# Supplementary material for: REST is a hypoxia-responsive transcriptional repressor
Source: Sci Rep. 2016 Aug 17;6:31355. doi: 10.1038/srep31355 (PMC4987654; doi:10.1038/srep31355)
Supplement: Supplementary Table 1 [file srep31355-s3.xls]

## Sheet: Table S1
Supplementary Data 1. Genes repressed in Hypoxia
REST-Independent genes repressed in hypoxia. Significance and log base 2 (mean Fold over normoxic gene expression) values for each differentially expressed gene are shown. Only genes differentially expressed (q<0.05) in both EdgeR and Cuffdiff were selected.
	1%-Ctrl_RNAi				1%-REST_RNAi
	EdgeR		CuffDiff		EdgeR		CuffDiff
Gene_ID	log2(FC)	q	log2(FC)	q	log2(FC)	q	log2(FC)	q
A4GALT	-0.891797	0.0027589	-0.819547	0.0016575	-1.33611	6.08871e-06	-1.25808	0.000296959
AAAS	-0.492304	0.00218222	-0.497722	0.0137838	-0.664556	8.85138e-06	-0.709727	0.000296959
AARS2	-0.638066	8.9769e-08	-0.57847	0.00403448	-0.47773	9.80853e-05	-0.424865	0.000296959
AASS	-0.483312	0.00962232	-0.507763	0.0131102	-0.401542	0.0344035	-0.352985	0.00497304
ABAT	-0.742234	0.000294107	-0.752384	0.000909465	-0.760482	0.000163272	-0.882883	0.000296959
ABCB1	-0.631349	0.00383436	-0.677122	0.0272415	-0.708931	0.000759327	-0.586892	0.00394991
ABCB7	-0.513114	0.000261127	-0.427749	0.0488779	-0.386168	0.00784431	-0.363605	0.00286777
ABCG1	-0.641967	0.0209595	-0.713305	0.00504662	-0.955186	0.00028493	-0.687127	0.000296959
ABCG2	-1.10231	0.000218578	-1.04453	0.000909465	-1.21816	3.68892e-05	-1.00868	0.000296959
ABHD16A	-0.681144	3.39258e-05	-0.574567	0.0102315	-0.593215	0.000296915	-0.56964	0.000296959
ABHD3	-0.547327	0.00106357	-0.534926	0.010604	-0.770334	1.13471e-06	-0.788584	0.000296959
ABHD6	-0.833018	4.32629e-07	-0.739179	0.0016575	-0.866323	9.73475e-08	-0.687293	0.000296959
ACAD9	-0.587786	3.89674e-05	-0.533239	0.0123925	-0.62021	8.84211e-06	-0.585031	0.000296959
ACBD7	-0.427537	0.0323798	-0.458821	0.0442206	-0.549862	0.00307318	-0.477479	0.00124625
ACTA2	-2.71617	1.50742e-13	-2.92293	0.0223219	-2.70494	1.02426e-13	-3.0509	0.000296959
ACTR10	-0.563732	5.78307e-05	-0.564897	0.00554039	-0.794238	2.28227e-09	-0.813767	0.000296959
ACTR5	-0.536595	0.00398323	-0.473792	0.0340264	-0.756058	1.42527e-05	-0.585198	0.000296959
ACYP1	-0.833842	0.000216267	-0.672844	0.00504662	-1.17458	1.21016e-07	-1.05204	0.000296959
ADCK1	-0.894677	2.36375e-05	-0.961966	0.000909465	-0.935762	6.78214e-06	-1.04046	0.000296959
ADK	-0.443472	0.0130182	-0.505203	0.0180551	-0.546313	0.00106652	-0.590787	0.000296959
ADSL	-0.437392	0.00454039	-0.438549	0.0294667	-0.469295	0.00157801	-0.415795	0.00124625
ADSS	-0.45938	0.000284833	-0.421459	0.043745	-0.34284	0.00924672	-0.333118	0.0092395
AGFG2	-0.86627	0.00432123	-0.952085	0.000909465	-0.694113	0.0241704	-0.81253	0.000296959
AGL	-0.635213	0.015104	-0.664369	0.000909465	-0.577713	0.0260184	-0.531468	0.000296959
AGXT2L1	-1.29551	0.00732337	-0.81738	0.0214127	-1.5969	0.000851595	-1.36085	0.0007968
AHCYL2	-0.582573	0.00197695	-0.542459	0.015501	-0.45418	0.0186772	-0.41817	0.00124625
AHSA1	-0.456709	0.00123721	-0.413678	0.0454068	-0.398675	0.00511169	-0.357233	0.00546502
ALDH1A2	-0.9993	6.29401e-11	-0.941937	0.000909465	-0.530693	0.00112502	-0.576916	0.000296959
ALDH4A1	-0.837043	2.52763e-06	-0.86701	0.000909465	-0.682749	0.000136076	-0.802141	0.000296959
ALG6	-0.828066	4.26816e-09	-0.74696	0.000909465	-0.840436	1.51738e-09	-0.789653	0.000296959
ALG8	-0.652595	1.51403e-07	-0.651912	0.000909465	-0.637612	2.15011e-07	-0.544358	0.000296959
AMOT	-1.00938	1.27128e-09	-0.970738	0.000909465	-0.710481	3.90538e-05	-0.67864	0.000296959
AMPH	-0.524406	0.0176421	-0.562857	0.0137838	-0.629653	0.00253144	-0.588878	0.000296959
ANKS1A	-0.548866	0.00024079	-0.525763	0.0123925	-0.348618	0.0306928	-0.305547	0.00937453
ANO10	-0.621063	2.24082e-05	-0.65942	0.00233451	-0.60315	3.04636e-05	-0.69412	0.000296959
ANXA6	-0.491824	0.000424684	-0.459303	0.0246539	-0.322572	0.0316875	-0.325149	0.0121959
AP2A2	-0.4543	0.000885743	-0.489533	0.0134079	-0.479758	0.000303997	-0.449061	0.000296959
APEH	-0.775573	3.32032e-07	-0.790412	0.000909465	-0.730942	1.27496e-06	-0.708001	0.000296959
APEX1	-0.464061	0.000381447	-0.426155	0.0381184	-0.64041	1.43492e-07	-0.608164	0.000296959
AQR	-0.598125	0.00218371	-0.595694	0.00296644	-0.408582	0.0499371	-0.415553	0.00102747
ARHGAP17	-0.513451	5.01615e-05	-0.467452	0.0196202	-0.321118	0.0184492	-0.249388	0.0432354
ARL15	-0.613343	0.0174769	-0.643066	0.00403448	-0.524801	0.0435969	-0.665192	0.000296959
ARMC6	-0.610556	5.71796e-06	-0.643461	0.000909465	-0.598683	6.64548e-06	-0.632626	0.000296959
ARSK	-0.496911	0.00811431	-0.559646	0.015501	-0.643695	0.000291217	-0.443651	0.00394991
ATAD3B	-0.699944	6.85027e-05	-0.733659	0.000909465	-0.570916	0.00142377	-0.569198	0.000296959
ATF6B	-0.724509	1.78369e-06	-0.753064	0.000909465	-0.486918	0.0021032	-0.533855	0.000296959
ATG3	-0.616641	2.40533e-05	-0.610927	0.00233451	-0.672838	2.14501e-06	-0.70818	0.000296959
ATG4C	-0.495769	0.000763996	-0.456315	0.0305727	-0.496693	0.000587209	-0.469514	0.000296959
ATP10D	-1.14948	2.9511e-09	-1.04058	0.000909465	-0.766473	8.99461e-05	-0.726321	0.000296959
ATP5G1	-0.561238	0.00212733	-0.541549	0.00693636	-0.644749	0.000222155	-0.636467	0.000296959
ATP8B2	-0.574281	1.40268e-05	-0.558491	0.0231818	-0.472764	0.000434827	-0.391421	0.0138196
AUH	-0.527862	0.00739261	-0.596494	0.0078661	-0.581334	0.0022188	-0.577314	0.000296959
AVEN	-0.905019	1.30757e-05	-0.998335	0.000909465	-1.14414	1.94875e-08	-1.2488	0.000296959
B4GALT3	-0.480203	0.00157074	-0.526862	0.00909685	-0.542789	0.000197017	-0.583319	0.000296959
BAG2	-0.51876	0.0003074	-0.442715	0.0407804	-0.513542	0.000291027	-0.511455	0.000296959
BAMBI	-0.822186	3.13306e-05	-0.8575	0.000909465	-1.17238	6.55024e-10	-1.10791	0.000296959
BANP	-0.636133	0.000278562	-0.705498	0.000909465	-0.813047	1.57401e-06	-0.705025	0.000296959
BASP1	-0.757816	0.0115832	-0.910398	0.000909465	-0.843639	0.00371321	-0.990111	0.000296959
BBS10	-0.902959	0.000325865	-0.924114	0.000909465	-0.637571	0.0143999	-0.679371	0.000296959
BBS9	-1.20526	1.49995e-11	-1.12738	0.000909465	-1.22444	4.37603e-12	-1.08385	0.000296959
BCAS3	-0.847317	2.85468e-10	-0.915336	0.000909465	-0.694535	2.28052e-07	-0.819779	0.000296959
BCS1L	-0.704733	1.30757e-05	-0.821035	0.000909465	-0.865932	2.53139e-08	-0.879593	0.000296959
BLMH	-0.800052	1.8234e-10	-0.786557	0.000909465	-0.814298	4.59878e-11	-0.819934	0.000296959
BOP1	-0.472552	0.0132378	-0.448756	0.0249191	-0.532743	0.00317305	-0.490305	0.000296959
BPGM	-0.358909	0.0432181	-0.439795	0.0477892	-0.510578	0.00145263	-0.528508	0.000296959
BTN3A2	-1.06512	2.18432e-09	-1.02468	0.000909465	-1.08544	7.33813e-10	-1.06972	0.000296959
BZW2	-0.450533	0.00126661	-0.426235	0.0411408	-0.59192	5.93859e-06	-0.513863	0.000296959
C10orf10	-2.06813	3.14454e-06	-2.07477	0.0217442	-2.74326	5.16838e-09	-2.34918	0.000296959
C11orf54	-0.61416	0.00666818	-0.756604	0.000909465	-0.820617	0.000128995	-0.979376	0.000296959
C11orf67	-0.838594	0.000300328	-0.702833	0.00504662	-0.901592	7.41509e-05	-0.800426	0.000296959
C11orf73	-0.597066	0.0256154	-0.495182	0.0223219	-0.609262	0.0182283	-0.693358	0.000296959
C11orf74	-0.593286	0.00425357	-0.53812	0.0208063	-1.03748	7.47232e-08	-0.942105	0.000296959
C14orf101	-1.00309	8.07967e-08	-1.07195	0.000909465	-1.21635	5.01988e-11	-1.06888	0.000296959
C14orf133	-0.609425	0.00188764	-0.529836	0.0167576	-0.744558	7.71043e-05	-0.659999	0.000296959
C14orf21	-0.962725	0.0004953	-0.937148	0.000909465	-0.771487	0.00609431	-0.709683	0.000296959
C15orf41	-0.614358	0.0128469	-0.648228	0.00741738	-0.565713	0.0201052	-0.396274	0.0146794
C15orf58	-0.770911	0.0413566	-0.928103	0.00403448	-0.870799	0.0157847	-0.864502	0.000558687
C16orf46	-0.816651	0.0390836	-0.725571	0.010604	-0.922953	0.015007	-0.820359	0.00124625
C16orf62	-0.598104	2.40533e-05	-0.586324	0.00554039	-0.426819	0.0036087	-0.452366	0.000296959
C17orf56	-0.542368	0.00289875	-0.61071	0.00403448	-0.577357	0.00109197	-0.630955	0.000296959
C18orf54	-0.671762	0.00226601	-0.573141	0.0116316	-0.531748	0.0173374	-0.501815	0.000558687
C1GALT1C1	-0.681137	1.78369e-06	-0.544955	0.0134079	-0.680853	1.30952e-06	-0.625237	0.000296959
C1orf112	-0.696458	4.34915e-05	-0.703612	0.010604	-0.511616	0.00359284	-0.593942	0.000296959
C1orf124	-0.525862	0.00354463	-0.558376	0.00403448	-0.446336	0.0143978	-0.495342	0.000296959
C1orf31	-0.533767	0.00393053	-0.5151	0.0151289	-0.720287	2.93437e-05	-0.686219	0.000296959
C1QTNF1	-0.790633	0.0115644	-0.876963	0.000909465	-0.932802	0.0020625	-1.08276	0.000296959
C2orf56	-0.613209	0.00276988	-0.543124	0.0144228	-0.47978	0.0222229	-0.455382	0.00102747
C3orf26	-0.535146	0.000591968	-0.450784	0.0373983	-0.588552	9.47615e-05	-0.535113	0.000296959
C4orf33	-0.537083	0.00192119	-0.496861	0.0365931	-0.609675	0.00026422	-0.615977	0.000296959
C9orf100	-0.522873	0.000215969	-0.551067	0.010604	-0.827807	3.62206e-10	-0.786971	0.000296959
C9orf123	-0.597042	3.79479e-05	-0.50247	0.0208063	-0.680787	1.3337e-06	-0.710991	0.000296959
C9orf3	-0.642854	0.00316293	-0.604858	0.0127682	-0.755941	0.000334857	-0.552301	0.00167134
C9orf7	-0.547535	0.0382401	-0.57687	0.0131102	-0.61269	0.0142821	-0.702329	0.000296959
C9orf95	-0.731053	0.000991419	-0.877476	0.000909465	-1.04333	1.25109e-06	-0.971094	0.000296959
CA2	-1.008	4.35487e-25	-0.993316	0.000909465	-1.28426	8.77912e-41	-1.25892	0.000296959
CADPS2	-1.08144	3.29954e-07	-1.10815	0.000909465	-0.747033	0.000578447	-0.75181	0.000296959
CAMK2D	-0.478446	0.0295216	-0.610262	0.0183472	-0.517125	0.0133913	-0.617284	0.000296959
CAMKMT	-0.811082	0.00037053	-0.817838	0.000909465	-0.84347	0.000162076	-0.897584	0.000296959
CAND2	-0.531024	0.000339849	-0.528089	0.0109013	-0.475581	0.00136287	-0.390454	0.0018777
CARD10	-0.484334	0.00363663	-0.553084	0.0109013	-0.453423	0.00593804	-0.323489	0.0165523
CCBL1	-0.825417	8.90429e-05	-0.797248	0.000909465	-0.530112	0.0150256	-0.446995	0.0048145
CCDC132	-0.675704	0.000332374	-0.674956	0.00824627	-0.654383	0.000433379	-0.670096	0.000296959
CCDC22	-0.706413	0.000100791	-0.654721	0.00233451	-0.781906	9.19953e-06	-0.773865	0.000296959
CCDC61	-1.38141	0.00261264	-1.31826	0.000909465	-0.96808	0.0376536	-0.931486	0.000296959
CCDC71	-0.806352	7.39214e-06	-0.701997	0.0016575	-0.689689	0.000130805	-0.605517	0.000296959
CCDC76	-0.838399	1.98701e-05	-1.10281	0.000909465	-0.937413	9.93769e-07	-0.949568	0.000296959
CCDC86	-0.559504	7.69932e-05	-0.551258	0.00648843	-0.619348	6.08871e-06	-0.598249	0.000296959
CCNG1	-0.448288	0.000171566	-0.450288	0.0294667	-0.416341	0.000458474	-0.405097	0.00146148
CCT4	-0.708663	3.02915e-10	-0.687863	0.000909465	-0.835513	1.86202e-14	-0.816035	0.000296959
CCT6A	-0.420201	4.87034e-05	-0.410655	0.0464192	-0.475311	1.80523e-06	-0.464212	0.000296959
CDC14A	-0.505242	0.0479198	-0.679871	0.00353789	-0.652968	0.00577492	-0.493894	0.00529474
CDC14B	-0.641299	0.000316089	-0.579261	0.00454554	-0.454766	0.015007	-0.407359	0.000296959
CDIPT	-0.528565	0.00171376	-0.446782	0.0311667	-0.570691	0.000444306	-0.501812	0.000296959
CDK16	-0.440717	0.000154712	-0.425684	0.0357746	-0.355589	0.00287474	-0.364544	0.00514422
CDK5	-0.57863	0.0139078	-0.527991	0.0120196	-0.760293	0.000468547	-0.74413	0.000296959
CDKAL1	-0.535544	0.00144477	-0.526748	0.0202134	-0.575171	0.000435429	-0.610411	0.000296959
CENPJ	-0.521857	0.00242338	-0.483533	0.0243862	-0.429697	0.0139258	-0.390697	0.0018777
CENPM	-0.558462	0.00747391	-0.609986	0.00454554	-0.741634	0.000140244	-0.805414	0.000296959
CEP41	-1.09132	5.33163e-10	-0.973921	0.000909465	-1.03314	2.80027e-09	-1.06398	0.000296959
CEPT1	-1.0307	1.71612e-14	-0.895714	0.000909465	-0.979146	1.91589e-13	-0.892718	0.000296959
CFDP1	-1.07168	3.05896e-12	-1.01645	0.000909465	-1.25341	8.98338e-17	-1.222	0.000296959
CGN	-0.521089	0.000721445	-0.522313	0.0137838	-0.426586	0.00639379	-0.347279	0.00497304
CHCHD1	-0.49808	0.0104907	-0.448721	0.0493437	-0.572136	0.00197953	-0.572204	0.000296959
CHCHD10	-0.521492	0.00749899	-0.524625	0.0102315	-0.583769	0.00167339	-0.598036	0.000296959
CHEK2	-0.514006	0.00138323	-0.494648	0.0199429	-0.483011	0.0024227	-0.442502	0.000558687
CHID1	-0.543001	0.00211011	-0.491397	0.0225537	-0.591035	0.000517468	-0.65942	0.000296959
CHMP4A	-0.620082	0.00410877	-0.686375	0.0016575	-0.769771	0.00017846	-0.740738	0.000296959
CHN2	-0.980116	0.000310394	-0.836769	0.000909465	-0.880661	0.00107075	-0.861014	0.000296959
CHORDC1	-0.911322	5.335e-10	-0.87003	0.000909465	-0.907639	3.97468e-10	-0.905185	0.000296959
CHP	-0.524231	8.29258e-05	-0.445929	0.0376333	-0.52982	5.21699e-05	-0.484109	0.000296959
CHST11	-0.896832	5.67541e-05	-0.843968	0.000909465	-0.925043	2.30529e-05	-0.874528	0.000296959
CHST2	-1.19495	4.19915e-12	-1.05637	0.000909465	-1.09069	1.51631e-10	-1.03733	0.000296959
CHTF8	-0.570098	2.80749e-06	-0.517078	0.0134079	-0.590226	7.60083e-07	-0.489421	0.000296959
CILP2	-0.623138	1.30757e-05	-0.525023	0.0160124	-0.462554	0.00161421	-0.35569	0.00448649
CINP	-0.535285	0.0232634	-0.531604	0.0163917	-0.756132	0.000440185	-0.691504	0.000296959
CLIC1	-0.419859	0.0332575	-0.459648	0.0260877	-0.619956	0.000419374	-0.583525	0.000296959
CLK2	-0.579302	0.000301936	-0.49304	0.0186819	-0.71194	3.24294e-06	-0.674438	0.000296959
CLPB	-0.540913	0.000580936	-0.541586	0.00741738	-0.554237	0.00031428	-0.522296	0.000296959
CMTM8	-0.555449	0.00280644	-0.539906	0.0147234	-0.672401	0.000159629	-0.578069	0.000296959
CNNM2	-0.651778	0.00325437	-0.545506	0.0285901	-0.60126	0.00615838	-0.422313	0.00937453
CNTN1	-0.69783	0.00310828	-0.725974	0.0016575	-0.763217	0.000814956	-0.653476	0.000296959
CNTNAP2	-0.777914	1.71461e-05	-0.719761	0.000909465	-0.639934	0.00047764	-0.656909	0.000296959
COG4	-0.63403	2.03069e-06	-0.602221	0.00454554	-0.545597	4.8773e-05	-0.574441	0.000296959
COL2A1	-0.666354	0.004778	-0.662402	0.006	-0.685901	0.00290214	-0.813875	0.000296959
COL4A6	-0.494988	0.00784406	-0.580575	0.00909685	-0.609446	0.000544095	-0.58001	0.000296959
COLEC12	-1.0724	1.3414e-14	-0.965308	0.000909465	-0.680224	1.21249e-06	-0.723363	0.000296959
COMMD10	-1.08043	5.35916e-07	-1.09787	0.000909465	-0.834651	9.63581e-05	-0.842938	0.000296959
COPS4	-0.50853	0.000570729	-0.48346	0.0214127	-0.479618	0.00105927	-0.458719	0.000296959
COPS5	-0.662675	1.34703e-06	-0.618244	0.0016575	-0.696585	2.15987e-07	-0.646397	0.000296959
COQ3	-0.625854	0.00016676	-0.464085	0.0348058	-0.610983	0.000198874	-0.540725	0.000296959
CORO1B	-0.913351	3.8531e-09	-0.838427	0.000909465	-0.932631	1.06283e-09	-0.97204	0.000296959
CPS1	-1.03297	8.42015e-11	-1.01262	0.000909465	-0.818732	3.04313e-07	-0.744313	0.000296959
CPSF3	-0.500152	6.49883e-05	-0.421602	0.043745	-0.516312	2.52143e-05	-0.442765	0.000296959
CR2	-1.30941	0.00128983	-1.27318	0.000909465	-1.24915	0.00185894	-1.17684	0.000296959
CREB5	-0.561951	0.0323798	-0.585631	0.00504662	-0.578955	0.0219897	-0.596503	0.000296959
CRIPT	-1.10883	5.93673e-10	-0.942436	0.000909465	-1.05275	2.78684e-09	-0.913393	0.000296959
CSE1L	-0.473103	1.36749e-05	-0.466463	0.0220606	-0.254596	0.0370347	-0.265582	0.0449126
CSTB	-0.424367	0.0126685	-0.41536	0.0495757	-0.644975	2.48159e-05	-0.639537	0.000296959
CSTF2T	-0.671151	5.15452e-05	-0.63276	0.0192947	-0.518777	0.0022282	-0.550045	0.0007968
CTR9	-0.488461	0.000279129	-0.498572	0.0112456	-0.405741	0.00301029	-0.393532	0.00146148
CTTNBP2NL	-0.60354	0.00254598	-0.554449	0.010604	-0.674526	0.000458474	-0.541123	0.000296959
CXXC1	-0.597881	9.50758e-05	-0.565736	0.00403448	-0.64828	1.33727e-05	-0.592064	0.000296959
CYP26A1	-1.15054	2.55536e-05	-0.820879	0.0016575	-0.624877	0.0244176	-0.666101	0.000296959
CYP2J2	-0.949976	0.00687874	-0.767816	0.00353789	-0.852772	0.0137266	-0.813257	0.000296959
CYP2S1	-1.30896	0.00079841	-1.05671	0.000909465	-1.25156	0.00113397	-1.15008	0.000296959
CYP39A1	-0.925624	0.00246924	-0.84103	0.000909465	-1.18782	6.05974e-05	-1.08327	0.000296959
DACH1	-0.936345	0.000314103	-0.816865	0.000909465	-0.752994	0.00453355	-0.73724	0.000296959
DANCR	-0.514365	0.00116655	-0.46324	0.0223219	-0.67863	4.80524e-06	-0.635279	0.000296959
DAPK1	-0.557615	0.000740302	-0.419719	0.0480479	-0.379819	0.0306928	-0.353426	0.00394991
DARS2	-0.661277	1.6226e-06	-0.633205	0.000909465	-0.586003	2.30387e-05	-0.559769	0.000296959
DBT	-0.564592	0.0193872	-0.632318	0.000909465	-0.644181	0.00473273	-0.617686	0.000296959
DCAF11	-0.635531	3.38218e-05	-0.630499	0.000909465	-0.598297	8.70139e-05	-0.585843	0.000296959
DCAF13	-0.644361	2.50064e-07	-0.602378	0.0327321	-0.769224	2.06526e-10	-0.675152	0.000296959
DDX49	-0.472939	0.011065	-0.432067	0.0411408	-0.591541	0.000650268	-0.4757	0.000296959
DEPDC7	-0.671833	0.000884208	-0.637452	0.0016575	-0.755794	0.000115686	-0.594049	0.000296959
DFFA	-0.458727	0.00244357	-0.454946	0.0332019	-0.408719	0.00700617	-0.37087	0.00529474
DFNB31	-0.609051	0.000460838	-0.58719	0.00454554	-0.493331	0.00522794	-0.452845	0.00102747
DHFRL1	-0.750999	0.00046486	-0.87352	0.0214127	-0.524215	0.016819	-0.544431	0.0129935
DHX34	-0.73058	4.26816e-09	-0.743455	0.000909465	-0.714036	6.5735e-09	-0.751041	0.000296959
DHX9	-0.489924	2.97607e-05	-0.471945	0.0183472	-0.485339	2.64627e-05	-0.451867	0.000558687
DIEXF	-0.538874	0.00367645	-0.495361	0.0157545	-0.414428	0.0312913	-0.356438	0.00228414
DLG1	-0.81373	0.000180284	-0.799901	0.000909465	-0.649845	0.00341001	-0.594313	0.000296959
DNAJC12	-0.543046	0.0270939	-0.637052	0.00554039	-0.932508	2.32941e-05	-0.827149	0.000296959
DPAGT1	-1.05964	2.88988e-15	-1.08533	0.000909465	-0.926643	3.01347e-12	-0.935128	0.000296959
DPM2	-0.516972	0.00879651	-0.44652	0.0411408	-0.768758	1.89216e-05	-0.672832	0.000296959
DSCC1	-0.813471	5.26802e-10	-0.740776	0.000909465	-0.600673	6.654e-06	-0.525551	0.000296959
DYNC1I2	-0.650986	6.13784e-07	-0.632553	0.000909465	-0.619829	1.70885e-06	-0.618221	0.000296959
EDEM3	-0.674538	0.020481	-0.714701	0.000909465	-0.614783	0.0334063	-0.587532	0.000296959
EDIL3	-1.47396	1.015e-05	-1.21215	0.000909465	-1.12586	0.000515004	-1.07321	0.000296959
EED	-0.412311	0.0146307	-0.45739	0.0341929	-0.479701	0.00263444	-0.442811	0.0007968
EEFSEC	-0.81058	7.55834e-07	-0.77269	0.000909465	-0.882001	3.81921e-08	-0.865358	0.000296959
EFEMP1	-0.734455	0.0145223	-0.786128	0.0016575	-0.835699	0.00379851	-0.963991	0.000296959
EGR1	-1.86729	2.53873e-20	-1.88892	0.000909465	-1.9105	1.81856e-21	-2.05182	0.000296959
EGR3	-1.24497	0.00245074	-1.21823	0.000909465	-0.927065	0.0226304	-0.863085	0.00124625
EHMT1	-0.561953	1.98575e-05	-0.511506	0.0109013	-0.310271	0.0329061	-0.335976	0.00394991
EHMT2	-0.850309	7.94939e-13	-0.823285	0.000909465	-0.819322	3.18462e-12	-0.736544	0.000296959
EIF2B1	-0.50828	0.00012438	-0.425026	0.043557	-0.48566	0.000219608	-0.453936	0.000296959
EIF2B3	-0.625832	7.46489e-05	-0.651893	0.00233451	-0.791109	1.54506e-07	-0.744215	0.000296959
EIF2B4	-0.476766	0.00747223	-0.478285	0.0297133	-0.731044	6.58928e-06	-0.658646	0.000296959
EIF3G	-0.568514	0.00224625	-0.574595	0.0411408	-0.688035	9.21838e-05	-0.672757	0.000296959
EIF4A2	-0.956042	1.15089e-17	-0.989867	0.000909465	-1.00267	1.01592e-19	-1.05462	0.000296959
ELAC1	-1.02974	0.000807885	-0.893675	0.000909465	-0.757818	0.0137999	-0.626236	0.00394991
ELMOD1	-0.817606	0.000157409	-0.875324	0.000909465	-0.772161	0.000308459	-0.838118	0.000296959
ELOVL6	-0.75624	1.24634e-06	-0.734317	0.000909465	-0.985294	5.53777e-11	-0.959095	0.000296959
ELP4	-1.25205	9.45455e-15	-1.2335	0.000909465	-1.48034	5.45048e-20	-1.30019	0.000296959
ENDOD1	-0.847429	5.33996e-07	-0.954636	0.000909465	-1.01934	8.08914e-10	-1.05223	0.000296959
EOMES	-0.863568	0.00199285	-0.66135	0.0102315	-0.868231	0.00152529	-0.754399	0.000296959
ESCO2	-0.873677	3.2137e-05	-0.731348	0.000909465	-0.573046	0.00936679	-0.512503	0.000296959
ETFDH	-0.685294	2.64297e-06	-0.743451	0.000909465	-0.620427	1.99827e-05	-0.608159	0.000296959
EXOC4	-0.939702	2.77677e-09	-0.933758	0.000909465	-0.905347	7.4253e-09	-0.825965	0.000296959
EXOSC5	-0.518799	0.0286368	-0.55902	0.0109013	-0.531978	0.019707	-0.531604	0.000296959
EXOSC7	-0.556066	0.00311969	-0.53106	0.0127682	-0.648301	0.000307087	-0.636507	0.000296959
EYA3	-0.774161	5.33996e-07	-0.776565	0.000909465	-0.616568	9.04612e-05	-0.583887	0.000296959
EYA4	-0.74161	0.000675277	-0.716188	0.000909465	-0.603551	0.00650589	-0.547753	0.000296959
FAF1	-0.517933	6.18449e-05	-0.544161	0.00824627	-0.576295	4.15003e-06	-0.610259	0.000296959
FAH	-0.528648	0.010862	-0.49424	0.0174474	-0.553499	0.00568641	-0.573603	0.000296959
FAM125A	-1.02221	5.10914e-08	-0.947698	0.000909465	-1.07729	5.16838e-09	-0.992398	0.000296959
FAM149B1	-0.740338	0.000160686	-0.552318	0.0228487	-0.62586	0.00144859	-0.433323	0.00660227
FAM5C	-1.79977	1.00404e-06	-1.37875	0.000909465	-1.22745	0.00047764	-1.30195	0.000296959
FAM72B	-0.889431	0.00197833	-0.779041	0.000909465	-1.03153	0.000250502	-0.726408	0.000296959
FAM81A	-1.22024	3.40552e-10	-1.09706	0.000909465	-1.10863	6.13058e-09	-1.17275	0.000296959
FAM82A2	-0.571095	0.000880578	-0.506243	0.0183472	-0.566568	0.000782191	-0.568314	0.000296959
FAM84B	-0.715237	3.79895e-08	-0.762662	0.000909465	-0.442471	0.00144554	-0.448969	0.000296959
FAM98A	-0.580832	2.34155e-06	-0.567688	0.00648843	-0.449128	0.000377978	-0.445918	0.000296959
FARS2	-0.947837	0.00219896	-1.00508	0.000909465	-0.853443	0.00536907	-0.971666	0.000296959
FASTKD1	-0.72012	4.30329e-07	-0.734871	0.000909465	-0.623153	1.28174e-05	-0.544069	0.000296959
FASTKD2	-0.684146	1.54151e-07	-0.63004	0.00296644	-0.498099	0.000202639	-0.495117	0.000296959
FBXL18	-0.742643	1.94565e-07	-0.677307	0.000909465	-0.818408	4.63615e-09	-0.763379	0.000296959
FBXO3	-0.696306	7.64444e-05	-0.614104	0.00554039	-0.582015	0.00109197	-0.525298	0.000296959
FDXACB1	-0.960715	0.00014344	-0.852215	0.0341929	-0.69766	0.00629779	-0.677495	0.0092395
FERMT2	-0.383076	0.020432	-0.437353	0.0466386	-0.369303	0.0224183	-0.33504	0.0123244
FGD6	-1.02308	0.00200394	-0.956632	0.000909465	-1.01132	0.00184225	-0.906479	0.000296959
FGFR2	-0.712733	3.99955e-05	-0.514264	0.0160124	-0.564352	0.00142539	-0.477987	0.000296959
FIG4	-0.621331	0.000218578	-0.641981	0.000909465	-0.760288	2.32041e-06	-0.655957	0.000296959
FLAD1	-0.548487	0.00336098	-0.583668	0.00454554	-0.475161	0.0114372	-0.53893	0.000296959
FLOT1	-0.433482	0.0267492	-0.434277	0.0426125	-0.513144	0.00499053	-0.573164	0.000296959
FOSB	-1.07932	2.85594e-06	-0.778214	0.000909465	-0.805996	0.000504141	-0.642003	0.000296959
FOXC1	-0.777681	8.89182e-12	-0.768005	0.000909465	-0.758868	1.6919e-11	-0.766761	0.000296959
FOXF2	-0.510721	0.00100019	-0.450861	0.0348058	-0.462576	0.00284758	-0.442121	0.000296959
FOXO4	-0.772636	4.32629e-07	-0.756593	0.000909465	-0.694451	5.36774e-06	-0.795175	0.000296959
FRMD5	-1.01665	0.000497399	-0.760999	0.00824627	-1.23086	2.006e-05	-1.12985	0.000296959
FRRS1	-0.688181	0.0382401	-0.732677	0.000909465	-0.724468	0.0230758	-0.585409	0.000558687
FTO	-0.553791	4.82268e-05	-0.623236	0.0016575	-0.370401	0.00990102	-0.435796	0.000296959
FXYD6	-0.942	4.6692e-05	-0.651607	0.00296644	-0.857195	0.000181835	-0.784282	0.000296959
FZD10	-0.508602	0.031721	-0.587075	0.0171318	-1.1334	1.48435e-07	-1.00053	0.000296959
FZD8	-0.511146	0.0302051	-0.479858	0.0469003	-0.607831	0.0062801	-0.628354	0.000296959
G2E3	-0.803722	0.000208156	-0.812781	0.000909465	-0.530006	0.0213474	-0.644624	0.000296959
G6PD	-0.638551	9.31747e-07	-0.664104	0.00943399	-0.848922	9.68163e-12	-0.768139	0.000296959
GALNT10	-0.692171	2.46385e-05	-0.504092	0.0220606	-0.503357	0.00287285	-0.437315	0.0007968
GAP43	-0.957368	1.38707e-05	-0.969008	0.000909465	-0.604458	0.00650589	-0.508743	0.00286777
GAS1	-0.754496	5.90427e-09	-0.636548	0.0016575	-0.436488	0.00156513	-0.368237	0.0018777
GCDH	-0.972784	8.19072e-08	-0.940012	0.000909465	-0.823853	5.67944e-06	-0.746554	0.000296959
GCNT1	-0.553297	0.0177332	-0.492074	0.0420653	-0.527823	0.0209068	-0.43101	0.00430902
GEMIN5	-0.506926	0.0002367	-0.473868	0.0177816	-0.410255	0.00361707	-0.366243	0.00378348
GEMIN6	-0.719826	0.000326088	-0.83179	0.000909465	-0.737105	0.000176995	-0.816496	0.000296959
GHDC	-0.656996	0.000163562	-0.68193	0.000909465	-0.652433	0.000145429	-0.669661	0.000296959
GJA1	-0.529103	0.000753359	-0.495476	0.0144228	-0.539467	0.000440555	-0.46219	0.000296959
GLRX2	-0.775593	8.49283e-06	-0.808755	0.000909465	-0.840428	8.54861e-07	-0.871622	0.000296959
GMDS	-0.492485	0.00677205	-0.485141	0.0277773	-0.624047	0.000263482	-0.553267	0.000296959
GMPPA	-0.667883	0.000539566	-0.603521	0.00504662	-0.697639	0.000211072	-0.667586	0.000296959
GMPR	-0.946081	0.0125238	-1.13064	0.000909465	-1.5695	2.84271e-05	-1.53646	0.000296959
GMPR2	-0.478107	0.00315765	-0.448856	0.0398121	-0.452545	0.00473351	-0.454192	0.000296959
GNB1L	-1.25915	6.83082e-09	-1.30194	0.0131102	-1.19204	2.95403e-08	-1.28482	0.000296959
GNG7	-0.63272	9.52446e-05	-0.637036	0.00296644	-0.472903	0.00439678	-0.405952	0.00360294
GNL3L	-0.503943	0.010784	-0.456697	0.0297133	-0.460367	0.0191098	-0.422638	0.0007968
GPATCH1	-0.696929	3.11119e-05	-0.666119	0.000909465	-0.735866	7.348e-06	-0.80996	0.000296959
GPATCH4	-0.689717	1.46092e-07	-0.631459	0.000909465	-0.730085	1.27976e-08	-0.680028	0.000296959
GPC2	-0.680688	0.0292457	-0.563499	0.0418306	-0.714459	0.0177696	-0.774024	0.000558687
GPD1L	-0.646344	1.97963e-06	-0.663829	0.000909465	-0.347501	0.0196858	-0.411466	0.000296959
GPM6A	-0.994453	2.04666e-05	-0.696603	0.0016575	-0.713004	0.00260821	-0.581935	0.000296959
GPR162	-1.06789	0.0269019	-1.34309	0.00454554	-1.19164	0.0107987	-0.698894	0.0430138
GPR50	-0.760859	0.00485492	-0.748616	0.00233451	-0.6047	0.0267138	-0.791096	0.000296959
GRAMD4	-0.56649	0.000205558	-0.541662	0.00986453	-0.380894	0.017471	-0.372705	0.00341938
GRB14	-0.750496	0.000328983	-0.675275	0.0016575	-0.561706	0.00798497	-0.701722	0.000296959
GRHL1	-1.10685	2.04991e-05	-1.22103	0.000909465	-0.879122	0.000613601	-0.914849	0.000296959
GRWD1	-0.588949	4.50085e-06	-0.496934	0.00824627	-0.626997	5.5262e-07	-0.575432	0.000296959
GSTCD	-0.602031	0.00423726	-0.626724	0.006	-0.581586	0.00502734	-0.607778	0.000296959
GTF2E2	-0.468985	0.00180045	-0.531426	0.0116316	-0.619415	1.23068e-05	-0.661006	0.000296959
GTF2F2	-0.467419	0.00135702	-0.437254	0.0398121	-0.476934	0.000816563	-0.495985	0.000296959
GTF2H4	-0.666842	0.000109794	-0.609724	0.00403448	-0.647284	0.000145429	-0.626085	0.000296959
GTPBP8	-0.673889	4.67226e-06	-0.627355	0.0016575	-0.663391	4.95094e-06	-0.594697	0.000296959
GUCY1B3	-0.551113	0.000726368	-0.516551	0.0177816	-0.458899	0.00542153	-0.421599	0.0007968
H1F0	-0.392898	0.0031522	-0.431637	0.0343929	-0.430565	0.000759415	-0.454403	0.000296959
HADH	-0.602289	1.40236e-05	-0.55735	0.00403448	-0.566605	3.90538e-05	-0.573352	0.000296959
HAND1	-0.934491	7.00219e-06	-0.953353	0.000909465	-1.03548	3.75537e-07	-0.949228	0.000296959
HAUS7	-0.890337	8.32554e-08	-0.852018	0.000909465	-0.926262	1.39924e-08	-0.88848	0.000296959
HDAC4	-0.844192	3.92903e-06	-0.874281	0.000909465	-0.733478	5.98867e-05	-0.698147	0.000296959
HDAC5	-0.845714	6.23596e-09	-0.708934	0.000909465	-0.754875	2.08227e-07	-0.650161	0.000296959
HECTD3	-0.867528	1.3086e-10	-0.877907	0.000909465	-0.756499	1.856e-08	-0.795813	0.000296959
HELLS	-0.472695	0.00363369	-0.472144	0.0258166	-0.507916	0.00121561	-0.423087	0.00102747
HEMK1	-0.770275	5.06614e-05	-0.719871	0.0109013	-0.801698	1.78107e-05	-0.837183	0.000296959
HERC4	-0.937647	6.40014e-09	-0.923516	0.000909465	-0.873914	5.11452e-08	-0.855653	0.000296959
HERC5	-0.549017	0.000407953	-0.517422	0.0140774	-0.404857	0.0116883	-0.359066	0.00497304
HES1	-0.824479	9.09763e-07	-0.757634	0.000909465	-0.942291	7.68132e-09	-0.929533	0.000296959
HHIP	-1.35924	6.4815e-07	-1.24285	0.000909465	-1.2285	4.70487e-06	-1.2458	0.000296959
HHLA3	-0.793834	0.000994921	-0.840856	0.000909465	-1.13539	8.01931e-07	-1.14991	0.000296959
HIBADH	-0.791962	1.81812e-09	-0.700815	0.00233451	-0.717336	4.37342e-08	-0.691053	0.000296959
HIBCH	-1.22544	3.80575e-15	-1.24789	0.000909465	-1.27744	1.18383e-16	-1.22083	0.000296959
HLX	-0.593495	0.00374961	-0.567023	0.0167576	-0.816933	2.68993e-05	-0.789405	0.000296959
HMMR	-0.478889	0.00550025	-0.444621	0.0346267	-0.502053	0.00262071	-0.46264	0.000558687
HNRNPA2B1	-0.478312	1.06416e-07	-0.466066	0.0398121	-0.566593	6.27696e-11	-0.554568	0.000296959
HNRNPH3	-0.587565	9.38659e-07	-0.571743	0.00403448	-0.574268	1.25109e-06	-0.591409	0.000296959
HOMEZ	-0.396855	0.0138655	-0.473502	0.0300065	-0.530302	0.000394549	-0.547148	0.000296959
HOXA1	-1.05912	4.91957e-07	-1.27917	0.000909465	-1.52133	9.07313e-13	-1.57885	0.000296959
HOXA10	-0.810041	3.05491e-10	-0.766837	0.00454554	-0.868816	5.74686e-12	-0.87056	0.000296959
HOXA11	-0.798166	1.98331e-08	-0.798635	0.000909465	-0.86039	7.03557e-10	-0.942912	0.000296959
HOXA4	-0.642336	0.0474192	-0.59953	0.0167576	-0.637963	0.0427146	-0.686379	0.000296959
HOXA5	-0.869833	1.42575e-12	-0.825187	0.000909465	-0.978259	4.89326e-16	-0.932291	0.000296959
HOXA9	-1.07157	1.29269e-11	-0.882347	0.00403448	-1.07185	7.20859e-12	-1.02596	0.000296959
HOXB13	-0.650727	2.99018e-05	-0.607829	0.00403448	-0.75859	5.67829e-07	-0.702394	0.000296959
HOXB2	-0.700602	0.0004953	-0.674345	0.00296644	-0.999675	1.80101e-07	-0.959127	0.000296959
HOXB6	-0.615443	6.86022e-05	-0.558338	0.0324863	-0.643976	2.03866e-05	-0.629065	0.000296959
HOXB9	-0.77175	4.52166e-11	-0.716593	0.000909465	-0.691288	3.40653e-09	-0.697305	0.000296959
HOXC10	-0.559398	0.00070494	-0.533948	0.0131102	-0.356608	0.0432394	-0.346339	0.0118844
HOXC13	-0.572536	0.00363807	-0.578952	0.00824627	-0.928727	3.63928e-07	-0.819195	0.000296959
HOXC8	-0.732562	0.00727385	-0.553745	0.0272415	-0.5539	0.0466942	-0.420633	0.0194071
HOXC9	-0.849706	2.93602e-08	-0.77576	0.000909465	-0.849584	1.9777e-08	-0.822441	0.000296959
HOXD13	-0.738387	7.28796e-11	-0.67828	0.000909465	-0.625692	3.75935e-08	-0.610926	0.000296959
HOXD-AS1	-0.560983	0.0177332	-0.501599	0.0475519	-0.593477	0.00916174	-0.408365	0.018772
HPGD	-0.822403	0.00757914	-0.650878	0.00943399	-1.12398	0.000150229	-0.982338	0.000296959
HPS3	-0.641768	2.03283e-05	-0.710052	0.0016575	-0.565237	0.000180384	-0.654296	0.000296959
HPSE	-0.998365	4.50087e-06	-0.852798	0.000909465	-1.05868	8.05912e-07	-1.02399	0.000296959
HRSP12	-0.999378	2.07328e-09	-0.949237	0.000909465	-1.23755	4.683e-14	-1.13548	0.000296959
HSD17B11	-0.736472	1.60166e-06	-0.666678	0.000909465	-0.603984	9.68096e-05	-0.456852	0.000558687
HSD17B4	-0.673531	1.93903e-09	-0.668418	0.000909465	-0.733284	2.44684e-11	-0.732774	0.000296959
HSP90AB1	-0.556758	4.63478e-10	-0.527699	0.0134079	-0.63324	2.90814e-13	-0.609002	0.000296959
HSPA1B	-2.11463	1.16949e-97	-2.09019	0.000909465	-2.19411	5.85894e-105	-2.21856	0.000296959
HSPBP1	-0.516161	0.00467636	-0.565797	0.00403448	-0.683485	5.72346e-05	-0.709391	0.000296959
HSPH1	-0.957648	2.6073e-19	-0.911888	0.000909465	-0.868039	3.14701e-16	-0.85526	0.000296959
HTATIP2	-0.689072	5.37952e-06	-0.738746	0.000909465	-0.53288	0.000541698	-0.497142	0.000296959
ICAM3	-0.598563	0.00887551	-0.656554	0.00693636	-0.775726	0.000369739	-0.842168	0.000296959
ICOSLG	-0.841813	0.000262517	-0.802738	0.000909465	-0.607438	0.00921015	-0.820473	0.000296959
ID3	-0.600507	0.00112314	-0.610272	0.00233451	-0.868034	3.67451e-07	-0.836382	0.000296959
IFIT1	-0.707542	0.0116937	-0.653029	0.00986453	-1.0125	0.000152281	-1.02032	0.000296959
IFT172	-0.618551	0.00111113	-0.593111	0.00454554	-0.553467	0.00353723	-0.599025	0.000296959
IFT27	-0.663383	0.00102855	-0.58493	0.006	-0.466853	0.0270505	-0.481416	0.000296959
IFT80	-0.513955	0.0350754	-0.477142	0.0314201	-0.551018	0.0177214	-0.461118	0.000296959
IGDCC3	-0.67297	0.000876517	-0.552633	0.0127682	-0.477212	0.0228827	-0.607618	0.000296959
IGF2BP2	-1.06459	3.37639e-12	-0.980727	0.000909465	-0.892642	5.4067e-09	-0.824626	0.000296959
IGF2BP3	-0.828079	6.60622e-05	-0.745862	0.000909465	-0.71534	0.000620652	-0.686608	0.000296959
IKBKB	-0.450053	0.0213727	-0.509121	0.0151289	-0.403638	0.038685	-0.401457	0.0007968
INTS3	-0.876264	1.62886e-13	-0.895822	0.000909465	-0.85544	3.50882e-13	-0.856919	0.000296959
INTS4	-0.878924	1.6164e-06	-0.814733	0.000909465	-0.790013	1.50794e-05	-0.777977	0.000296959
INTS5	-0.647061	3.62865e-06	-0.618902	0.00353789	-0.654122	1.96269e-06	-0.670208	0.000296959
INTS8	-0.73859	7.26024e-08	-0.714442	0.000909465	-0.613089	9.86997e-06	-0.576782	0.000558687
INTS9	-0.709187	0.000143115	-0.727722	0.000909465	-0.590243	0.00165054	-0.499684	0.000296959
IPO4	-0.547104	6.62017e-06	-0.533716	0.00403448	-0.424722	0.000667969	-0.41592	0.000558687
IQGAP2	-0.514672	0.0128899	-0.497341	0.0214127	-0.42363	0.0447191	-0.376413	0.00341938
IRF3	-0.819948	5.37236e-07	-0.823373	0.0269033	-0.888737	2.81997e-08	-1.08591	0.000296959
ISL1	-0.983228	2.75845e-07	-0.882543	0.000909465	-0.926143	9.63624e-07	-0.715575	0.000296959
ITSN1	-0.459509	0.0140098	-0.514111	0.0134079	-0.417201	0.0247469	-0.415461	0.000296959
JAKMIP1	-0.927456	9.34158e-05	-0.979234	0.000909465	-0.504955	0.0455853	-0.54391	0.0007968
JUN	-0.427291	0.000205558	-0.415187	0.0393032	-0.60408	1.63525e-08	-0.590383	0.000296959
JUP	-0.450147	0.00192274	-0.444681	0.0430966	-0.433619	0.00243871	-0.446649	0.000296959
KAT2B	-0.582707	0.0025727	-0.523345	0.0183472	-0.451285	0.0229419	-0.354037	0.010581
KBTBD6	-0.713516	0.000115257	-0.636873	0.00353789	-0.459599	0.0199728	-0.417237	0.000296959
KCNB2	-1.53922	0.000184685	-1.06374	0.000909465	-0.897853	0.0274313	-0.934805	0.00146148
KCNT2	-1.20151	0.00450406	-1.01296	0.000909465	-0.991145	0.0196126	-0.986041	0.000296959
KCTD1	-0.70334	0.000417897	-0.67677	0.00353789	-0.524978	0.0102481	-0.588905	0.000296959
KDM1B	-1.07162	1.58932e-08	-1.01137	0.000909465	-0.784498	5.36613e-05	-0.835906	0.000296959
KDM6A	-0.627453	0.000614801	-0.611494	0.0016575	-0.576504	0.0015966	-0.546828	0.000296959
KHDC1	-1.80788	0.00587986	-1.47425	0.0171318	-1.63413	0.00984867	-1.52057	0.0107264
KHDRBS3	-0.829132	4.7645e-06	-0.917468	0.000909465	-0.621388	0.00073462	-0.737329	0.000296959
KIAA0020	-0.650214	4.78361e-06	-0.53893	0.0109013	-0.5616	8.63314e-05	-0.443449	0.000558687
KIAA0226L	-1.19966	1.054e-07	-0.940015	0.000909465	-0.753684	0.000732292	-0.700225	0.000296959
KIAA0391	-0.726962	1.09302e-08	-0.632392	0.00403448	-0.624181	9.93769e-07	-0.63597	0.000296959
KIAA1797	-0.859554	1.16331e-08	-0.842708	0.000909465	-0.611026	8.92441e-05	-0.627191	0.000296959
KIFAP3	-0.541634	0.000136177	-0.481894	0.0225537	-0.378628	0.0107546	-0.382988	0.00102747
KIT	-0.709279	0.000833836	-0.669647	0.000909465	-0.486953	0.0297279	-0.502945	0.000296959
KLF15	-0.929173	4.32629e-07	-1.01533	0.000909465	-0.615738	0.00114395	-0.61795	0.000296959
KLHL13	-0.631739	2.2686e-05	-0.589953	0.00403448	-0.488382	0.00136765	-0.489169	0.000296959
KLRG1	-0.936136	0.00277399	-0.774788	0.00648843	-1.48974	2.03442e-06	-1.19509	0.000296959
L3MBTL2	-0.833967	5.73922e-09	-0.782958	0.000909465	-0.900104	1.52808e-10	-0.838566	0.000296959
LARS2	-0.477994	0.000394502	-0.549282	0.00454554	-0.424238	0.00172918	-0.373931	0.00305388
LDB2	-1.31235	0.000101911	-0.97061	0.000909465	-0.981306	0.00303213	-1.13741	0.000296959
LEF1	-0.441265	0.00377582	-0.489839	0.0329592	-0.53229	0.000233381	-0.546398	0.000296959
LFNG	-1.83396	2.44393e-05	-1.11671	0.00504662	-1.74518	4.10384e-05	-0.885148	0.00595774
LHFP	-0.722312	3.75852e-05	-0.673645	0.000909465	-0.765034	8.55257e-06	-0.78865	0.000296959
LIG3	-0.524877	0.000575824	-0.544057	0.00824627	-0.574439	0.000102626	-0.507003	0.000296959
LIMA1	-0.429532	0.00968182	-0.464707	0.0258166	-0.400573	0.0145989	-0.395699	0.00102747
LMAN2L	-0.489096	0.000913608	-0.51138	0.0174474	-0.6204	1.01951e-05	-0.730931	0.000296959
LOC100499227	-1.46416	0.00211011	-1.20731	0.00648843	-1.37216	0.00313352	-1.24779	0.00268012
LOC100505894	-1.11465	0.000940035	-1.14446	0.000909465	-1.75798	3.85401e-07	-1.65381	0.000296959
LOC92249	-0.663647	0.00498044	-0.753765	0.00233451	-0.820985	0.000295971	-0.787081	0.000296959
LOH12CR1	-0.828632	0.000254257	-0.602435	0.0157545	-0.511847	0.0280351	-0.551456	0.00268012
LPCAT1	-0.649926	4.65494e-09	-0.61659	0.000909465	-0.396609	0.000796298	-0.379047	0.00286777
LPCAT4	-0.576143	0.000675277	-0.598233	0.00504662	-0.364201	0.0436943	-0.411282	0.00286777
LRCH2	-0.767988	0.00397541	-0.716148	0.000909465	-0.683482	0.0102481	-0.63901	0.000296959
LRCH4	-0.577092	0.00218222	-0.631409	0.00454554	-0.554606	0.00279608	-0.582794	0.000296959
LRRC49	-0.732663	3.38218e-05	-0.698035	0.000909465	-1.06847	5.75102e-10	-1.00528	0.000296959
LRRCC1	-0.97958	1.49549e-07	-1.08844	0.000909465	-0.893826	1.25522e-06	-1.14775	0.000296959
LRRTM4	-1.06629	0.0198047	-1.19563	0.0016575	-0.996929	0.0253268	-1.19683	0.000558687
LUC7L	-0.568078	0.00011643	-0.61602	0.00296644	-0.810274	5.17024e-09	-0.765302	0.000296959
LYPLA2	-0.750557	1.08093e-05	-0.722341	0.000909465	-0.892207	5.65562e-08	-0.836126	0.000296959
LYRM7	-0.621501	0.00221532	-0.5971	0.00741738	-0.570032	0.00480946	-0.537219	0.000296959
LZTR1	-0.622937	4.98389e-07	-0.669072	0.000909465	-0.636982	1.7255e-07	-0.646266	0.000296959
MAD1L1	-0.958302	2.1758e-07	-0.851362	0.000909465	-0.745461	7.08024e-05	-0.784069	0.000296959
MANEA	-0.574094	0.0264286	-0.573296	0.00986453	-0.552195	0.0291819	-0.448896	0.000558687
MANSC1	-1.0185	4.72117e-09	-0.88767	0.000909465	-0.760691	1.0666e-05	-0.813435	0.000296959
MAOA	-0.880465	4.88175e-05	-0.665084	0.006	-0.666492	0.00214567	-0.781456	0.000296959
MAP2K5	-0.540926	0.00749951	-0.504314	0.0355298	-0.423786	0.0407654	-0.489455	0.000558687
MAP2K6	-0.829988	5.01615e-05	-0.800502	0.000909465	-0.938831	2.52136e-06	-0.992541	0.000296959
MAPRE2	-0.622485	5.00119e-07	-0.627278	0.000909465	-0.623057	3.304e-07	-0.598222	0.000296959
MARS	-0.564538	2.36973e-07	-0.556846	0.00554039	-0.585064	4.74103e-08	-0.560305	0.000296959
MARS2	-0.59081	0.0070302	-0.546755	0.0123925	-0.513402	0.0197394	-0.499461	0.000296959
MAST3	-0.655914	4.3636e-05	-0.637985	0.00233451	-0.545271	0.000745104	-0.570129	0.000296959
MAT2B	-0.551272	0.000112544	-0.540088	0.00741738	-0.494038	0.000547487	-0.492127	0.000296959
MCTS1	-0.662269	2.57744e-06	-0.661283	0.000909465	-0.627265	7.24381e-06	-0.601354	0.000296959
MCU	-0.651617	0.000120985	-0.558817	0.0134079	-0.613957	0.000264921	-0.528815	0.000296959
ME2	-0.453526	0.00164676	-0.435312	0.0369801	-0.377806	0.00971972	-0.337829	0.00529474
MED21	-0.431209	0.0194197	-0.535327	0.0134079	-0.554642	0.00121632	-0.522095	0.000296959
MEGF9	-0.582408	0.00123594	-0.593551	0.00296644	-0.659235	0.000149088	-0.59876	0.000296959
MEIS1	-0.641319	0.000844284	-0.591252	0.0078661	-0.653591	0.000516049	-0.545618	0.000296959
MEN1	-0.605764	3.1045e-06	-0.601357	0.000909465	-0.582899	5.91994e-06	-0.609175	0.000296959
METTL13	-0.570046	8.95792e-05	-0.602182	0.000909465	-0.522332	0.000319078	-0.54244	0.000296959
METTL18	-0.618078	0.0151921	-0.638264	0.00943399	-0.697446	0.00430072	-0.764189	0.000296959
METTL2B	-0.597537	0.00173553	-0.534693	0.0147234	-0.629762	0.000678292	-0.559551	0.000296959
METTL7A	-0.734757	0.00154034	-0.748755	0.000909465	-1.03284	3.52484e-06	-1.02786	0.000296959
MGC45800	-0.973556	0.00100052	-0.813544	0.00296644	-1.10391	0.000152762	-0.781772	0.000296959
MGC72080	-0.880604	9.67426e-05	-0.71769	0.0016575	-0.934044	2.47918e-05	-0.981584	0.000296959
MICAL1	-0.807778	0.029167	-0.767695	0.000909465	-0.986483	0.00458971	-1.07133	0.000296959
MICU1	-0.433476	0.00287148	-0.496737	0.0157545	-0.492778	0.000392184	-0.506288	0.000296959
MINK1	-0.625979	1.94147e-05	-0.610161	0.00233451	-0.366604	0.0215629	-0.335193	0.0102932
MKI67IP	-0.493687	0.00041036	-0.462212	0.0260877	-0.630555	1.78631e-06	-0.595603	0.000296959
MKS1	-0.547784	0.000165982	-0.469284	0.0269033	-0.51961	0.000313055	-0.477319	0.000296959
MLX	-0.372748	0.0213329	-0.802555	0.00943399	-0.493425	0.000886855	-0.826712	0.000296959
MNAT1	-0.559121	0.000167255	-0.527012	0.0112456	-0.565572	0.000107088	-0.56938	0.000296959
MON1A	-0.624752	0.00024793	-0.626316	0.00296644	-0.844386	2.28052e-07	-0.739976	0.000296959
MPV17	-0.749724	0.000371511	-0.709253	0.000909465	-0.780431	0.000149369	-0.684986	0.000296959
MRPL1	-0.681974	0.000334753	-0.700424	0.000909465	-0.722577	9.81731e-05	-0.743175	0.000296959
MRPL16	-0.540419	0.00803648	-0.487884	0.0204927	-0.60298	0.00193128	-0.568224	0.000296959
MRPL24	-0.69475	0.00117693	-0.593069	0.00504662	-0.672426	0.00146132	-0.570315	0.000296959
MRPL27	-0.509536	0.0156127	-0.466944	0.0324863	-0.698122	0.00030219	-0.650955	0.000296959
MRPL35	-0.535013	0.000112544	-0.54431	0.0280346	-0.643558	1.29558e-06	-0.568282	0.000296959
MRPL46	-0.541034	0.0057068	-0.494696	0.0265939	-0.67539	0.000250791	-0.608169	0.000296959
MRPL9	-0.526628	0.000704428	-0.498229	0.0240882	-0.811218	1.42905e-08	-0.772187	0.000296959
MRPS10	-0.450726	0.00182814	-0.432398	0.0400169	-0.569168	2.90331e-05	-0.531347	0.000296959
MRPS17	-0.507241	0.0113905	-0.519454	0.0160124	-0.617717	0.00104748	-0.66301	0.000296959
MRPS27	-0.555271	3.81691e-06	-0.528753	0.006	-0.495299	3.95577e-05	-0.460874	0.000296959
MRPS31	-0.578994	0.000115869	-0.61011	0.00233451	-0.719848	5.61967e-07	-0.79887	0.000296959
MRPS36	-0.605754	0.0050397	-0.714098	0.000909465	-0.742453	0.000283519	-0.793121	0.000296959
MSX2	-0.990003	2.24056e-13	-0.804726	0.000909465	-1.01421	3.15627e-14	-0.869379	0.000296959
MTHFD1	-0.578056	2.27296e-08	-0.526573	0.006	-0.447802	2.44999e-05	-0.400924	0.00124625
MUS81	-0.590959	0.000139355	-0.645986	0.000909465	-0.757391	3.19561e-07	-0.820781	0.000296959
MUT	-0.768533	9.08616e-07	-0.647583	0.00353789	-0.588578	0.000229274	-0.494983	0.000296959
MYC	-1.196	1.09252e-24	-1.18381	0.000909465	-1.23481	1.20117e-26	-1.19371	0.000296959
MYOM2	-1.13657	0.000919185	-1.09083	0.000909465	-1.15023	0.000643274	-1.15799	0.000296959
N4BP2L2	-0.512643	0.001999	-0.465202	0.0329592	-0.541722	0.000753258	-0.535365	0.000296959
N6AMT1	-1.01292	3.03254e-08	-1.21194	0.000909465	-1.24716	6.58723e-12	-1.1695	0.000296959
NAGK	-0.821819	3.40259e-05	-0.693186	0.0016575	-0.833263	1.94413e-05	-0.938723	0.000296959
NAP1L2	-0.862052	0.000173988	-0.998386	0.000909465	-0.903392	6.25317e-05	-0.862042	0.000296959
NARS2	-0.528155	0.000237584	-0.453763	0.03835	-0.533971	0.000155792	-0.496738	0.000296959
NCAM1	-0.716883	5.91239e-05	-0.716986	0.0016575	-0.886902	2.72741e-07	-0.678164	0.000296959
NCAPD2	-0.575852	8.91715e-06	-0.539108	0.00353789	-0.361896	0.00932356	-0.336479	0.00952857
NCBP1	-0.89237	3.8531e-09	-0.914624	0.000909465	-0.819027	5.72361e-08	-0.823212	0.000296959
NCEH1	-0.480071	0.031623	-0.585193	0.0102315	-0.661549	0.00134955	-0.625087	0.000296959
NDUFA12	-0.500995	0.031235	-0.448584	0.038753	-0.53212	0.016586	-0.505063	0.000296959
NDUFAF1	-1.15367	2.09108e-11	-1.06637	0.000909465	-1.23011	5.24823e-13	-1.23592	0.000296959
NDUFB3	-0.600701	4.18596e-05	-0.568228	0.00693636	-0.684841	1.4048e-06	-0.716304	0.000296959
NDUFB5	-0.460185	0.0182311	-0.463739	0.0363516	-0.557963	0.00223509	-0.537841	0.000296959
NECAP1	-0.50358	0.00109189	-0.482397	0.0234724	-0.337809	0.0402671	-0.338797	0.0048145
NEK1	-0.77838	4.26225e-05	-0.783555	0.000909465	-0.536238	0.00706812	-0.506942	0.000296959
NEK2	-0.443204	0.00310828	-0.447713	0.0332019	-0.426164	0.00390431	-0.396709	0.000296959
NEMF	-0.56574	0.00130722	-0.54976	0.00909685	-0.391598	0.0359785	-0.376856	0.0007968
NEURL4	-0.505329	6.0858e-05	-0.463314	0.0263862	-0.442173	0.000484549	-0.381794	0.00102747
NFS1	-0.925948	1.09302e-08	-0.889508	0.0324863	-0.492188	0.00467893	-0.524847	0.00737778
NIF3L1	-0.527076	0.000315891	-0.446883	0.0482182	-0.644917	4.20688e-06	-0.595252	0.000296959
NKX2-8	-1.16588	0.0461885	-1.16206	0.00693636	-1.15462	0.0419746	-1.33899	0.0007968
NMD3	-0.629291	1.51813e-05	-0.603618	0.00403448	-0.499757	0.000774326	-0.539223	0.000296959
NMNAT1	-0.679545	0.00351809	-0.55181	0.0196202	-0.607498	0.00854057	-0.477108	0.00448649
NMNAT2	-0.837721	4.61866e-05	-0.745511	0.000909465	-0.44158	0.0490461	-0.381425	0.00800438
NOA1	-0.488269	0.000249297	-0.480212	0.01899	-0.433161	0.00120626	-0.422847	0.000296959
NOC2L	-0.477341	0.000777438	-0.48303	0.0292182	-0.469247	0.000782191	-0.446028	0.0018777
NOC3L	-0.408902	0.00486781	-0.440976	0.0367597	-0.395906	0.00557707	-0.397627	0.0007968
NOC4L	-0.554729	0.00146736	-0.504145	0.0180551	-0.647064	0.000103893	-0.688031	0.000296959
NOL11	-0.433187	0.000260471	-0.436247	0.0269033	-0.445413	0.000124904	-0.451826	0.000558687
NOL6	-0.395023	0.00429075	-0.439314	0.03835	-0.367685	0.00734835	-0.332047	0.00579575
NOL8	-0.871454	1.63636e-10	-0.814807	0.000909465	-0.956969	7.55828e-13	-0.946986	0.000296959
NPM3	-0.954721	6.22104e-07	-0.90976	0.000909465	-0.856978	7.52349e-06	-0.871525	0.000296959
NQO2	-0.452206	0.036027	-0.447912	0.0488779	-0.689586	0.000364139	-0.644846	0.000296959
NR2F1	-1.07318	5.1062e-17	-1.07304	0.000909465	-1.00542	2.61574e-15	-0.975588	0.000296959
NR2F2	-0.50569	0.00224547	-0.522005	0.00943399	-0.490536	0.00260836	-0.480522	0.000296959
NR5A2	-0.801368	0.0150655	-0.732435	0.00865253	-1.25912	7.08763e-05	-1.09324	0.000296959
NRXN3	-1.28565	6.57459e-08	-1.11705	0.000909465	-1.07645	5.67742e-06	-0.84513	0.000296959
NSMCE1	-1.0421	3.2079e-10	-0.997285	0.000909465	-1.16101	1.2167e-12	-1.31461	0.000296959
NSUN6	-1.16284	1.49228e-10	-1.25414	0.000909465	-1.01081	1.49813e-08	-1.16928	0.000296959
NT5C2	-0.489744	0.00104241	-0.525363	0.00648843	-0.333479	0.0355531	-0.38186	0.00207861
NUDCD1	-0.649029	5.64431e-06	-0.641735	0.000909465	-0.71997	2.31212e-07	-0.729365	0.000296959
NUDT9	-0.781517	1.14945e-05	-0.795388	0.000909465	-0.523199	0.00464274	-0.649915	0.000296959
NUP35	-0.704569	2.42648e-05	-0.675401	0.00353789	-0.716695	1.23068e-05	-0.695377	0.000296959
NUP37	-0.785372	4.93332e-07	-0.737651	0.000909465	-0.780521	3.97462e-07	-0.743344	0.000296959
NUP43	-0.473316	0.000710081	-0.479212	0.0192947	-0.441962	0.00147635	-0.48562	0.000296959
NUP93	-0.397514	0.00221908	-0.408605	0.0446516	-0.58645	8.24415e-07	-0.542862	0.000296959
NXN	-0.591974	1.09918e-05	-0.584564	0.0016575	-0.593969	7.15342e-06	-0.58329	0.000296959
OAF	-0.914589	5.58567e-10	-0.851583	0.000909465	-1.15963	7.82654e-16	-1.13871	0.000296959
OGDH	-1.10891	3.63659e-15	-1.00865	0.000909465	-0.913382	8.61722e-11	-0.926183	0.000296959
OLFML2B	-1.09935	0.0218024	-1.38508	0.000909465	-1.37236	0.00337224	-1.51861	0.000296959
OMA1	-1.60143	4.54457e-20	-1.5439	0.000909465	-1.43176	7.07881e-17	-1.46527	0.000296959
OSGEP	-0.548407	0.00138323	-0.473497	0.0282745	-0.523514	0.00200252	-0.568313	0.000296959
OTUD6B	-0.528292	0.0393013	-0.492074	0.0249191	-0.536537	0.0298851	-0.570408	0.000296959
PABPC4	-0.564479	1.13982e-07	-0.555313	0.00504662	-0.32102	0.00566288	-0.324774	0.0129935
PALM3	-1.5432	3.32032e-07	-1.50832	0.000909465	-2.21002	1.97182e-12	-2.13039	0.000296959
PAPSS1	-0.561667	1.71722e-05	-0.517425	0.0123925	-0.52533	5.21699e-05	-0.484703	0.000296959
PARPBP	-0.463883	0.0245041	-0.528962	0.0225537	-0.471278	0.0181802	-0.357706	0.010581
PBX1	-1.45115	1.29026e-12	-1.45446	0.000909465	-1.30099	1.57894e-10	-1.2971	0.000296959
PBX3	-0.861584	3.01806e-08	-0.844255	0.000909465	-0.838729	4.90952e-08	-0.808343	0.000296959
PC	-1.11557	2.8412e-15	-1.07179	0.0147234	-1.29937	2.80375e-20	-1.17248	0.000296959
PCCA	-0.74981	1.98575e-05	-0.773888	0.00353789	-0.639538	0.000268168	-0.725695	0.000296959
PCDH9	-0.755097	0.000104591	-0.70246	0.000909465	-0.490043	0.0179335	-0.46076	0.000296959
PCSK7	-0.615874	8.93727e-05	-0.600437	0.00454554	-0.562469	0.000328894	-0.559795	0.000296959
PCYT1A	-0.64988	0.00100499	-0.506324	0.0258166	-0.717566	0.000184807	-0.648495	0.000296959
PDCD11	-0.717687	5.00568e-09	-0.658199	0.000909465	-0.534087	2.39955e-05	-0.496764	0.000296959
PDE4A	-0.877398	3.6036e-08	-0.982443	0.000909465	-0.46081	0.00589394	-0.522284	0.000296959
PDE4DIP	-0.663041	2.52393e-05	-0.595899	0.00353789	-0.633517	4.92985e-05	-0.555633	0.000296959
PDGFC	-0.508352	0.010335	-0.502409	0.0292182	-0.91349	5.01075e-07	-0.87766	0.000296959
PEX1	-0.647822	2.23935e-05	-0.622976	0.00233451	-0.695113	3.09058e-06	-0.55747	0.000296959
PEX12	-1.08006	0.0029702	-1.07161	0.000909465	-1.12094	0.00161515	-1.02416	0.000296959
PEX6	-1.09407	2.52763e-06	-1.17061	0.000909465	-0.826435	0.000385805	-1.11021	0.000296959
PFAS	-0.571463	6.62017e-06	-0.578691	0.00233451	-0.408519	0.00206245	-0.421941	0.0007968
PFDN6	-0.589907	0.00352159	-0.602676	0.00233451	-0.680407	0.000420744	-0.747997	0.000296959
PFKM	-0.587928	1.02145e-06	-0.563524	0.00353789	-0.451784	0.000258736	-0.420944	0.00102747
PGD	-0.450365	0.000363015	-0.417282	0.038753	-0.49784	4.4379e-05	-0.48119	0.000296959
PHF6	-0.627091	0.00254598	-0.560069	0.0140774	-0.640133	0.0015731	-0.584916	0.000296959
PHF8	-0.612104	0.000452961	-0.570229	0.00454554	-0.450928	0.0132207	-0.446982	0.000296959
PHKB	-0.699341	2.26941e-07	-0.733902	0.000909465	-0.627482	3.41635e-06	-0.584851	0.000296959
PHLDB2	-1.47834	7.11635e-09	-1.20099	0.000909465	-1.17342	3.99311e-06	-1.07898	0.000296959
PHLDB3	-0.619596	0.011264	-0.522508	0.0305727	-0.658884	0.00518769	-0.656957	0.000296959
PHOSPHO1	-1.35651	0.00077124	-1.25083	0.000909465	-2.00998	1.69669e-06	-1.96269	0.000296959
PIAS4	-0.477585	0.00474208	-0.533214	0.0147234	-0.466906	0.00495914	-0.528045	0.000296959
PIF1	-0.579175	0.00856136	-0.626794	0.010604	-0.763953	0.000252736	-0.796792	0.000296959
PIGK	-0.568138	0.000477775	-0.531206	0.00693636	-0.394305	0.0220037	-0.37829	0.00228414
PIGM	-1.22516	4.95762e-15	-1.06701	0.000909465	-1.10672	8.20212e-13	-1.1117	0.000296959
PIK3R3	-0.585687	9.71735e-05	-0.552674	0.0078661	-0.336673	0.0423078	-0.322123	0.00722142
PIK3R4	-0.787598	1.47737e-07	-0.721712	0.000909465	-0.609114	7.04507e-05	-0.604087	0.000296959
PIP4K2A	-0.529034	0.000157279	-0.49441	0.0202134	-0.376357	0.0100671	-0.391785	0.00207861
PITPNC1	-0.604688	0.0154877	-0.578249	0.0112456	-0.678036	0.00444628	-0.624986	0.000296959
PKNOX1	-0.561505	0.00101034	-0.512978	0.0174474	-0.497587	0.00365092	-0.45039	0.000296959
PKNOX2	-0.548712	0.0148805	-0.53802	0.0183472	-0.666359	0.00171941	-0.602042	0.000296959
PKP4	-0.494227	0.000790746	-0.50095	0.0134079	-0.411602	0.00594681	-0.35926	0.00305388
PLA2G4A	-1.47199	8.62473e-19	-1.38305	0.000909465	-1.52464	3.32016e-20	-1.41385	0.000296959
PLAA	-0.54383	8.69658e-05	-0.600237	0.0140774	-0.548594	5.71032e-05	-0.462714	0.00102747
PLAT	-0.832651	1.15624e-08	-0.726611	0.000909465	-1.24167	5.65679e-18	-1.25733	0.000296959
PLAU	-1.01391	0.0337486	-0.773705	0.0137838	-1.36827	0.00283851	-1.18987	0.000296959
PLCB3	-0.515881	0.000171635	-0.469698	0.0275332	-0.319693	0.0309981	-0.269902	0.0288696
PLCG2	-0.627165	0.00534523	-0.631549	0.00693636	-0.467302	0.0443025	-0.530237	0.000296959
PLD1	-0.934225	0.000119041	-0.741247	0.0016575	-0.844872	0.000436288	-0.58402	0.000558687
PLEKHG2	-0.493329	0.0018682	-0.473584	0.0265939	-0.452615	0.00411368	-0.414084	0.000296959
PLEKHH3	-0.624944	0.000378274	-0.560743	0.00824627	-0.554537	0.00164077	-0.475803	0.000296959
PLXNA2	-0.715268	0.00106982	-0.779955	0.000909465	-0.656932	0.00245607	-0.652385	0.000296959
PML	-0.630278	7.74657e-06	-0.567386	0.0160124	-0.512809	0.00031537	-0.476286	0.00102747
PMVK	-0.806549	4.4492e-05	-0.723643	0.000909465	-0.862658	7.62108e-06	-0.860333	0.000296959
PNPLA6	-0.84799	1.09318e-08	-0.831115	0.000909465	-0.690995	3.84441e-06	-0.676743	0.000296959
POGLUT1	-0.496982	0.0166587	-0.475551	0.030895	-0.497071	0.0136634	-0.45112	0.000296959
POGZ	-0.464622	0.00351809	-0.438489	0.0337352	-0.436913	0.00555448	-0.413273	0.00167134
POLA1	-0.656362	3.90336e-07	-0.589609	0.000909465	-0.522399	7.79004e-05	-0.456423	0.000296959
POLG2	-0.495021	0.0162291	-0.518563	0.0223219	-0.452624	0.0261715	-0.510783	0.0007968
POLR1E	-0.512201	0.00012173	-0.447616	0.0340264	-0.470682	0.000398038	-0.391709	0.00102747
POLR3B	-0.623577	0.000261127	-0.624426	0.0102315	-0.58772	0.000525582	-0.55742	0.000296959
POP5	-0.957581	7.69507e-09	-0.790984	0.000909465	-0.877229	1.01195e-07	-0.916328	0.000296959
POU3F2	-0.895809	1.63622e-06	-0.930499	0.000909465	-0.730623	0.000112201	-0.780904	0.000296959
PPA1	-0.456779	0.000285206	-0.413417	0.0442206	-0.483015	8.24082e-05	-0.4812	0.000296959
PPA2	-0.470433	0.000989858	-0.429419	0.0373983	-0.570725	2.56019e-05	-0.59203	0.000296959
PPAP2B	-0.495027	0.00974106	-0.453566	0.0456502	-0.544945	0.00302036	-0.557818	0.000558687
PPAPDC2	-0.798781	7.88194e-06	-0.7439	0.000909465	-0.853394	1.2171e-06	-0.839497	0.000296959
PPID	-0.891262	1.46133e-13	-0.811553	0.000909465	-1.05485	5.76691e-19	-0.991429	0.000296959
PPM1J	-0.824141	0.00278779	-0.773715	0.00233451	-0.878276	0.00112383	-0.916258	0.000296959
PPP1R18	-0.770652	0.000701234	-0.741115	0.00296644	-0.718342	0.00140047	-0.725422	0.000296959
PPP1R7	-0.569954	0.00129035	-0.535543	0.0102315	-0.70944	2.2416e-05	-0.679915	0.000296959
PPP2R5A	-0.509499	0.000269403	-0.557806	0.00693636	-0.354451	0.0161295	-0.395747	0.000558687
PPWD1	-0.524364	0.000744754	-0.441498	0.0400169	-0.455956	0.00354719	-0.38723	0.00167134
PRICKLE3	-0.625957	0.000557859	-0.608278	0.00504662	-0.430012	0.0225751	-0.497629	0.000558687
PRIM2	-0.647464	6.505e-06	-0.504933	0.0174474	-0.602944	2.35848e-05	-0.525373	0.000296959
PRKACB	-0.715639	0.000173988	-0.625665	0.000909465	-0.726868	0.000103659	-0.75754	0.000296959
PRKCA	-0.650884	0.00265008	-0.584621	0.00403448	-0.479533	0.0340539	-0.420067	0.000558687
PRKX	-0.397376	0.0168702	-0.506278	0.0177816	-0.345674	0.038685	-0.343462	0.00413321
PRMT5	-0.488626	6.4086e-05	-0.444855	0.0249191	-0.496317	3.50916e-05	-0.477355	0.000296959
PROSC	-0.561977	2.29593e-05	-0.489743	0.0225537	-0.727367	9.48841e-09	-0.648921	0.000296959
PRPF3	-0.611991	2.16554e-06	-0.536552	0.00454554	-0.416809	0.0020701	-0.471877	0.000296959
PRPF6	-0.554005	0.000294184	-0.486842	0.0171318	-0.578685	0.000107554	-0.555217	0.000296959
PRPSAP1	-0.552516	3.34552e-05	-0.436472	0.0346267	-0.412504	0.00270456	-0.380716	0.00167134
PSMB10	-0.58676	0.0255298	-0.504428	0.0439729	-0.62442	0.0131134	-0.730139	0.000296959
PSMB9	-1.98081	0.0107543	-1.84114	0.0409416	-2.51212	0.00159254	-2.29559	0.0217606
PSME2	-0.470157	0.0457632	-0.464152	0.0322901	-0.519767	0.0191934	-0.576213	0.000296959
PTCD3	-0.64941	1.06955e-06	-0.619825	0.000909465	-0.459384	0.000940692	-0.426086	0.000558687
PTMS	-0.449656	0.0310695	-0.434383	0.0324863	-0.537316	0.00555331	-0.526337	0.000296959
QPRT	-0.612356	0.000233761	-0.450622	0.043745	-0.430891	0.0126721	-0.411662	0.00167134
QTRT1	-0.445797	0.0224121	-0.494724	0.0243862	-0.535792	0.00340003	-0.523219	0.000296959
RAD23A	-0.483428	0.00219998	-0.479674	0.0171318	-0.341776	0.0411182	-0.356297	0.00529474
RAD51B	-0.765011	0.0122156	-0.579284	0.0491111	-1.37692	2.73255e-06	-0.982615	0.000296959
RANBP6	-0.851009	5.64431e-06	-0.61984	0.00353789	-0.70836	0.000181281	-0.472901	0.000296959
RARS	-0.451329	0.000579416	-0.405987	0.0473355	-0.500689	7.59768e-05	-0.488127	0.000296959
RBM10	-0.410056	0.00560916	-0.448653	0.0277773	-0.418734	0.00361844	-0.47307	0.000296959
RBM19	-0.57695	2.72876e-05	-0.477876	0.0240882	-0.443035	0.00172391	-0.436221	0.000296959
RBPMS	-0.724998	8.62044e-05	-0.71568	0.00233451	-0.957443	1.14055e-07	-0.975466	0.000296959
REXO2	-0.745932	2.76209e-06	-0.695262	0.000909465	-0.867348	1.81861e-08	-0.825737	0.000296959
RGL1	-0.943883	9.52446e-05	-0.917354	0.000909465	-0.647742	0.008518	-0.470513	0.00497304
RGMA	-0.633458	0.000186544	-0.616802	0.00296644	-0.587329	0.000490493	-0.546025	0.000296959
RHBDF2	-0.676717	0.000264355	-0.627034	0.00454554	-0.486451	0.0111013	-0.424445	0.00146148
RHOT1	-0.55916	0.000547691	-0.50394	0.0202134	-0.356028	0.0397393	-0.3902	0.0018777
RMND1	-0.561547	9.83973e-05	-0.550784	0.0109013	-0.54117	0.000150978	-0.542512	0.000296959
RNASEH2A	-0.430366	0.0350893	-0.445765	0.0373983	-0.529573	0.00497667	-0.587012	0.000296959
RNASEL	-1.32931	3.37552e-07	-1.31947	0.000909465	-1.01496	8.26539e-05	-1.06138	0.000296959
RPAP1	-0.668113	4.58238e-07	-0.649298	0.000909465	-0.529976	8.38577e-05	-0.463066	0.000296959
RPP40	-0.699423	0.000200569	-0.658906	0.00403448	-0.617207	0.00099666	-0.553819	0.000296959
RPS27L	-0.603392	0.026289	-0.585753	0.00648843	-0.830129	0.000834281	-0.84117	0.000296959
RPS6KA1	-0.573838	1.48134e-05	-0.503809	0.0157545	-0.459107	0.000659693	-0.433439	0.000296959
RRP12	-0.56375	3.85312e-05	-0.546644	0.00554039	-0.647277	9.61929e-07	-0.608942	0.000296959
RRP15	-0.420339	0.00525936	-0.428439	0.0420653	-0.505327	0.00037874	-0.447791	0.000296959
RRP9	-0.585725	0.000752987	-0.484138	0.0277773	-0.685714	3.91343e-05	-0.70701	0.000296959
RRS1	-0.586831	5.3809e-05	-0.574907	0.00454554	-0.603012	2.30387e-05	-0.646126	0.000296959
RSAD1	-0.640389	1.98175e-06	-0.679318	0.000909465	-0.502316	0.0002617	-0.501388	0.000296959
RSPRY1	-0.842916	1.49549e-07	-0.856396	0.000909465	-0.48415	0.00438596	-0.441271	0.00146148
RSRC1	-0.50259	0.00720401	-0.550798	0.0123925	-0.485779	0.00813486	-0.524902	0.000296959
RSU1	-0.62146	6.90968e-06	-0.594159	0.0016575	-0.646852	1.74949e-06	-0.600416	0.000296959
RTKN2	-0.493896	0.0499093	-0.444999	0.0486881	-0.678606	0.00281313	-0.592573	0.000296959
RTN1	-0.855582	0.000133191	-0.862969	0.000909465	-1.03954	2.16367e-06	-0.967181	0.000296959
RTN4IP1	-0.509542	0.0426987	-0.511034	0.0346267	-0.51296	0.0348482	-0.643469	0.000296959
RUFY1	-0.694396	4.93745e-07	-0.690257	0.000909465	-0.79569	3.16334e-09	-0.765955	0.000296959
RUVBL1	-0.509218	0.000786073	-0.470494	0.0192947	-0.757738	5.37618e-08	-0.695904	0.000296959
SAMHD1	-1.18858	4.66278e-14	-1.11912	0.000909465	-1.01677	1.08017e-10	-0.983195	0.000296959
SAMM50	-0.446011	0.00826931	-0.444768	0.0343929	-0.430238	0.00942158	-0.425121	0.000558687
SCFD2	-1.60907	1.3468e-25	-1.5366	0.000909465	-1.38609	2.41794e-20	-1.26929	0.000296959
SCRIB	-0.663511	2.23283e-07	-0.629002	0.000909465	-0.447044	0.000921603	-0.42722	0.000296959
SDAD1	-0.772447	2.05455e-10	-0.807515	0.000909465	-0.659392	5.99309e-08	-0.686495	0.000296959
SDF2	-0.545622	0.00920359	-0.630065	0.00865253	-0.683057	0.000551175	-0.826592	0.000296959
SEC23IP	-0.518528	0.00176321	-0.490332	0.0151289	-0.358299	0.0426274	-0.331428	0.00952857
SECISBP2	-0.402605	0.00406104	-0.445075	0.0350901	-0.483686	0.000266146	-0.528287	0.000296959
SEMA3A	-0.856431	0.00747223	-0.611036	0.0180551	-0.905994	0.00361707	-0.776993	0.000558687
SEMA3E	-0.726169	0.0142225	-0.851719	0.000909465	-0.967409	0.000658061	-0.806551	0.000296959
SENP7	-0.764967	0.0017065	-0.815186	0.000909465	-0.511349	0.0465251	-0.62044	0.000296959
SEPX1	-0.639608	0.00135426	-0.609587	0.00353789	-0.837118	8.51049e-06	-0.847753	0.000296959
SERPINI1	-1.63603	7.97492e-10	-1.70968	0.000909465	-1.4178	3.95994e-08	-1.38924	0.000296959
SERTM1	-0.94439	0.00280333	-0.979685	0.000909465	-1.19164	0.000106883	-1.46759	0.000296959
SETDB2	-0.783126	7.04425e-05	-0.788308	0.000909465	-0.818968	2.30387e-05	-0.928365	0.000296959
SFR1	-0.982029	2.11265e-05	-0.732204	0.00233451	-0.821022	0.000314591	-0.699621	0.000296959
SGOL2	-0.453395	0.0212409	-0.435107	0.0491111	-0.395167	0.0458613	-0.382207	0.0018777
SH3BP5	-0.524106	0.000354792	-0.49631	0.0395677	-0.534618	0.000207086	-0.439894	0.00146148
SHISA2	-0.957485	2.0931e-07	-1.06154	0.000909465	-1.41111	2.71539e-14	-1.50917	0.000296959
SHQ1	-0.642574	3.59384e-06	-0.602088	0.000909465	-0.595165	1.60163e-05	-0.595127	0.000296959
SKAP2	-1.20914	4.96746e-17	-1.16173	0.000909465	-1.08462	3.50478e-14	-1.04171	0.000296959
SLC10A4	-1.50912	1.61638e-06	-1.28482	0.000909465	-0.632838	0.0447967	-0.833807	0.000296959
SLC12A9	-0.406332	0.0096975	-0.463925	0.0367597	-0.390769	0.0111787	-0.367353	0.00430902
SLC1A3	-1.20377	1.03302e-14	-1.15286	0.000909465	-1.3367	3.37611e-18	-1.33775	0.000296959
SLC25A12	-0.795922	1.42217e-07	-0.682902	0.000909465	-0.668906	9.81987e-06	-0.592408	0.000296959
SLC25A20	-0.587254	0.00199939	-0.534647	0.0211426	-0.40024	0.0447967	-0.533247	0.000296959
SLC25A23	-0.583428	1.6627e-06	-0.515438	0.00943399	-0.406295	0.00146657	-0.380463	0.00286777
SLC35A1	-0.699954	0.00017796	-0.642192	0.00504662	-0.584995	0.00185109	-0.574539	0.000296959
SLC35A4	-0.658971	6.29589e-08	-0.636432	0.0016575	-0.658495	4.15781e-08	-0.644535	0.000296959
SLC38A10	-0.70298	2.79455e-08	-0.730771	0.000909465	-0.734176	3.57385e-09	-0.680347	0.000296959
SLC38A6	-0.87644	0.00177009	-1.00603	0.000909465	-0.776583	0.00510139	-0.723821	0.000296959
SLC39A11	-0.822575	1.17875e-05	-0.817329	0.000909465	-1.00018	5.75083e-08	-0.86916	0.000296959
SLC44A1	-0.509555	0.0121265	-0.536478	0.00909685	-0.476288	0.017571	-0.448723	0.000296959
SLC5A6	-0.663918	1.37417e-08	-0.580295	0.0484755	-0.634979	4.45787e-08	-0.58251	0.000558687
SLCO4C1	-0.926497	0.0109506	-0.807824	0.00296644	-0.888928	0.0126787	-0.751208	0.000296959
SLIT2	-0.629832	0.00257207	-0.618198	0.0016575	-0.529778	0.0123119	-0.493647	0.000296959
SLITRK5	-0.53967	0.00287032	-0.527835	0.00943399	-0.417123	0.0256374	-0.384575	0.00146148
SMARCA1	-0.826058	5.22897e-09	-0.747374	0.000909465	-0.660751	4.30651e-06	-0.661123	0.000296959
SMARCC2	-0.751533	2.02095e-07	-0.723259	0.000909465	-0.558113	0.000181501	-0.429305	0.00124625
SMC4	-0.523833	0.00454933	-0.519818	0.00865253	-0.39141	0.0435969	-0.395647	0.00286777
SMG8	-0.438184	0.001796	-0.443943	0.0416346	-0.468646	0.000562424	-0.465645	0.000296959
SMOC1	-0.8014	4.26816e-09	-0.774176	0.000909465	-0.694531	3.50066e-07	-0.702443	0.000296959
SNAI2	-0.769169	5.80905e-08	-0.711939	0.000909465	-0.529831	0.000280904	-0.472045	0.000296959
SNX6	-0.396257	0.00276988	-0.427556	0.0369801	-0.431607	0.00070788	-0.441993	0.000296959
SNX7	-0.541988	0.000147231	-0.51942	0.0109013	-0.567885	4.7685e-05	-0.5694	0.000296959
SOSTDC1	-1.26423	0.0145194	-1.00184	0.0174474	-1.09576	0.029736	-1.11121	0.00660227
SP9	-0.896293	3.69242e-06	-1.02794	0.000909465	-0.758859	8.75965e-05	-0.731156	0.000296959
SPATA5	-0.557704	0.00407689	-0.584871	0.0131102	-0.489083	0.0116748	-0.523429	0.000296959
SPATA5L1	-0.613255	0.000214703	-0.640829	0.00403448	-0.678222	2.66364e-05	-0.633228	0.000296959
SPOCK3	-1.18507	0.000659849	-0.988532	0.00943399	-1.19919	0.00044405	-0.994911	0.000296959
SPTLC2	-0.578242	0.000398917	-0.568484	0.00454554	-0.411799	0.0164739	-0.410899	0.0007968
SSBP3	-0.544269	7.64054e-05	-0.541638	0.00865253	-0.563286	2.87665e-05	-0.508073	0.000296959
SSU72	-0.399657	0.0336276	-0.426728	0.0367597	-0.383809	0.037361	-0.39631	0.00207861
ST6GAL1	-0.622732	0.00046486	-0.776031	0.000909465	-0.380858	0.0451346	-0.529809	0.0007968
STAT1	-0.538187	0.000683447	-0.551082	0.00554039	-0.569787	0.000219876	-0.553573	0.000296959
STAT2	-0.473264	0.0217623	-0.501574	0.0297133	-0.571539	0.00322007	-0.553807	0.000296959
STAU2	-0.576885	0.00323516	-0.5736	0.0116316	-0.483171	0.014923	-0.501455	0.000296959
STK10	-0.471016	0.00194259	-0.533315	0.0116316	-0.41683	0.00610427	-0.451984	0.000296959
STK38	-0.818309	1.24516e-09	-0.631586	0.00296644	-0.512298	0.000262017	-0.510874	0.000296959
STON1	-1.30042	2.66936e-08	-1.02909	0.000909465	-1.34857	5.74673e-09	-1.18414	0.000296959
STRBP	-0.569794	5.92623e-05	-0.566437	0.00403448	-0.525134	0.000209585	-0.544145	0.000296959
STX8	-0.698337	0.00386405	-0.699406	0.00233451	-1.04824	3.70937e-06	-0.888513	0.000296959
STXBP2	-0.530395	0.00588869	-0.533711	0.0116316	-0.649742	0.000356196	-0.600308	0.000296959
STYXL1	-1.02649	0.000258467	-1.10093	0.000909465	-0.934075	0.000820392	-1.02102	0.000296959
SUCLA2	-0.530024	4.94396e-05	-0.514131	0.0140774	-0.397464	0.00321657	-0.438156	0.000558687
SUGT1	-0.795614	1.8272e-09	-0.761416	0.000909465	-0.927053	7.95403e-13	-0.930368	0.000296959
SULF2	-0.490203	0.000570029	-0.494179	0.0177816	-0.43344	0.00239499	-0.413389	0.000296959
SUOX	-0.950577	4.72755e-08	-0.941494	0.000909465	-0.869472	4.48685e-07	-0.846638	0.000296959
SUPT3H	-1.38677	2.31484e-08	-1.70511	0.000909465	-1.39604	1.29468e-08	-1.28325	0.000296959
SYBU	-0.742163	4.02996e-05	-0.683679	0.000909465	-0.645285	0.000356196	-0.579477	0.000296959
SYPL2	-1.1129	4.52124e-10	-1.00927	0.000909465	-1.16118	4.9957e-11	-1.22238	0.000296959
SYTL4	-0.898141	0.000185268	-0.959738	0.000909465	-0.994234	2.49647e-05	-1.02676	0.000296959
TAF12	-0.51614	0.00257525	-0.572035	0.00504662	-1.07059	8.04447e-12	-0.991718	0.000296959
TAF15	-0.535942	1.12971e-05	-0.510579	0.00986453	-0.393094	0.00193128	-0.367387	0.00341938
TALDO1	-0.617226	0.000930075	-0.55057	0.00865253	-0.63512	0.000477498	-0.640815	0.000296959
TAMM41	-0.579685	0.00208908	-0.729458	0.000909465	-0.84078	2.16432e-06	-0.786812	0.000296959
TARS2	-0.788205	7.28796e-11	-0.690301	0.000909465	-0.54726	1.11343e-05	-0.538506	0.000296959
TBC1D2	-0.922778	0.0139438	-0.861886	0.00353789	-0.911574	0.0125447	-0.918016	0.000296959
TBC1D7	-0.572003	0.00969686	-0.589379	0.006	-0.802676	8.85922e-05	-0.779079	0.000296959
TBCD	-0.891121	9.7194e-15	-0.821973	0.000909465	-0.614154	1.86096e-07	-0.567829	0.000296959
TCF7	-0.778515	9.85609e-08	-0.719099	0.000909465	-0.600325	4.7685e-05	-0.562527	0.000296959
TCTN3	-0.436097	0.00540516	-0.454389	0.0337352	-0.430801	0.00502166	-0.437832	0.000558687
TECPR1	-0.43961	0.0258026	-0.496895	0.031973	-0.453999	0.0170635	-0.348706	0.014925
TEP1	-0.684525	0.00287148	-0.601336	0.00693636	-0.587992	0.0106121	-0.633402	0.000296959
TEX15	-1.05953	0.00027981	-0.969852	0.000909465	-0.690515	0.0260569	-0.608807	0.000296959
THADA	-1.03143	2.20796e-11	-0.926393	0.000909465	-0.936679	1.00005e-09	-0.882467	0.000296959
THAP1	-0.66464	0.00151783	-0.522377	0.0285901	-0.541669	0.0103007	-0.505222	0.000296959
THAP10	-1.19736	7.26024e-08	-1.11457	0.000909465	-1.07686	8.22559e-07	-1.24486	0.000296959
THOC1	-0.662087	8.02592e-07	-0.589379	0.00454554	-0.781656	2.18364e-09	-0.77315	0.000296959
TJP2	-0.557052	0.000106905	-0.510337	0.0109013	-0.412494	0.00568641	-0.38083	0.000558687
TLE1	-0.512255	0.000132719	-0.492964	0.0140774	-0.38956	0.00495914	-0.389087	0.00167134
TLE3	-0.574001	3.92903e-06	-0.54998	0.00403448	-0.411711	0.00151749	-0.429258	0.00102747
TLE4	-0.771462	5.90803e-07	-0.722844	0.000909465	-0.600268	0.000153084	-0.557075	0.000296959
TLN2	-0.756868	0.00107394	-0.764786	0.000909465	-0.675648	0.00349431	-0.593444	0.000296959
TM2D3	-0.520853	0.00171376	-0.494966	0.0204927	-0.64756	3.77845e-05	-0.608889	0.000296959
TM7SF3	-0.671716	2.25311e-06	-0.683681	0.000909465	-0.685514	9.24397e-07	-0.650795	0.000296959
TMBIM4	-0.525587	0.00520581	-0.450634	0.0498294	-0.419001	0.0287624	-0.362697	0.0110322
TMEFF2	-0.936161	0.00277625	-0.912165	0.000909465	-0.708034	0.0232892	-0.899195	0.000296959
TMEM104	-0.851982	4.78072e-09	-0.902976	0.000909465	-0.787991	4.78064e-08	-0.821781	0.000296959
TMEM108	-0.563768	0.0296046	-0.885896	0.000909465	-0.654865	0.00792622	-0.800302	0.000296959
TMEM126B	-0.603246	2.38401e-05	-0.596748	0.00296644	-0.823944	1.33732e-09	-0.780457	0.000296959
TMEM184C	-0.634309	0.0122942	-0.661209	0.00296644	-0.707677	0.00339143	-0.648337	0.000296959
TMTC2	-0.986214	0.000316089	-0.845404	0.000909465	-0.585472	0.0444867	-0.417666	0.00968957
TP53BP1	-1.02232	1.43348e-09	-0.950423	0.000909465	-0.74202	1.89216e-05	-0.645765	0.000296959
TPM1	-0.638513	0.000151111	-0.564137	0.00824627	-0.556501	0.00102686	-0.575381	0.000296959
TPMT	-0.38567	0.0322865	-0.463919	0.0355298	-0.689248	1.20562e-05	-0.666824	0.000296959
TPP1	-0.675982	4.75696e-07	-0.683393	0.000909465	-0.500269	0.000295244	-0.509483	0.000296959
TPP2	-0.708622	4.80436e-05	-0.692486	0.0016575	-0.608039	0.000542587	-0.642854	0.000296959
TPX2	-0.444781	5.25927e-05	-0.428187	0.0332019	-0.356939	0.00154881	-0.331862	0.00879114
TRA2A	-0.666581	1.08923e-08	-0.621735	0.00233451	-0.851545	4.10804e-14	-0.795751	0.000296959
TRAPPC12	-0.700431	6.44553e-06	-0.659317	0.000909465	-0.453813	0.00536095	-0.549244	0.000296959
TRAPPC2	-0.62987	0.000446141	-0.553873	0.0120196	-0.56073	0.00173842	-0.604043	0.000296959
TRAPPC9	-1.40149	1.04334e-12	-1.28472	0.000909465	-1.14813	2.95127e-09	-1.13826	0.000296959
TRIB1	-0.608573	1.44647e-05	-0.519057	0.0144228	-0.620638	6.67838e-06	-0.614237	0.000296959
TRIM16	-0.484506	0.0452064	-0.500673	0.0409416	-0.541094	0.0183654	-0.447806	0.00378348
TRMT1	-0.643304	1.015e-05	-0.708327	0.000909465	-0.681712	1.61755e-06	-0.72571	0.000296959
TRMT1L	-0.675502	0.000202298	-0.567178	0.0102315	-0.526949	0.00478536	-0.46761	0.000296959
TRMT61B	-0.629414	0.00174797	-0.653903	0.000909465	-0.704785	0.000277614	-0.720845	0.000296959
TRNT1	-0.739305	0.000461935	-0.645174	0.00504662	-0.82453	6.03439e-05	-0.723917	0.000296959
TRUB2	-0.521727	0.000305439	-0.504398	0.0134079	-0.633083	4.55112e-06	-0.588313	0.000296959
TSHZ1	-0.735895	3.82726e-06	-0.725687	0.000909465	-0.407959	0.0186022	-0.451198	0.000296959
TSPAN7	-0.569638	0.000210967	-0.562736	0.0078661	-0.620255	3.43298e-05	-0.584687	0.000296959
TTC14	-0.631951	0.00747391	-0.571284	0.00865253	-0.645906	0.00493278	-0.661482	0.000296959
TTC27	-0.505511	0.000168863	-0.500759	0.0180551	-0.402734	0.0033221	-0.392811	0.00102747
TTC35	-0.437576	0.00681464	-0.491944	0.0223219	-0.626014	2.90254e-05	-0.648978	0.000296959
TTC5	-0.553961	0.00127431	-0.497911	0.0225537	-0.737007	5.91994e-06	-0.561591	0.000296959
TTI1	-0.633718	6.4035e-05	-0.634703	0.0016575	-0.60551	0.000116843	-0.605343	0.000296959
TUFM	-0.514711	0.000906077	-0.519207	0.00693636	-0.495661	0.0012266	-0.498839	0.000296959
TUSC3	-0.451936	0.00138869	-0.462805	0.0297133	-0.410122	0.0036352	-0.470187	0.000558687
UBE3B	-0.701555	1.25903e-05	-0.709035	0.000909465	-0.493941	0.00300106	-0.519712	0.000296959
UBE3D	-0.817609	0.000259416	-0.940793	0.000909465	-0.539712	0.0211033	-0.665374	0.000296959
UBE4B	-0.75034	1.39685e-06	-0.671886	0.000909465	-0.427259	0.0114022	-0.411899	0.000296959
UBL7	-0.475316	0.00525936	-0.499053	0.0127682	-0.640951	4.87039e-05	-0.666057	0.000296959
UBP1	-0.574775	0.000121115	-0.541683	0.006	-0.35755	0.027516	-0.341592	0.00849197
UBXN8	-0.809309	1.40294e-05	-0.775789	0.000909465	-0.942643	2.25831e-07	-0.828243	0.000296959
UGT3A2	-0.854122	0.00635454	-0.83337	0.0016575	-0.894659	0.00332099	-0.848688	0.000296959
UHRF2	-0.658112	0.000489703	-0.660422	0.0016575	-0.435844	0.029576	-0.421812	0.00102747
ULBP3	-0.793316	0.00230039	-0.66141	0.0112456	-0.629262	0.015714	-0.498385	0.0127499
UNC13B	-1.04814	7.58748e-13	-0.998688	0.000909465	-0.854298	5.77762e-09	-0.808065	0.000296959
UNC5B	-0.455998	0.00509588	-0.568665	0.0016575	-0.437575	0.00634815	-0.469006	0.000296959
UNC5C	-1.23818	1.11512e-09	-1.31511	0.000909465	-0.903365	1.03599e-05	-0.849568	0.000296959
USO1	-0.460942	0.00251205	-0.464265	0.0228487	-0.347254	0.0291302	-0.358972	0.00430902
USP21	-0.430264	0.00363331	-0.446245	0.0430966	-0.401576	0.0061321	-0.368782	0.00323482
USP28	-0.574726	0.00124386	-0.572929	0.00454554	-0.478725	0.00803593	-0.477908	0.000296959
USP33	-0.491766	0.0108695	-0.492127	0.0208063	-0.415696	0.0338673	-0.395204	0.00360294
USP48	-0.557572	7.35606e-05	-0.505008	0.0167576	-0.585825	1.97026e-05	-0.517037	0.000296959
USP5	-0.441249	0.000844284	-0.425286	0.0398121	-0.458902	0.000363686	-0.485653	0.000296959
UTP14A	-0.397567	0.00296869	-0.494959	0.015501	-0.580018	2.40694e-06	-0.598697	0.000296959
UTP3	-0.696175	1.41102e-06	-0.675602	0.000909465	-0.787993	1.96592e-08	-0.814452	0.000296959
VARS	-0.540693	1.71722e-05	-0.538672	0.00741738	-0.403351	0.00199357	-0.386408	0.00268012
VASP	-0.476763	0.00498044	-0.468422	0.0311667	-0.502765	0.00223509	-0.482312	0.000296959
VIM	-0.481429	0.000212264	-0.459576	0.0277773	-0.348677	0.0105222	-0.326065	0.0126076
VPS41	-0.503978	0.00212317	-0.457882	0.0329592	-0.344239	0.0491238	-0.277407	0.0232721
VPS52	-0.946103	1.42119e-11	-0.886409	0.000909465	-0.746988	1.13313e-07	-0.690488	0.000296959
VPS8	-0.640998	0.00105014	-0.71649	0.000909465	-0.441281	0.0320926	-0.471448	0.000296959
VSNL1	-1.71137	2.9273e-05	-1.36618	0.000909465	-1.55836	9.2511e-05	-1.17971	0.000296959
WDR12	-0.56653	1.14945e-05	-0.495446	0.0140774	-0.507351	8.75965e-05	-0.466214	0.000296959
WDR3	-0.563913	3.55555e-05	-0.509291	0.0112456	-0.312114	0.0401603	-0.323267	0.0134158
WDR4	-0.892419	3.61561e-12	-0.757749	0.000909465	-0.991304	4.22452e-15	-0.934664	0.000296959
WDR44	-0.645493	0.00025645	-0.653321	0.000909465	-0.507549	0.00514271	-0.508569	0.000296959
WDR46	-0.64467	2.14342e-05	-0.59083	0.00233451	-0.626357	2.89563e-05	-0.617923	0.000296959
WDR77	-0.637906	2.24751e-07	-0.655774	0.0355298	-0.66522	3.58323e-08	-0.672819	0.000296959
WDR91	-0.952138	1.45907e-11	-0.745562	0.000909465	-0.819604	4.92266e-09	-0.751909	0.000296959
WDR92	-0.562062	0.00114588	-0.468387	0.0433272	-0.531712	0.00187733	-0.562666	0.000296959
WDSUB1	-0.774282	5.36353e-05	-0.596422	0.00986453	-0.642645	0.000780227	-0.559388	0.000296959
WNT10B	-0.688921	0.00242768	-0.533346	0.0240882	-0.553489	0.0158905	-0.482396	0.00146148
WSCD1	-0.711552	9.27316e-07	-0.600343	0.00233451	-0.783121	3.25112e-08	-0.732447	0.000296959
XPO1	-0.437486	0.00531775	-0.418991	0.0418306	-0.390748	0.0128068	-0.393092	0.0018777
XPO5	-0.536078	5.40062e-05	-0.481812	0.0160124	-0.321031	0.0270698	-0.312952	0.0164128
XRCC1	-1.0113	4.94382e-13	-1.07311	0.000909465	-1.02649	1.17004e-13	-1.12669	0.000296959
YARS2	-0.572202	0.000561051	-0.537322	0.00824627	-0.605173	0.000179601	-0.592858	0.000296959
YIPF4	-0.828211	1.43651e-06	-0.804794	0.000909465	-0.660265	0.000154909	-0.71033	0.000296959
ZC3H18	-0.754296	5.92607e-10	-0.733773	0.000909465	-0.7322	1.33732e-09	-0.762899	0.000296959
ZC3H3	-0.703026	1.56823e-07	-0.56648	0.00824627	-0.682832	2.63685e-07	-0.587217	0.000296959
ZCCHC12	-1.0481	3.48216e-14	-1.0154	0.000909465	-1.54887	1.28393e-29	-1.48123	0.000296959
ZCCHC6	-0.820164	0.000854662	-0.781562	0.000909465	-0.616101	0.0153387	-0.666806	0.000296959
ZDHHC14	-0.739451	9.24136e-05	-0.679247	0.0016575	-0.709001	0.000150229	-0.604758	0.000296959
ZDHHC2	-0.760449	7.8255e-06	-0.767163	0.000909465	-0.614897	0.000347156	-0.681918	0.000296959
ZEB1-AS1	-0.953737	0.00204383	-0.971094	0.000909465	-0.914124	0.00259659	-0.75356	0.0007968
ZHX1	-0.706689	0.000914668	-0.700069	0.0357746	-0.479328	0.0348485	-0.476917	0.0113211
ZIC2	-0.817433	7.66149e-11	-0.808037	0.000909465	-0.869859	1.65845e-12	-0.87774	0.000296959
ZIC3	-0.784809	1.18133e-07	-0.692537	0.000909465	-0.749815	3.19961e-07	-0.659608	0.000296959
ZNF205	-0.646315	0.00226943	-0.533092	0.0208063	-0.666708	0.00124723	-0.52114	0.000296959
ZNF259	-0.608838	3.99667e-06	-0.555122	0.00454554	-0.541303	4.27711e-05	-0.471617	0.000296959
ZNF385D	-1.38806	0.0180198	-1.34526	0.0327321	-1.84703	0.00159768	-1.80803	0.00998365
ZNF503	-1.44096	5.47042e-38	-1.45722	0.000909465	-1.48877	8.35078e-41	-1.47278	0.000296959
ZNF503-AS2	-1.56031	2.95124e-30	-1.50298	0.00403448	-1.53124	1.34148e-29	-1.47761	0.000296959
ZNF620	-0.700683	0.00472176	-0.612997	0.006	-0.669882	0.00616621	-0.599645	0.000558687
ZNF703	-0.638996	2.06849e-07	-0.612633	0.000909465	-0.577356	2.72699e-06	-0.566513	0.000296959
ZNF75D	-0.851361	4.80724e-06	-0.732168	0.0016575	-0.527735	0.00621481	-0.509295	0.0007968
ZNHIT6	-0.476382	0.00134536	-0.439082	0.0348058	-0.667782	1.31529e-06	-0.621433	0.000296959
ZNRD1	-0.834575	0.00016863	-0.749099	0.000909465	-1.0561	7.27944e-07	-1.02874	0.000296959
ZP3	-1.21174	0.00803463	-1.09976	0.0488779	-1.8059	9.34511e-05	-1.21745	0.00893674
REST-Dependent genes repressed in hypoxia. Significance and log base 2 (mean Fold over normoxic gene expression) values for each differentially expressed gene are shown. Only genes differentially expressed (q<0.05) in both EdgeR and CuffDiff in Hypoxia, but not when siREST was applied, were selected.
	1%-Ctrl_RNAi				1%-REST_RNAi
	EdgeR		CuffDiff		EdgeR		CuffDiff
Gene_ID	log2(FC)	q	log2(FC)	q	log2(FC)	q	log2(FC)	q
RAB3C	-2.05822	2.46621e-14	-1.66565	0.000909465	n.s.	>0.05	-0.472624	0.0165523
DLX5	-1.4019	2.37038e-07	-0.979333	0.000909465	n.s.	>0.05	-0.555119	0.00628211
FMO4	-1.2436	0.0014104	-0.914282	0.0223219	-1.08778	0.0299807	n.s.	>0.05
SCLY	-1.22678	0.00127883	-1.18258	0.0350901	n.s.	>0.05	-1.15361	0.000296959
MYCBP	-1.15877	0.00593592	-0.536825	0.00909685	n.s.	>0.05	-0.5191	0.000296959
SOX5	-1.14954	0.000297412	-0.963645	0.0016575	n.s.	>0.05	-0.794175	0.0018777
DUSP18	-1.10761	0.000105971	-1.05238	0.000909465	n.s.	>0.05	-0.695586	0.000558687
LOC100506433	-1.00974	0.00272703	-0.668923	0.0486881	n.s.	>0.05	n.s.	>0.05
CYP1B1	-1.00465	1.20871e-08	-0.832794	0.000909465	n.s.	>0.05	-0.305148	0.0470306
TRADD	-1.00224	7.81415e-06	-0.755943	0.00233451	n.s.	>0.05	-0.486125	0.0107264
GALNT14	-1.00151	1.94172e-05	-0.56511	0.0246539	n.s.	>0.05	-0.412194	0.0253637
LBX1	-0.996743	0.000354348	-0.741273	0.00693636	n.s.	>0.05	n.s.	>0.05
BCHE	-0.994596	0.000318296	-0.876884	0.00296644	-0.726378	0.0405912	n.s.	>0.05
PTPRG	-0.990665	0.000190294	-0.99207	0.000909465	n.s.	>0.05	-0.585906	0.000296959
OSBPL10	-0.981872	1.66862e-05	-0.928576	0.000909465	n.s.	>0.05	-0.554648	0.00286777
RFX3	-0.975857	0.00529169	-1.10044	0.00403448	n.s.	>0.05	-0.487169	>0.05
NES	-0.934232	1.35591e-05	-0.920287	0.000909465	n.s.	>0.05	n.s.	>0.05
MDGA2	-0.933087	0.000224835	-0.556062	0.0355298	n.s.	>0.05	n.s.	>0.05
ITGA8	-0.930187	0.00285152	-1.02156	0.000909465	n.s.	>0.05	-0.422474	0.0352506
DEPTOR	-0.926686	1.27452e-06	-0.804444	0.000909465	n.s.	>0.05	-0.522771	0.00167134
TBC1D19	-0.923653	0.000449851	-0.925366	0.000909465	n.s.	>0.05	-0.864985	0.000296959
IGSF21	-0.914585	0.000328772	-0.666504	0.0134079	-0.280358	0.0406215	n.s.	>0.05
LOC100506334	-0.908638	0.000126308	-0.853909	0.000909465	n.s.	>0.05	-0.470191	0.00879114
LPAR3	-0.895153	2.00585e-07	-0.797173	0.000909465	n.s.	>0.05	n.s.	>0.05
USP44	-0.894055	0.000711849	-1.19691	0.000909465	n.s.	>0.05	-0.823808	0.000296959
HS6ST3	-0.861514	0.000503601	-0.784936	0.0016575	n.s.	>0.05	-0.453153	0.00707175
PLXDC2	-0.856792	0.000126142	-0.714206	0.00554039	n.s.	>0.05	-0.625555	0.00102747
TLL1	-0.846263	0.000610678	-0.670219	0.0341929	-0.745311	0.0179773	n.s.	>0.05
PAQR8	-0.843086	5.2704e-07	-0.698231	0.0016575	n.s.	>0.05	n.s.	>0.05
TSLP	-0.839002	0.00534321	-0.69039	0.0204927	n.s.	>0.05	n.s.	>0.05
NR6A1	-0.83698	0.00111071	-0.767348	0.00233451	n.s.	>0.05	n.s.	>0.05
TNIK	-0.83525	1.953e-05	-0.687193	0.0163917	n.s.	>0.05	n.s.	>0.05
CHSY3	-0.833222	0.000433086	-0.710813	0.00353789	n.s.	>0.05	-0.383258	0.0408986
LAMA4	-0.827523	7.93309e-07	-1.23742	0.00865253	n.s.	>0.05	-0.857896	0.00660227
MLYCD	-0.825451	9.30508e-06	-0.568749	0.0240882	n.s.	>0.05	n.s.	>0.05
TTLL1	-0.817981	0.000542052	-0.552709	0.0411408	n.s.	>0.05	-0.474051	0.0201907
TMEM216	-0.813906	0.00175177	-0.631875	0.0123925	n.s.	>0.05	-0.367773	0.0469469
C10orf114	-0.799719	0.0017454	-0.77141	0.000909465	n.s.	>0.05	n.s.	>0.05
DPYD	-0.778817	0.000252152	-0.725721	0.0302821	n.s.	>0.05	n.s.	>0.05
SYNJ1	-0.771268	0.000324451	-0.83388	0.000909465	n.s.	>0.05	-0.479555	0.000296959
SLC8A1	-0.770739	0.000259372	-0.884127	0.000909465	n.s.	>0.05	-0.355787	0.0282523
DISP2	-0.761879	0.000896588	-0.593411	0.0208063	1.19926	1.92862e-09	1.37421	0.000296959
MRM1	-0.749947	0.00127739	-0.785925	0.000909465	n.s.	>0.05	-0.608556	0.00207861
MED12	-0.737255	3.39023e-06	-0.728331	0.000909465	n.s.	>0.05	-0.330763	0.00497304
COL14A1	-0.732141	0.000242202	-0.705541	0.006	n.s.	>0.05	-0.357476	0.0428985
PDSS2	-0.730933	2.3484e-06	-0.527017	0.0186819	n.s.	>0.05	n.s.	>0.05
SRGAP1	-0.730647	0.00584516	-0.646706	0.00648843	n.s.	>0.05	-0.516653	0.00207861
C17orf104	-0.723074	0.000241339	-0.562389	0.0324863	n.s.	>0.05	-0.384127	0.0407895
LIN7A	-0.716576	0.00413478	-0.604885	0.0246539	n.s.	>0.05	n.s.	>0.05
FCHO1	-0.713721	0.000116102	-0.587425	0.0157545	n.s.	>0.05	-0.327388	0.0475763
SLC44A5	-0.707905	0.000156791	-0.733754	0.000909465	n.s.	>0.05	-0.291731	0.0487611
FITM2	-0.704198	0.00299728	-0.691628	0.0120196	n.s.	>0.05	n.s.	0.0516121
DDN	-0.702654	0.000171262	-0.630465	0.0120196	n.s.	>0.05	n.s.	>0.05
MAP1A	-0.696255	0.00030059	-0.506238	0.0199429	n.s.	>0.05	n.s.	>0.05
ATF7IP	-0.691242	0.00648056	-0.656571	0.00233451	n.s.	>0.05	n.s.	>0.05
TMEM54	-0.687777	4.02303e-05	-0.609737	0.0078661	n.s.	>0.05	n.s.	>0.05
JOSD2	-0.68242	0.00508216	-0.577739	0.0223219	n.s.	>0.05	n.s.	>0.05
TCF24	-0.677413	0.000390177	-0.640661	0.00824627	n.s.	>0.05	-0.24277	>0.05
SEMA3D	-0.676917	0.00642969	-0.701161	0.00403448	n.s.	>0.05	-0.31517	>0.05
ADRBK2	-0.674992	8.27667e-06	-0.557929	0.00741738	n.s.	>0.05	-0.359142	0.00464901
GPR176	-0.66896	0.000221519	-0.563807	0.0134079	n.s.	>0.05	n.s.	>0.05
NEDD4	-0.667186	0.00246731	-0.780551	0.000909465	n.s.	>0.05	-0.488154	0.00102747
KIAA0564	-0.663604	0.000263714	-0.696194	0.00403448	n.s.	>0.05	n.s.	0.0729107
COL25A1	-0.661006	0.00204276	-0.653975	0.00454554	n.s.	>0.05	-0.397648	0.0136856
ANKRD26	-0.659789	0.00154786	-0.716027	0.000909465	n.s.	>0.05	-0.418685	0.00207861
SYT1	-0.659254	0.0011937	-0.622599	0.00693636	n.s.	>0.05	-0.431114	0.00676592
KIAA0513	-0.654128	0.00187921	-0.751298	0.000909465	n.s.	>0.05	-0.487883	0.0007968
TUBGCP4	-0.651882	8.60783e-05	-0.58628	0.00403448	n.s.	>0.05	-0.330825	0.00785259
ARFGEF1	-0.65126	0.00111553	-0.569463	0.00865253	n.s.	>0.05	-0.314748	0.00909589
CBX7	-0.642858	0.00178905	-0.552445	0.0297133	n.s.	>0.05	-0.358519	0.0381128
TRIM44	-0.641318	0.00116396	-0.575555	0.00693636	n.s.	>0.05	-0.303892	0.0136856
SOX2	-0.640509	0.000585295	-0.620319	0.0112456	n.s.	>0.05	-0.546011	0.00146148
SORBS1	-0.635103	0.00541875	-0.645193	0.00865253	n.s.	>0.05	-0.596491	0.000296959
LRBA	-0.633038	0.00310497	-0.556464	0.00741738	n.s.	>0.05	n.s.	>0.05
XYLB	-0.632251	0.000304357	-0.539667	0.0157545	n.s.	>0.05	n.s.	>0.05
FAM188A	-0.62959	4.04416e-06	-0.614958	0.00296644	n.s.	>0.05	-0.403246	0.00102747
ALDH6A1	-0.624324	0.00065368	-0.63715	0.0314201	n.s.	>0.05	-0.435528	0.00983964
DNAJB4	-0.62306	5.21397e-05	-0.485689	0.0413783	n.s.	>0.05	-0.389835	0.00595774
MET	-0.622056	0.00011348	-0.582607	0.00454554	n.s.	>0.05	-0.286222	0.0176144
TTPAL	-0.617513	2.51523e-05	-0.535559	0.0102315	n.s.	>0.05	n.s.	>0.05
LACTB	-0.614976	1.53688e-05	-0.502927	0.0367597	n.s.	>0.05	n.s.	>0.05
PPP1R12B	-0.611794	0.00525723	-0.697789	0.0116316	n.s.	>0.05	-0.518157	0.0144134
RNFT1	-0.6114	3.89109e-05	-0.632463	0.00233451	n.s.	>0.05	-0.37275	0.00722142
DOCK4	-0.609111	0.00295636	-0.642499	0.00353789	n.s.	>0.05	n.s.	>0.05
ZFYVE21	-0.606654	0.000251627	-0.595445	0.00943399	n.s.	>0.05	n.s.	>0.05
ERLIN2	-0.60616	8.82324e-06	-0.599008	0.0016575	n.s.	>0.05	-0.302998	0.0121959
GPC6	-0.605111	0.00321294	-0.550022	0.00943399	n.s.	>0.05	n.s.	>0.05
EXOC2	-0.604353	2.50274e-07	-0.498823	0.0116316	n.s.	>0.05	-0.273427	0.0217606
PARS2	-0.601639	0.000512807	-0.683545	0.0016575	n.s.	>0.05	-0.43344	0.00562876
MBOAT2	-0.598339	0.000880289	-0.488795	0.0217442	n.s.	>0.05	-0.315107	0.00968957
TBX3	-0.597585	5.3548e-06	-0.567205	0.00403448	n.s.	>0.05	-0.346031	0.00413321
NAB1	-0.597302	0.00113688	-0.566158	0.0109013	n.s.	>0.05	-0.354242	0.00707175
CACNA1H	-0.590714	4.93877e-06	-0.558175	0.0102315	n.s.	>0.05	n.s.	>0.05
KIF21A	-0.588039	0.000637816	-0.558012	0.00554039	n.s.	>0.05	n.s.	>0.05
FAM120A	-0.587533	3.23203e-05	-0.582824	0.0120196	n.s.	>0.05	n.s.	0.0764781
ACACA	-0.579729	4.36012e-05	-0.581356	0.00454554	n.s.	>0.05	-0.303914	0.0200655
RB1	-0.578635	0.00084323	-0.587201	0.00233451	n.s.	>0.05	-0.411215	0.00102747
SELRC1	-0.57576	5.66028e-05	-0.578689	0.00504662	n.s.	>0.05	-0.40535	0.00124625
AGPS	-0.570339	0.000321154	-0.520777	0.0109013	n.s.	>0.05	-0.386183	0.00228414
GOLIM4	-0.569218	0.000767874	-0.549837	0.0078661	n.s.	>0.05	-0.318596	0.0116102
SEC14L1	-0.568948	0.000472539	-0.524382	0.03835	n.s.	>0.05	-0.417641	0.00676592
KIAA1468	-0.567991	0.000241416	-0.597629	0.006	n.s.	>0.05	-0.357149	0.00645213
DENND4A	-0.565766	0.000531364	-0.559916	0.0102315	n.s.	>0.05	n.s.	>0.05
VDR	-0.564496	0.00173758	-0.562421	0.0167576	n.s.	>0.05	n.s.	>0.05
ADAMTS3	-0.563659	0.00527282	-0.51663	0.0329592	n.s.	>0.05	-0.344265	0.0230099
CACHD1	-0.562944	6.36524e-05	-0.513958	0.00824627	n.s.	>0.05	-0.352081	0.00341938
PLS1	-0.561736	0.000420747	-0.559429	0.006	n.s.	>0.05	-0.433666	0.000558687
PRKCB	-0.561676	0.000303305	-0.605072	0.0346267	n.s.	>0.05	n.s.	>0.05
CCDC53	-0.561192	0.00271621	-0.513245	0.0446516	n.s.	>0.05	-0.367282	0.0323698
CUX2	-0.556897	0.00420333	-0.555414	0.0202134	n.s.	>0.05	-0.567737	0.000296959
HSDL2	-0.556799	1.56108e-06	-0.524283	0.0102315	n.s.	>0.05	n.s.	>0.05
ZKSCAN4	-0.55513	0.0051891	-0.560513	0.030895	n.s.	>0.05	-0.61356	0.0007968
ZMYM4	-0.554352	0.00062881	-0.54063	0.00504662	n.s.	>0.05	-0.346254	0.00737778
MIPOL1	-0.552365	0.00562974	-0.511745	0.0285901	n.s.	>0.05	n.s.	>0.05
PLRG1	-0.551353	5.70125e-07	-0.442588	0.0341929	n.s.	>0.05	-0.255893	0.0360247
ARID3A	-0.550925	1.67709e-05	-0.528153	0.0127682	n.s.	>0.05	n.s.	>0.05
GIPC3	-0.550905	0.000542951	-0.570312	0.0147234	n.s.	>0.05	-0.418803	0.00514422
MPND	-0.54737	0.00543491	-0.635065	0.00824627	n.s.	>0.05	-0.450666	0.00207861
SLMAP	-0.547243	0.000223187	-0.477107	0.0249191	n.s.	>0.05	-0.373914	0.00207861
HEATR1	-0.547179	0.00224246	-0.540495	0.00693636	n.s.	>0.05	-0.302574	0.0205502
TMEM194A	-0.546598	0.000749399	-0.481384	0.0177816	n.s.	>0.05	-0.368675	0.00268012
ANKIB1	-0.546095	0.00405044	-0.52292	0.015501	n.s.	>0.05	n.s.	>0.05
TCF12	-0.546071	0.00377648	-0.510356	0.0204927	n.s.	>0.05	-0.374957	0.00167134
CDK19	-0.545519	0.000749966	-0.565639	0.00986453	n.s.	>0.05	-0.463704	0.000296959
COL4A5	-0.545158	0.00203622	-0.503953	0.0234724	n.s.	>0.05	-0.342813	0.00893674
SLITRK3	-0.543095	0.005759	-0.52597	0.031973	n.s.	>0.05	-0.259209	>0.05
TYRO3	-0.540107	2.47149e-06	-0.446825	0.0381184	-0.304574	0.0436721	n.s.	>0.05
NNT	-0.539762	0.000215734	-0.545852	0.00693636	n.s.	>0.05	n.s.	>0.05
C4orf32	-0.536103	0.00246647	-0.477096	0.0378671	n.s.	>0.05	-0.341725	0.0129935
AMMECR1	-0.535756	0.00183349	-0.521179	0.00943399	n.s.	>0.05	-0.374493	0.00124625
ZBTB17	-0.535551	0.00193777	-0.531931	0.0240882	n.s.	>0.05	-0.421184	0.00612334
GBF1	-0.535286	2.3707e-05	-0.459126	0.0255289	n.s.	>0.05	n.s.	>0.05
ZADH2	-0.532837	4.48683e-05	-0.472801	0.0243862	n.s.	>0.05	n.s.	>0.05
ARHGEF26	-0.532666	0.000149209	-0.546022	0.0112456	n.s.	>0.05	-0.360126	0.00529474
PIGN	-0.532369	0.000752003	-0.529194	0.0174474	n.s.	>0.05	-0.309176	0.0181318
MAP3K4	-0.530983	3.0112e-05	-0.472013	0.0260877	n.s.	>0.05	n.s.	>0.05
TAOK3	-0.530845	0.00141967	-0.473517	0.0360362	n.s.	>0.05	-0.188259	>0.05
GANAB	-0.527781	1.55596e-08	-0.491338	0.0109013	0.397562	0.000318128	0.392633	0.00102747
ISG20L2	-0.522396	4.82878e-07	-0.46771	0.0220606	n.s.	>0.05	n.s.	>0.05
SRSF8	-0.521947	1.00221e-05	-0.480091	0.0204927	n.s.	>0.05	-0.304395	0.0116102
MMS19	-0.516703	3.87646e-06	-0.531771	0.00865253	n.s.	>0.05	-0.290719	0.0181318
SFXN3	-0.515912	0.00129579	-0.541968	0.0225537	n.s.	>0.05	-0.472351	0.00228414
PTPRK	-0.515797	0.0024846	-0.475207	0.0265939	n.s.	>0.05	n.s.	>0.05
SNX29	-0.514358	0.0028013	-0.470208	0.0430966	n.s.	>0.05	-0.0924152	>0.05
EPB41	-0.509728	3.3611e-05	-0.52049	0.0444676	n.s.	>0.05	n.s.	>0.05
DHX37	-0.508231	5.99719e-06	-0.478808	0.0180551	n.s.	>0.05	n.s.	>0.05
PPM1H	-0.507252	0.00294778	-0.44726	0.0413783	n.s.	>0.05	-0.353895	0.00691667
TRAPPC11	-0.503753	0.000572657	-0.463776	0.0322901	n.s.	>0.05	-0.441718	0.000296959
PPP2R5E	-0.503737	0.00484646	-0.503438	0.0186819	n.s.	>0.05	-0.369624	0.00286777
BECN1	-0.501924	8.96668e-05	-0.442491	0.0473355	n.s.	>0.05	n.s.	>0.05
DYM	-0.501834	0.000129614	-0.47343	0.0275332	n.s.	>0.05	-0.270209	0.0321313
MEF2C	-0.501498	0.00189856	-0.598149	0.00741738	n.s.	>0.05	-0.48864	0.000296959
ICAM5	-0.498894	0.000579245	-0.527165	0.0199429	n.s.	>0.05	-0.310557	0.0360247
DPP9	-0.494733	4.53903e-06	-0.499342	0.0147234	n.s.	>0.05	n.s.	>0.05
RDX	-0.493879	0.00308044	-0.449142	0.0280346	n.s.	>0.05	-0.346829	0.00879114
PXK	-0.493143	0.000721251	-0.449497	0.0473355	n.s.	>0.05	-0.294305	0.0356032
LRP5	-0.490523	2.53344e-05	-0.504498	0.0160124	n.s.	>0.05	-0.266067	0.0258474
TTC37	-0.490189	0.00203377	-0.435869	0.0418306	n.s.	>0.05	-0.343311	0.00660227
EFR3A	-0.488166	0.00610512	-0.474257	0.0282745	n.s.	>0.05	n.s.	>0.05
MSRB3	-0.487194	0.00173392	-0.448827	0.0499928	n.s.	>0.05	-0.305743	0.0254541
CABLES1	-0.485251	2.32897e-05	-0.418124	0.0413783	n.s.	>0.05	n.s.	>0.05
MAST1	-0.485154	0.00124779	-0.5891	0.00504662	n.s.	>0.05	n.s.	>0.05
C9orf78	-0.482765	2.4855e-05	-0.43434	0.0402205	n.s.	>0.05	n.s.	>0.05
ADCY9	-0.481736	0.0016439	-0.489354	0.0220606	n.s.	>0.05	n.s.	>0.05
RBM45	-0.480968	0.00243815	-0.577106	0.00943399	n.s.	>0.05	-0.423003	0.00305388
PPIP5K2	-0.480398	0.00620308	-0.442844	0.0446516	n.s.	>0.05	n.s.	>0.05
HDAC1	-0.479749	5.05927e-07	-0.46306	0.0196202	-0.257346	0.0430345	n.s.	>0.05
MEX3A	-0.47912	0.00014719	-0.490512	0.0208063	n.s.	>0.05	n.s.	>0.05
TTF2	-0.477676	0.00152696	-0.47241	0.0202134	n.s.	>0.05	-0.280356	0.0365567
NUP160	-0.476478	0.000805707	-0.481858	0.01899	n.s.	>0.05	-0.312253	0.0162808
DIP2A	-0.476209	0.000250134	-0.481644	0.0456502	n.s.	>0.05	-0.351959	0.0134158
LAMB1	-0.47604	2.73594e-05	-0.487097	0.0144228	n.s.	>0.05	n.s.	>0.05
PARP4	-0.474193	0.00289087	-0.479079	0.0258166	n.s.	>0.05	-0.337186	0.00514422
NIPAL3	-0.468984	0.0019996	-0.442073	0.0409416	n.s.	>0.05	-0.319888	0.00879114
FBXO18	-0.462932	5.08746e-05	-0.465409	0.0252249	n.s.	>0.05	n.s.	>0.05
ESYT1	-0.45903	2.48465e-05	-0.41867	0.039038	n.s.	>0.05	n.s.	0.216452
SRGAP2	-0.45715	0.00135497	-0.460402	0.0373983	n.s.	>0.05	-0.251542	0.0498287
LAMC1	-0.457001	0.00101219	-0.411588	0.0499928	n.s.	>0.05	n.s.	>0.05
FAM114A2	-0.456862	0.00074578	-0.524733	0.0157545	n.s.	>0.05	-0.366068	0.00676592
RNH1	-0.45668	0.00057924	-0.427678	0.0376333	n.s.	>0.05	-0.333354	0.010581
WDHD1	-0.453493	0.000497062	-0.445725	0.0314201	n.s.	>0.05	-0.298612	0.0138196
OXCT1	-0.451839	8.246e-05	-0.439463	0.0343929	n.s.	>0.05	-0.259312	0.0331165
TMEM175	-0.451327	0.00525863	-0.544599	0.0199429	n.s.	>0.05	-0.432157	0.00464901
GPAM	-0.45094	0.00331286	-0.435713	0.0369801	n.s.	>0.05	-0.336157	0.00497304
TRIP12	-0.450565	0.00324511	-0.410049	0.0499928	n.s.	>0.05	-0.280881	0.0334848
WNT5A	-0.450469	0.00276943	-0.482602	0.0294667	n.s.	>0.05	-0.306148	0.0194071
HSPA4L	-0.449191	0.00521377	-0.426244	0.0461563	n.s.	>0.05	-0.274526	0.0270754
CNKSR3	-0.449071	0.000773314	-0.480296	0.031973	n.s.	>0.05	n.s.	>0.05
RRNAD1	-0.447436	0.00554256	-0.475249	0.0451836	n.s.	>0.05	-0.268414	>0.05
SHB	-0.446772	0.00029347	-0.454779	0.0381184	n.s.	>0.05	-0.278675	0.0237727
ZNF252	-0.44216	0.00442577	-0.577538	0.0282745	n.s.	>0.05	n.s.	>0.05
ARAP1	-0.43719	4.34897e-05	-0.426672	0.0444676	n.s.	>0.05	-0.267906	0.0260706
WDR59	-0.433924	0.000110425	-0.434671	0.0430966	n.s.	>0.05	-0.299448	0.0127499
SEC24C	-0.431255	0.000121755	-0.427631	0.0327321	n.s.	>0.05	-0.229905	>0.05
TBC1D4	-0.423111	0.00192501	-0.419386	0.0400169	n.s.	>0.05	-0.105913	>0.05
SDHB	-0.420549	0.00193009	-0.432955	0.0346267	n.s.	>0.05	-0.298476	0.0252505
IPO8	-0.415089	0.00257366	-0.42293	0.0381184	n.s.	>0.05	-0.330023	0.0144134
SKIV2L2	-0.41507	5.05587e-05	-0.462084	0.031973	n.s.	>0.05	-0.289297	0.040084
DNMT3B	-0.41484	0.000967903	-0.428081	0.0491111	n.s.	>0.05	-0.311759	0.00998365
CDC42BPB	-0.411431	0.00220567	-0.4618	0.0243862	n.s.	>0.05	n.s.	>0.05
MBD1	-0.366884	0.00227869	-0.495359	0.01899	n.s.	>0.05	-0.347658	0.00579575
