# Supplementary material for: REST is a hypoxia-responsive transcriptional repressor
Source: Sci Rep. 2016 Aug 17;6:31355. doi: 10.1038/srep31355 (PMC4987654; doi:10.1038/srep31355)
Supplement: Supplementary Table 2 [file srep31355-s4.xls]

## Sheet: Table S2
Supplementary Data 2. DAVID Functional Annotation clustering analysis of genes repressed in hypoxia. Default settings were used in DAVID Functional Annotation Clustering. Clustered genes are shown.
REST-Dependent
Annotation Cluster 1	Enrichment Score: 1.6804233686790984
Category	Term	Count	%	PValue	Genes	List Total	Pop Hits	Pop Total	Fold Enrichment
UP_SEQ_FEATURE	domain:FCH	3	1.5544	0.0162769	FCHO1, SRGAP1, SRGAP2	189	20	19113	15.169
INTERPRO	IPR001060:Fps/Fes/Fer/CIP4 homology	3	1.5544	0.0202131	FCHO1, SRGAP1, SRGAP2	176	21	16659	13.5219
SMART	SM00055:FCH	3	1.5544	0.0276392	FCHO1, SRGAP1, SRGAP2	114	21	9079	11.3772
Annotation Cluster 2	Enrichment Score: 1.585826687842423
Category	Term	Count	%	PValue	Genes	List Total	Pop Hits	Pop Total	Fold Enrichment
GOTERM_BP_FAT	GO:0006084~acetyl-CoA metabolic process	4	2.07254	0.0029313	SDHB, NNT, MLYCD, ACACA	127	31	13528	13.7445
GOTERM_BP_FAT	GO:0006732~coenzyme metabolic process	5	2.59067	0.0546969	SDHB, NNT, MLYCD, ACACA, PDSS2	127	153	13528	3.48104
GOTERM_BP_FAT	GO:0051186~cofactor metabolic process	5	2.59067	0.109018	SDHB, NNT, MLYCD, ACACA, PDSS2	127	195	13528	2.73127
Annotation Cluster 3	Enrichment Score: 1.4638470365182201
Category	Term	Count	%	PValue	Genes	List Total	Pop Hits	Pop Total	Fold Enrichment
GOTERM_BP_FAT	GO:0031589~cell-substrate adhesion	5	2.59067	0.0132293	PTPRK, SORBS1, ITGA8, LAMC1, LAMB1	127	98	13528	5.43468
GOTERM_BP_FAT	GO:0007044~cell-substrate junction assembly	3	1.5544	0.0191628	PTPRK, SORBS1, LAMC1	127	23	13528	13.8939
GOTERM_BP_FAT	GO:0034329~cell junction assembly	3	1.5544	0.0557525	PTPRK, SORBS1, LAMC1	127	41	13528	7.79412
GOTERM_BP_FAT	GO:0034330~cell junction organization	3	1.5544	0.0987079	PTPRK, SORBS1, LAMC1	127	57	13528	5.6063
Annotation Cluster 4	Enrichment Score: 1.388718585035616
Category	Term	Count	%	PValue	Genes	List Total	Pop Hits	Pop Total	Fold Enrichment
GOTERM_BP_FAT	GO:0007254~JNK cascade	4	2.07254	0.0175611	WNT5A, TNIK, MAP3K4, TAOK3	127	59	13528	7.22167
GOTERM_BP_FAT	GO:0031098~stress-activated protein kinase signaling pathway	4	2.07254	0.0208861	WNT5A, TNIK, MAP3K4, TAOK3	127	63	13528	6.76315
GOTERM_BP_FAT	GO:0000165~MAPKKK cascade	6	3.10881	0.0288095	WNT5A, TNIK, MAP3K4, MET, TAOK3, LPAR3	127	184	13528	3.47347
GOTERM_BP_FAT	GO:0033554~cellular response to stress	10	5.18135	0.0818853	WNT5A, MMS19, PTPRK, TNIK, MAP3K4, NEDD4, BECN1, FBXO18, TAOK3, PARP4	127	566	13528	1.88197
GOTERM_BP_FAT	GO:0007243~protein kinase cascade	7	3.62694	0.1316	WNT5A, MAST1, TNIK, MAP3K4, MET, TAOK3, LPAR3	127	370	13528	2.01524
Annotation Cluster 5	Enrichment Score: 1.3639211826766324
Category	Term	Count	%	PValue	Genes	List Total	Pop Hits	Pop Total	Fold Enrichment
GOTERM_MF_FAT	GO:0035091~phosphoinositide binding	5	2.59067	0.0256581	SYT1, SNX29, EPB41, PXK, ARAP1	146	100	12983	4.44623
GOTERM_MF_FAT	GO:0005543~phospholipid binding	6	3.10881	0.0483691	SYT1, SNX29, EPB41, LPAR3, PXK, ARAP1	146	177	12983	3.0144
GOTERM_MF_FAT	GO:0008289~lipid binding	10	5.18135	0.0652295	ALDH6A1, SYT1, SNX29, EPB41, LPAR3, PAQR8, PXK, ARAP1, CDC42BPB, PRKCB	146	450	12983	1.9761
Annotation Cluster 6	Enrichment Score: 1.3335599418132287
Category	Term	Count	%	PValue	Genes	List Total	Pop Hits	Pop Total	Fold Enrichment
GOTERM_BP_FAT	GO:0016481~negative regulation of transcription	15	7.77202	9.39951e-05	ATF7IP, MEF2C, PTPRK, TBX3, NR6A1, SOX2, RB1, MBD1, VDR, HDAC1, NEDD4, NAB1, RFX3, CUX2, DNMT3B	127	459	13528	3.48104
GOTERM_BP_FAT	GO:0010629~negative regulation of gene expression	15	7.77202	0.000248951	ATF7IP, MEF2C, PTPRK, TBX3, NR6A1, SOX2, RB1, MBD1, VDR, HDAC1, NEDD4, NAB1, RFX3, CUX2, DNMT3B	127	504	13528	3.17023
GOTERM_BP_FAT	GO:0045934~negative regulation of nucleobase, nucleoside, nucleotide and nucleic acid metabolic process	15	7.77202	0.000292295	ATF7IP, MEF2C, PTPRK, TBX3, NR6A1, SOX2, RB1, MBD1, VDR, HDAC1, NEDD4, NAB1, RFX3, CUX2, DNMT3B	127	512	13528	3.12069
GOTERM_BP_FAT	GO:0051172~negative regulation of nitrogen compound metabolic process	15	7.77202	0.0003354	ATF7IP, MEF2C, PTPRK, TBX3, NR6A1, SOX2, RB1, MBD1, VDR, HDAC1, NEDD4, NAB1, RFX3, CUX2, DNMT3B	127	519	13528	3.0786
GOTERM_BP_FAT	GO:0010558~negative regulation of macromolecule biosynthetic process	15	7.77202	0.00056685	ATF7IP, MEF2C, PTPRK, TBX3, NR6A1, SOX2, RB1, MBD1, VDR, HDAC1, NEDD4, NAB1, RFX3, CUX2, DNMT3B	127	547	13528	2.92102
GOTERM_BP_FAT	GO:0031327~negative regulation of cellular biosynthetic process	15	7.77202	0.000726412	ATF7IP, MEF2C, PTPRK, TBX3, NR6A1, SOX2, RB1, MBD1, VDR, HDAC1, NEDD4, NAB1, RFX3, CUX2, DNMT3B	127	561	13528	2.84812
GOTERM_BP_FAT	GO:0009890~negative regulation of biosynthetic process	15	7.77202	0.0008921	ATF7IP, MEF2C, PTPRK, TBX3, NR6A1, SOX2, RB1, MBD1, VDR, HDAC1, NEDD4, NAB1, RFX3, CUX2, DNMT3B	127	573	13528	2.78847
GOTERM_BP_FAT	GO:0045892~negative regulation of transcription, DNA-dependent	11	5.69948	0.00181169	MEF2C, ATF7IP, VDR, HDAC1, TBX3, NEDD4, SOX2, NR6A1, RB1, CUX2, DNMT3B	127	356	13528	3.29134
GOTERM_BP_FAT	GO:0051253~negative regulation of RNA metabolic process	11	5.69948	0.00204788	MEF2C, ATF7IP, VDR, HDAC1, TBX3, NEDD4, SOX2, NR6A1, RB1, CUX2, DNMT3B	127	362	13528	3.23679
GOTERM_BP_FAT	GO:0010605~negative regulation of macromolecule metabolic process	15	7.77202	0.0083548	ATF7IP, MEF2C, PTPRK, TBX3, NR6A1, SOX2, RB1, MBD1, VDR, HDAC1, NEDD4, NAB1, RFX3, CUX2, DNMT3B	127	734	13528	2.17683
GOTERM_BP_FAT	GO:0000122~negative regulation of transcription from RNA polymerase II promoter	8	4.14508	0.0122234	MEF2C, ATF7IP, VDR, HDAC1, NEDD4, SOX2, NR6A1, RB1	127	266	13528	3.2036
GOTERM_CC_FAT	GO:0044451~nucleoplasm part	13	6.73575	0.0169454	ATF7IP, MMS19, MEF2C, LBX1, NR6A1, SOX2, MED12, RB1, MBD1, TTF2, PLRG1, HDAC1, TCF12	139	555	12782	2.15394
GOTERM_MF_FAT	GO:0016564~transcription repressor activity	9	4.66321	0.0254614	ATF7IP, TBX3, PLRG1, NAB1, RFX3, RB1, CUX2, MBD1, DNMT3B	146	316	12983	2.53266
GOTERM_CC_FAT	GO:0005667~transcription factor complex	7	3.62694	0.0263381	MMS19, ATF7IP, LBX1, SOX2, NR6A1, RB1, TCF12	139	210	12782	3.06523
GOTERM_MF_FAT	GO:0030528~transcription regulator activity	26	13.4715	0.0284218	MMS19, MEF2C, NR6A1, SOX2, SOX5, ZBTB17, ZKSCAN4, VDR, PLRG1, MYCBP, DNMT3B, TCF24, ATF7IP, LBX1, TBX3, ARID3A, MED12, RB1, MBD1, TTF2, HDAC1, DLX5, NAB1, RFX3, CUX2, TCF12	146	1512	12983	1.52913
GOTERM_MF_FAT	GO:0008134~transcription factor binding	12	6.21762	0.028769	MMS19, ATF7IP, VDR, DIP2A, HDAC1, PLRG1, MED12, MYCBP, RB1, MBD1, DNMT3B, TRIP12	146	513	12983	2.08011
GOTERM_BP_FAT	GO:0006357~regulation of transcription from RNA polymerase II promoter	13	6.73575	0.038424	ATF7IP, MEF2C, LBX1, TBX3, NR6A1, SOX2, MED12, SOX5, RB1, VDR, HDAC1, NEDD4, TCF12	127	727	13528	1.90475
SP_PIR_KEYWORDS	repressor	9	4.66321	0.0642855	ATF7IP, HDAC1, TBX3, NAB1, MED12, RFX3, RB1, CBX7, DNMT3B	189	435	19235	2.10564
GOTERM_BP_FAT	GO:0045893~positive regulation of transcription, DNA-dependent	9	4.66321	0.0773375	MEF2C, MMS19, ATF7IP, HDAC1, TBX3, SOX2, MED12, SOX5, RB1	127	477	13528	2.00981
GOTERM_MF_FAT	GO:0003700~transcription factor activity	17	8.80829	0.0774829	MEF2C, LBX1, TBX3, SOX2, NR6A1, SOX5, ARID3A, RB1, ZBTB17, MBD1, ZKSCAN4, VDR, HDAC1, DLX5, RFX3, CUX2, TCF12	146	975	12983	1.55048
GOTERM_MF_FAT	GO:0043565~sequence-specific DNA binding	12	6.21762	0.0774978	MEF2C, VDR, LBX1, TBX3, DLX5, SOX2, NR6A1, RFX3, CUX2, TCF12, MBD1, DNMT3B	146	607	12983	1.75798
GOTERM_BP_FAT	GO:0051254~positive regulation of RNA metabolic process	9	4.66321	0.0802751	MEF2C, MMS19, ATF7IP, HDAC1, TBX3, SOX2, MED12, SOX5, RB1	127	481	13528	1.99309
GOTERM_BP_FAT	GO:0010628~positive regulation of gene expression	10	5.18135	0.092652	MEF2C, MMS19, ATF7IP, HDAC1, TBX3, SOX2, MED12, SOX5, RB1, DNMT3B	127	581	13528	1.83339
GOTERM_MF_FAT	GO:0003712~transcription cofactor activity	8	4.14508	0.112244	MMS19, ATF7IP, PLRG1, MED12, MYCBP, RB1, MBD1, DNMT3B	146	363	12983	1.95977
GOTERM_BP_FAT	GO:0006355~regulation of transcription, DNA-dependent	22	11.399	0.145618	MEF2C, ATF7IP, MMS19, LBX1, TBX3, SOX2, NR6A1, ARID3A, SOX5, MED12, RB1, ZKSCAN4, VDR, HDAC1, NEDD4, DLX5, NAB1, RFX3, DENND4A, CUX2, DNMT3B, TCF12	127	1773	13528	1.32173
GOTERM_BP_FAT	GO:0045941~positive regulation of transcription	9	4.66321	0.155838	MEF2C, MMS19, ATF7IP, HDAC1, TBX3, SOX2, MED12, SOX5, RB1	127	564	13528	1.69978
GOTERM_BP_FAT	GO:0010557~positive regulation of macromolecule biosynthetic process	10	5.18135	0.156273	MEF2C, MMS19, ATF7IP, HDAC1, TBX3, SORBS1, SOX2, MED12, SOX5, RB1	127	654	13528	1.62874
GOTERM_CC_FAT	GO:0005654~nucleoplasm	14	7.25389	0.156668	ATF7IP, MMS19, MEF2C, LBX1, NR6A1, SOX2, MED12, RB1, MBD1, TTF2, PLRG1, HDAC1, WDHD1, TCF12	139	882	12782	1.45963
GOTERM_BP_FAT	GO:0051252~regulation of RNA metabolic process	22	11.399	0.170125	MEF2C, ATF7IP, MMS19, LBX1, TBX3, SOX2, NR6A1, ARID3A, SOX5, MED12, RB1, ZKSCAN4, VDR, HDAC1, NEDD4, DLX5, NAB1, RFX3, DENND4A, CUX2, DNMT3B, TCF12	127	1813	13528	1.29257
GOTERM_BP_FAT	GO:0010604~positive regulation of macromolecule metabolic process	12	6.21762	0.174742	MEF2C, MMS19, ATF7IP, HDAC1, TBX3, SORBS1, NEDD4, SOX2, MED12, SOX5, RB1, DNMT3B	127	857	13528	1.49152
GOTERM_BP_FAT	GO:0031328~positive regulation of cellular biosynthetic process	10	5.18135	0.188539	MEF2C, MMS19, ATF7IP, HDAC1, TBX3, SORBS1, SOX2, MED12, SOX5, RB1	127	685	13528	1.55503
GOTERM_BP_FAT	GO:0009891~positive regulation of biosynthetic process	10	5.18135	0.199542	MEF2C, MMS19, ATF7IP, HDAC1, TBX3, SORBS1, SOX2, MED12, SOX5, RB1	127	695	13528	1.53266
GOTERM_CC_FAT	GO:0070013~intracellular organelle lumen	24	12.4352	0.204828	MEF2C, ATF7IP, MMS19, LBX1, TBX3, SOX2, NR6A1, GOLIM4, MED12, SKIV2L2, HEATR1, RB1, ISG20L2, MBD1, TTF2, PLRG1, HDAC1, PARS2, BCHE, OXCT1, DLX5, WDHD1, DNMT3B, TCF12	139	1779	12782	1.24056
GOTERM_CC_FAT	GO:0031981~nuclear lumen	20	10.3627	0.21704	MEF2C, ATF7IP, MMS19, LBX1, TBX3, SOX2, NR6A1, MED12, SKIV2L2, HEATR1, RB1, ISG20L2, MBD1, TTF2, PLRG1, HDAC1, DLX5, WDHD1, DNMT3B, TCF12	139	1450	12782	1.26837
GOTERM_MF_FAT	GO:0003714~transcription corepressor activity	4	2.07254	0.221936	ATF7IP, PLRG1, MBD1, DNMT3B	146	145	12983	2.45309
GOTERM_BP_FAT	GO:0045449~regulation of transcription	29	15.0259	0.225455	MMS19, MEF2C, SOX2, NR6A1, SOX5, ZBTB17, CBX7, ZKSCAN4, VDR, MYCBP, DNMT3B, TCF24, ATF7IP, PTPRK, LBX1, TBX3, ARID3A, MED12, RB1, MBD1, TTF2, HDAC1, NEDD4, DLX5, NAB1, RFX3, DENND4A, CUX2, TCF12	127	2601	13528	1.18765
GOTERM_BP_FAT	GO:0045935~positive regulation of nucleobase, nucleoside, nucleotide and nucleic acid metabolic process	9	4.66321	0.225984	MEF2C, MMS19, ATF7IP, HDAC1, TBX3, SOX2, MED12, SOX5, RB1	127	624	13528	1.53634
GOTERM_CC_FAT	GO:0043233~organelle lumen	24	12.4352	0.237968	MEF2C, ATF7IP, MMS19, LBX1, TBX3, SOX2, NR6A1, GOLIM4, MED12, SKIV2L2, HEATR1, RB1, ISG20L2, MBD1, TTF2, PLRG1, HDAC1, PARS2, BCHE, OXCT1, DLX5, WDHD1, DNMT3B, TCF12	139	1820	12782	1.21262
GOTERM_BP_FAT	GO:0051173~positive regulation of nitrogen compound metabolic process	9	4.66321	0.251656	MEF2C, MMS19, ATF7IP, HDAC1, TBX3, SOX2, MED12, SOX5, RB1	127	644	13528	1.48863
GOTERM_BP_FAT	GO:0045944~positive regulation of transcription from RNA polymerase II promoter	6	3.10881	0.264227	MEF2C, HDAC1, SOX2, MED12, SOX5, RB1	127	371	13528	1.72269
GOTERM_CC_FAT	GO:0031974~membrane-enclosed lumen	24	12.4352	0.268946	MEF2C, ATF7IP, MMS19, LBX1, TBX3, SOX2, NR6A1, GOLIM4, MED12, SKIV2L2, HEATR1, RB1, ISG20L2, MBD1, TTF2, PLRG1, HDAC1, PARS2, BCHE, OXCT1, DLX5, WDHD1, DNMT3B, TCF12	139	1856	12782	1.1891
GOTERM_BP_FAT	GO:0006350~transcription	23	11.9171	0.309053	MEF2C, ATF7IP, MMS19, LBX1, TBX3, SOX2, NR6A1, ARID3A, SOX5, MED12, RB1, ZBTB17, CBX7, MBD1, TTF2, ZKSCAN4, VDR, HDAC1, NAB1, RFX3, MYCBP, DENND4A, TCF12	127	2101	13528	1.16609
SP_PIR_KEYWORDS	transcription regulation	23	11.9171	0.333239	MEF2C, ATF7IP, MMS19, LBX1, TBX3, SOX2, NR6A1, ARID3A, SOX5, MED12, RB1, ZBTB17, CBX7, MBD1, TTF2, ZKSCAN4, VDR, HDAC1, NAB1, RFX3, MYCBP, DENND4A, TCF12	189	2026	19235	1.15536
SP_PIR_KEYWORDS	Transcription	23	11.9171	0.37258	MEF2C, ATF7IP, MMS19, LBX1, TBX3, SOX2, NR6A1, ARID3A, SOX5, MED12, RB1, ZBTB17, CBX7, MBD1, TTF2, ZKSCAN4, VDR, HDAC1, NAB1, RFX3, MYCBP, DENND4A, TCF12	189	2071	19235	1.13026
SP_PIR_KEYWORDS	activator	7	3.62694	0.398731	MEF2C, MMS19, ATF7IP, SOX2, MED12, SOX5, DNMT3B	189	520	19235	1.37001
SP_PIR_KEYWORDS	nucleus	44	22.7979	0.448978	MEF2C, MMS19, NUP160, SOX2, NR6A1, SOX5, SKIV2L2, ZBTB17, CBX7, ZKSCAN4, VDR, DUSP18, DIP2A, PLRG1, MYCBP, WDHD1, DNMT3B, CABLES1, ATF7IP, LBX1, TNIK, EPB41, TBX3, RBM45, MEX3A, MED12, ARID3A, FAM188A, HEATR1, RB1, IPO8, ISG20L2, DDN, MBD1, TTF2, HDAC1, FBXO18, DLX5, NAB1, HSPA4L, DENND4A, RFX3, PARP4, TCF12	189	4283	19235	1.04553
SP_PIR_KEYWORDS	dna-binding	20	10.3627	0.463104	MEF2C, LBX1, TBX3, SOX2, NR6A1, ARID3A, SOX5, RB1, ZBTB17, MBD1, TTF2, ZKSCAN4, VDR, FBXO18, DLX5, RFX3, DENND4A, WDHD1, DNMT3B, TCF12	189	1868	19235	1.08964
GOTERM_MF_FAT	GO:0016563~transcription activator activity	6	3.10881	0.485168	MMS19, HDAC1, MED12, MYCBP, RB1, TCF12	146	410	12983	1.30134
GOTERM_MF_FAT	GO:0003677~DNA binding	24	12.4352	0.776219	MEF2C, LBX1, ZMYM4, TBX3, SOX2, NR6A1, ARID3A, SOX5, RB1, ZBTB17, MBD1, TTF2, ZKSCAN4, VDR, HDAC1, FBXO18, DLX5, RFX3, DENND4A, CUX2, PARP4, WDHD1, DNMT3B, TCF12	146	2331	12983	0.915569
Annotation Cluster 7	Enrichment Score: 1.235705511054089
Category	Term	Count	%	PValue	Genes	List Total	Pop Hits	Pop Total	Fold Enrichment
SP_PIR_KEYWORDS	transferase	25	12.9534	0.00482795	CDK19, PPIP5K2, ADRBK2, PDSS2, MAP3K4, AGPS, SCLY, OXCT1, HS6ST3, DNMT3B, GALNT14, TYRO3, TNIK, MET, TAOK3, MRM1, PIGN, PRKCB, MAST1, CHSY3, MBOAT2, PARP4, GPAM, CDC42BPB, XYLB	189	1394	19235	1.82519
SP_PIR_KEYWORDS	atp-binding	23	11.9171	0.0104353	CDK19, TYRO3, TNIK, TAOK3, MET, CNKSR3, ACACA, PPIP5K2, ADRBK2, SKIV2L2, TTF2, KIAA0564, PRKCB, MAST1, MAP3K4, ADCY9, PARS2, DHX37, FBXO18, HSPA4L, KIF21A, CDC42BPB, XYLB	189	1326	19235	1.76528
UP_SEQ_FEATURE	domain:AGC-kinase C-terminal	4	2.07254	0.0168985	MAST1, ADRBK2, CDC42BPB, PRKCB	189	55	19113	7.35469
UP_SEQ_FEATURE	domain:Protein kinase	11	5.69948	0.0179258	CDK19, TYRO3, MAST1, TNIK, MAP3K4, MET, TAOK3, ADRBK2, PXK, CDC42BPB, PRKCB	189	469	19113	2.37185
INTERPRO	IPR002290:Serine/threonine protein kinase	8	4.14508	0.0197502	CDK19, MAST1, TNIK, MAP3K4, TAOK3, ADRBK2, CDC42BPB, PRKCB	176	259	16659	2.92366
INTERPRO	IPR000961:AGC-kinase, C-terminal	4	2.07254	0.0200567	MAST1, ADRBK2, CDC42BPB, PRKCB	176	55	16659	6.88388
GOTERM_MF_FAT	GO:0030554~adenyl nucleotide binding	27	13.9896	0.0263415	CDK19, PPIP5K2, ADRBK2, SKIV2L2, PXK, FMO4, MAP3K4, AGPS, DHX37, PARS2, KIF21A, TYRO3, TNIK, MET, CNKSR3, TAOK3, ACACA, KIAA0564, TTF2, PRKCB, MAST1, ADCY9, FBXO18, HSPA4L, DPYD, CDC42BPB, XYLB	146	1577	12983	1.52249
UP_SEQ_FEATURE	nucleotide phosphate-binding region:ATP	17	8.80829	0.0282092	CDK19, TYRO3, TNIK, TAOK3, MET, CNKSR3, ACACA, ADRBK2, SKIV2L2, TTF2, KIAA0564, PRKCB, MAST1, MAP3K4, DHX37, KIF21A, CDC42BPB	189	962	19113	1.78707
INTERPRO	IPR000719:Protein kinase, core	11	5.69948	0.0290272	CDK19, TYRO3, MAST1, TNIK, MAP3K4, MET, TAOK3, ADRBK2, PXK, CDC42BPB, PRKCB	176	476	16659	2.18737
SMART	SM00133:S_TK_X	4	2.07254	0.0308468	MAST1, ADRBK2, CDC42BPB, PRKCB	114	55	9079	5.79203
GOTERM_MF_FAT	GO:0001883~purine nucleoside binding	27	13.9896	0.0310867	CDK19, PPIP5K2, ADRBK2, SKIV2L2, PXK, FMO4, MAP3K4, AGPS, DHX37, PARS2, KIF21A, TYRO3, TNIK, MET, CNKSR3, TAOK3, ACACA, KIAA0564, TTF2, PRKCB, MAST1, ADCY9, FBXO18, HSPA4L, DPYD, CDC42BPB, XYLB	146	1601	12983	1.49967
GOTERM_MF_FAT	GO:0001882~nucleoside binding	27	13.9896	0.0334706	CDK19, PPIP5K2, ADRBK2, SKIV2L2, PXK, FMO4, MAP3K4, AGPS, DHX37, PARS2, KIF21A, TYRO3, TNIK, MET, CNKSR3, TAOK3, ACACA, KIAA0564, TTF2, PRKCB, MAST1, ADCY9, FBXO18, HSPA4L, DPYD, CDC42BPB, XYLB	146	1612	12983	1.48943
GOTERM_BP_FAT	GO:0006793~phosphorus metabolic process	16	8.29016	0.0367928	CDK19, TYRO3, PTPRK, TNIK, PTPRG, MET, TAOK3, SYNJ1, ADRBK2, LPAR3, PXK, PRKCB, DUSP18, MAST1, MAP3K4, CDC42BPB	127	973	13528	1.75161
GOTERM_BP_FAT	GO:0006796~phosphate metabolic process	16	8.29016	0.0367928	CDK19, TYRO3, PTPRK, TNIK, PTPRG, MET, TAOK3, SYNJ1, ADRBK2, LPAR3, PXK, PRKCB, DUSP18, MAST1, MAP3K4, CDC42BPB	127	973	13528	1.75161
SMART	SM00220:S_TKc	8	4.14508	0.0425368	CDK19, MAST1, TNIK, MAP3K4, TAOK3, ADRBK2, CDC42BPB, PRKCB	114	259	9079	2.45993
GOTERM_BP_FAT	GO:0006468~protein amino acid phosphorylation	12	6.21762	0.0467439	CDK19, TYRO3, MAST1, TNIK, MAP3K4, MET, TAOK3, LPAR3, ADRBK2, PXK, CDC42BPB, PRKCB	127	667	13528	1.9164
INTERPRO	IPR017441:Protein kinase, ATP binding site	10	5.18135	0.0511923	CDK19, TYRO3, MAST1, TNIK, MAP3K4, MET, TAOK3, ADRBK2, CDC42BPB, PRKCB	176	455	16659	2.08029
GOTERM_MF_FAT	GO:0005524~ATP binding	24	12.4352	0.0619569	CDK19, TYRO3, TNIK, TAOK3, CNKSR3, MET, ACACA, PPIP5K2, ADRBK2, SKIV2L2, PXK, TTF2, KIAA0564, PRKCB, MAST1, MAP3K4, ADCY9, PARS2, DHX37, FBXO18, HSPA4L, KIF21A, CDC42BPB, XYLB	146	1477	12983	1.44495
SP_PIR_KEYWORDS	nucleotide-binding	24	12.4352	0.0643209	CDK19, TYRO3, RAB3C, TNIK, TAOK3, MET, CNKSR3, ACACA, PPIP5K2, ADRBK2, SKIV2L2, TTF2, KIAA0564, PRKCB, MAST1, MAP3K4, ADCY9, PARS2, DHX37, FBXO18, HSPA4L, KIF21A, CDC42BPB, XYLB	189	1686	19235	1.44872
INTERPRO	IPR017892:Protein kinase, C-terminal	3	1.5544	0.0659992	MAST1, CDC42BPB, PRKCB	176	40	16659	7.09901
GOTERM_MF_FAT	GO:0032559~adenyl ribonucleotide binding	24	12.4352	0.0698451	CDK19, TYRO3, TNIK, TAOK3, CNKSR3, MET, ACACA, PPIP5K2, ADRBK2, SKIV2L2, PXK, TTF2, KIAA0564, PRKCB, MAST1, MAP3K4, ADCY9, PARS2, DHX37, FBXO18, HSPA4L, KIF21A, CDC42BPB, XYLB	146	1497	12983	1.42565
SP_PIR_KEYWORDS	kinase	12	6.21762	0.0753929	CDK19, TYRO3, MAST1, TNIK, MAP3K4, MET, TAOK3, PPIP5K2, ADRBK2, CDC42BPB, PRKCB, XYLB	189	688	19235	1.7751
GOTERM_MF_FAT	GO:0017076~purine nucleotide binding	29	15.0259	0.0797164	CDK19, RAB3C, PPIP5K2, ADRBK2, SKIV2L2, PXK, FMO4, MAP3K4, AGPS, PARS2, DHX37, KIF21A, TYRO3, TNIK, MET, CNKSR3, TAOK3, ACACA, KIAA0564, TTF2, PRKCB, FAM114A2, MAST1, ADCY9, FBXO18, HSPA4L, DPYD, CDC42BPB, XYLB	146	1918	12983	1.34453
INTERPRO	IPR008271:Serine/threonine protein kinase, active site	8	4.14508	0.0802086	CDK19, MAST1, TNIK, MAP3K4, TAOK3, ADRBK2, CDC42BPB, PRKCB	176	354	16659	2.13906
SP_PIR_KEYWORDS	serine/threonine-protein kinase	8	4.14508	0.0811238	CDK19, MAST1, TNIK, MAP3K4, TAOK3, ADRBK2, CDC42BPB, PRKCB	189	381	19235	2.13696
INTERPRO	IPR017442:Serine/threonine protein kinase-related	8	4.14508	0.0849037	CDK19, MAST1, TNIK, MAP3K4, TAOK3, ADRBK2, CDC42BPB, PRKCB	176	359	16659	2.10927
UP_SEQ_FEATURE	binding site:ATP	10	5.18135	0.0878324	CDK19, TYRO3, MAST1, TNIK, MAP3K4, MET, TAOK3, ADRBK2, CDC42BPB, PRKCB	189	542	19113	1.86581
UP_SEQ_FEATURE	active site:Proton acceptor	11	5.69948	0.115403	CDK19, TYRO3, MAST1, TNIK, MAP3K4, HSDL2, MET, TAOK3, ADRBK2, CDC42BPB, PRKCB	189	658	19113	1.69057
GOTERM_MF_FAT	GO:0000166~nucleotide binding	32	16.5803	0.11702	CDK19, RAB3C, PPIP5K2, ADRBK2, SKIV2L2, PXK, FMO4, MAP3K4, AGPS, PARS2, DHX37, KIF21A, TYRO3, TNIK, MET, CNKSR3, RBM45, TAOK3, ACACA, MBD1, KIAA0564, TTF2, PRKCB, FAM114A2, MAST1, NNT, ADCY9, FBXO18, HSPA4L, DPYD, CDC42BPB, XYLB	146	2245	12983	1.26752
GOTERM_BP_FAT	GO:0016310~phosphorylation	12	6.21762	0.12597	CDK19, TYRO3, MAST1, TNIK, MAP3K4, MET, TAOK3, LPAR3, ADRBK2, PXK, CDC42BPB, PRKCB	127	800	13528	1.5978
GOTERM_BP_FAT	GO:0007243~protein kinase cascade	7	3.62694	0.1316	WNT5A, MAST1, TNIK, MAP3K4, MET, TAOK3, LPAR3	127	370	13528	2.01524
GOTERM_MF_FAT	GO:0004672~protein kinase activity	11	5.69948	0.140496	CDK19, TYRO3, MAST1, TNIK, MAP3K4, MET, TAOK3, ADRBK2, PXK, CDC42BPB, PRKCB	146	606	12983	1.61414
GOTERM_MF_FAT	GO:0004674~protein serine/threonine kinase activity	8	4.14508	0.205702	CDK19, MAST1, TNIK, MAP3K4, TAOK3, ADRBK2, CDC42BPB, PRKCB	146	430	12983	1.65441
GOTERM_MF_FAT	GO:0032553~ribonucleotide binding	25	12.9534	0.232262	CDK19, RAB3C, PPIP5K2, ADRBK2, SKIV2L2, PXK, MAP3K4, DHX37, PARS2, KIF21A, TYRO3, TNIK, MET, CNKSR3, TAOK3, ACACA, KIAA0564, TTF2, PRKCB, MAST1, ADCY9, FBXO18, HSPA4L, CDC42BPB, XYLB	146	1836	12983	1.21085
GOTERM_MF_FAT	GO:0032555~purine ribonucleotide binding	25	12.9534	0.232262	CDK19, RAB3C, PPIP5K2, ADRBK2, SKIV2L2, PXK, MAP3K4, DHX37, PARS2, KIF21A, TYRO3, TNIK, MET, CNKSR3, TAOK3, ACACA, KIAA0564, TTF2, PRKCB, MAST1, ADCY9, FBXO18, HSPA4L, CDC42BPB, XYLB	146	1836	12983	1.21085
GOTERM_BP_FAT	GO:0007242~intracellular signaling cascade	15	7.77202	0.279635	WNT5A, TNIK, RAB3C, MET, TAOK3, MED12, LPAR3, RB1, PRKCB, VDR, MAST1, MAP3K4, ADCY9, NEDD4, CDC42BPB	127	1256	13528	1.27213
SP_PIR_KEYWORDS	magnesium	5	2.59067	0.630334	MAST1, MAP3K4, ADCY9, ADRBK2, CDC42BPB	189	442	19235	1.15127
Annotation Cluster 8	Enrichment Score: 1.2099208451878236
Category	Term	Count	%	PValue	Genes	List Total	Pop Hits	Pop Total	Fold Enrichment
GOTERM_CC_FAT	GO:0005606~laminin-1 complex	3	1.5544	0.00234542	LAMA4, LAMC1, LAMB1	139	7	12782	39.4101
GOTERM_CC_FAT	GO:0043256~laminin complex	3	1.5544	0.00396414	LAMA4, LAMC1, LAMB1	139	9	12782	30.6523
SP_PIR_KEYWORDS	basement membrane	4	2.07254	0.00648481	LAMA4, LAMC1, LAMB1, COL4A5	189	39	19235	10.4382
SP_PIR_KEYWORDS	cell binding	3	1.5544	0.00917656	LAMA4, LAMC1, LAMB1	189	15	19235	20.3545
GOTERM_CC_FAT	GO:0005605~basal lamina	3	1.5544	0.0141536	LAMA4, LAMC1, LAMB1	139	17	12782	16.2277
GOTERM_MF_FAT	GO:0005201~extracellular matrix structural constituent	5	2.59067	0.015644	LAMA4, COL14A1, LAMC1, LAMB1, COL4A5	146	86	12983	5.17004
UP_SEQ_FEATURE	domain:Laminin EGF-like 3	3	1.5544	0.019537	LAMA4, LAMC1, LAMB1	189	22	19113	13.79
UP_SEQ_FEATURE	domain:Laminin EGF-like 1	3	1.5544	0.0267925	LAMA4, LAMC1, LAMB1	189	26	19113	11.6685
UP_SEQ_FEATURE	domain:Laminin EGF-like 2	3	1.5544	0.0287517	LAMA4, LAMC1, LAMB1	189	27	19113	11.2363
SP_PIR_KEYWORDS	heterotrimer	3	1.5544	0.0304095	LAMA4, LAMC1, LAMB1	189	28	19235	10.9042
SP_PIR_KEYWORDS	extracellular matrix	7	3.62694	0.0313592	WNT5A, LAMA4, COL14A1, LAMC1, ADAMTS3, LAMB1, COL4A5	189	241	19235	2.95605
SP_PIR_KEYWORDS	laminin egf-like domain	3	1.5544	0.0345546	LAMA4, LAMC1, LAMB1	189	30	19235	10.1772
GOTERM_CC_FAT	GO:0044420~extracellular matrix part	5	2.59067	0.0378631	LAMA4, COL14A1, LAMC1, LAMB1, COL4A5	139	117	12782	3.92978
GOTERM_CC_FAT	GO:0005604~basement membrane	4	2.07254	0.0521643	LAMA4, LAMC1, LAMB1, COL4A5	139	78	12782	4.71574
GOTERM_CC_FAT	GO:0005578~proteinaceous extracellular matrix	8	4.14508	0.0584412	WNT5A, LAMA4, COL14A1, GPC6, LAMC1, ADAMTS3, LAMB1, COL4A5	139	320	12782	2.29892
INTERPRO	IPR002049:EGF-like, laminin	3	1.5544	0.0689189	LAMA4, LAMC1, LAMB1	176	41	16659	6.92586
GOTERM_BP_FAT	GO:0030198~extracellular matrix organization	4	2.07254	0.0730518	COL14A1, ITGA8, LAMC1, ADAMTS3	127	104	13528	4.09691
KEGG_PATHWAY	hsa05222:Small cell lung cancer	4	2.07254	0.0730705	LAMA4, RB1, LAMC1, LAMB1	60	84	5085	4.03571
KEGG_PATHWAY	hsa04512:ECM-receptor interaction	4	2.07254	0.0730705	LAMA4, ITGA8, LAMC1, LAMB1	60	84	5085	4.03571
GOTERM_CC_FAT	GO:0031012~extracellular matrix	8	4.14508	0.0801161	WNT5A, LAMA4, COL14A1, GPC6, LAMC1, ADAMTS3, LAMB1, COL4A5	139	345	12782	2.13233
KEGG_PATHWAY	hsa04510:Focal adhesion	6	3.10881	0.0823297	LAMA4, ITGA8, MET, LAMC1, LAMB1, PRKCB	60	201	5085	2.52985
KEGG_PATHWAY	hsa05200:Pathways in cancer	8	4.14508	0.083319	WNT5A, LAMA4, HDAC1, MET, RB1, LAMC1, LAMB1, PRKCB	60	328	5085	2.06707
SMART	SM00180:EGF_Lam	3	1.5544	0.0920449	LAMA4, LAMC1, LAMB1	114	41	9079	5.82734
GOTERM_MF_FAT	GO:0005198~structural molecule activity	11	5.69948	0.171591	TUBGCP4, MMS19, LAMA4, NES, COL14A1, EPB41, MAP1A, PLS1, LAMC1, LAMB1, COL4A5	146	634	12983	1.54286
GOTERM_BP_FAT	GO:0043062~extracellular structure organization	4	2.07254	0.194399	COL14A1, ITGA8, LAMC1, ADAMTS3	127	163	13528	2.61398
GOTERM_BP_FAT	GO:0007155~cell adhesion	10	5.18135	0.205145	PTPRK, TYRO3, LAMA4, COL14A1, SORBS1, ICAM5, ITGA8, CNKSR3, LAMC1, LAMB1	127	700	13528	1.52171
GOTERM_BP_FAT	GO:0022610~biological adhesion	10	5.18135	0.206274	PTPRK, TYRO3, LAMA4, COL14A1, SORBS1, ICAM5, ITGA8, CNKSR3, LAMC1, LAMB1	127	701	13528	1.51954
SP_PIR_KEYWORDS	cell adhesion	7	3.62694	0.233912	TYRO3, LAMA4, COL14A1, ICAM5, ITGA8, LAMC1, LAMB1	189	422	19235	1.68817
SP_PIR_KEYWORDS	calcium binding	3	1.5544	0.266714	LAMC1, LAMB1, PRKCB	189	103	19235	2.96425
INTERPRO	IPR013032:EGF-like region, conserved site	5	2.59067	0.370682	LAMA4, LAMC1, LAMB1, TLL1, LRP5	176	293	16659	1.61525
GOTERM_CC_FAT	GO:0044421~extracellular region part	12	6.21762	0.464418	WNT5A, TSLP, LAMA4, COL14A1, BCHE, GPC6, RNH1, COL25A1, LAMC1, ADAMTS3, LAMB1, COL4A5	139	960	12782	1.14946
SP_PIR_KEYWORDS	Secreted	14	7.25389	0.851491	WNT5A, KIAA0564, COL4A5, TSLP, IGSF21, LAMA4, COL14A1, BCHE, GPC6, SEMA3D, LAMC1, ADAMTS3, LAMB1, TLL1	189	1689	19235	0.843585
GOTERM_CC_FAT	GO:0005576~extracellular region	16	8.29016	0.960214	WNT5A, RNH1, COL25A1, KIAA0564, COL4A5, TSLP, IGSF21, LAMA4, COL14A1, BCHE, GPC6, SEMA3D, LAMC1, ADAMTS3, LAMB1, TLL1	139	2010	12782	0.731995
Annotation Cluster 9	Enrichment Score: 1.1926209986409844
Category	Term	Count	%	PValue	Genes	List Total	Pop Hits	Pop Total	Fold Enrichment
GOTERM_MF_FAT	GO:0035257~nuclear hormone receptor binding	5	2.59067	0.0107624	MMS19, VDR, MED12, RB1, TRIP12	146	77	12983	5.77433
GOTERM_MF_FAT	GO:0051427~hormone receptor binding	5	2.59067	0.0168896	MMS19, VDR, MED12, RB1, TRIP12	146	88	12983	5.05254
GOTERM_MF_FAT	GO:0008134~transcription factor binding	12	6.21762	0.028769	MMS19, ATF7IP, VDR, DIP2A, HDAC1, PLRG1, MED12, MYCBP, RB1, MBD1, DNMT3B, TRIP12	146	513	12983	2.08011
GOTERM_MF_FAT	GO:0003713~transcription coactivator activity	4	2.07254	0.429089	MMS19, MED12, MYCBP, RB1	146	214	12983	1.66214
GOTERM_MF_FAT	GO:0016563~transcription activator activity	6	3.10881	0.485168	MMS19, HDAC1, MED12, MYCBP, RB1, TCF12	146	410	12983	1.30134
Annotation Cluster 10	Enrichment Score: 1.1463396636530438
Category	Term	Count	%	PValue	Genes	List Total	Pop Hits	Pop Total	Fold Enrichment
GOTERM_BP_FAT	GO:0030326~embryonic limb morphogenesis	4	2.07254	0.0475433	WNT5A, TBX3, DLX5, LRP5	127	87	13528	4.89746
GOTERM_BP_FAT	GO:0035113~embryonic appendage morphogenesis	4	2.07254	0.0475433	WNT5A, TBX3, DLX5, LRP5	127	87	13528	4.89746
GOTERM_BP_FAT	GO:0035108~limb morphogenesis	4	2.07254	0.0650149	WNT5A, TBX3, DLX5, LRP5	127	99	13528	4.30383
GOTERM_BP_FAT	GO:0035107~appendage morphogenesis	4	2.07254	0.0650149	WNT5A, TBX3, DLX5, LRP5	127	99	13528	4.30383
GOTERM_BP_FAT	GO:0048598~embryonic morphogenesis	7	3.62694	0.0672576	WNT5A, TBX3, ITGA8, DLX5, SOX2, ZBTB17, LRP5	127	307	13528	2.42879
GOTERM_BP_FAT	GO:0060173~limb development	4	2.07254	0.0714102	WNT5A, TBX3, DLX5, LRP5	127	103	13528	4.13669
GOTERM_BP_FAT	GO:0048736~appendage development	4	2.07254	0.0714102	WNT5A, TBX3, DLX5, LRP5	127	103	13528	4.13669
GOTERM_BP_FAT	GO:0001501~skeletal system development	7	3.62694	0.0777028	WNT5A, VDR, TBX3, DLX5, NAB1, SOX5, TLL1	127	319	13528	2.33742
GOTERM_BP_FAT	GO:0008284~positive regulation of cell proliferation	7	3.62694	0.189252	HDAC1, TBX3, DLX5, SOX2, LAMC1, LAMB1, LRP5	127	414	13528	1.80106
Annotation Cluster 11	Enrichment Score: 1.146010057519599
Category	Term	Count	%	PValue	Genes	List Total	Pop Hits	Pop Total	Fold Enrichment
INTERPRO	IPR002165:Plexin	3	1.5544	0.0418111	MET, PLXDC2, SEMA3D	176	31	16659	9.16001
INTERPRO	IPR003659:Plexin/semaphorin/integrin	3	1.5544	0.0810043	MET, PLXDC2, SEMA3D	176	45	16659	6.31023
SMART	SM00423:PSI	3	1.5544	0.107689	MET, PLXDC2, SEMA3D	114	45	9079	5.30936
Annotation Cluster 12	Enrichment Score: 1.1099404848818615
Category	Term	Count	%	PValue	Genes	List Total	Pop Hits	Pop Total	Fold Enrichment
GOTERM_BP_FAT	GO:0031667~response to nutrient levels	6	3.10881	0.0370337	VDR, SLC8A1, NES, BCHE, BECN1, SOX2	127	197	13528	3.24425
GOTERM_BP_FAT	GO:0009991~response to extracellular stimulus	6	3.10881	0.0548176	VDR, SLC8A1, NES, BCHE, BECN1, SOX2	127	220	13528	2.90508
GOTERM_BP_FAT	GO:0033273~response to vitamin	3	1.5544	0.125847	VDR, BCHE, SOX2	127	66	13528	4.8418
GOTERM_BP_FAT	GO:0007584~response to nutrient	4	2.07254	0.142193	VDR, SLC8A1, BCHE, SOX2	127	140	13528	3.04342
Annotation Cluster 13	Enrichment Score: 1.1086217234286708
Category	Term	Count	%	PValue	Genes	List Total	Pop Hits	Pop Total	Fold Enrichment
INTERPRO	IPR002035:von Willebrand factor, type A	4	2.07254	0.0504669	COL14A1, CACHD1, PARP4, KIAA0564	176	79	16659	4.79258
SMART	SM00327:VWA	4	2.07254	0.0752803	COL14A1, CACHD1, PARP4, KIAA0564	114	79	9079	4.03242
UP_SEQ_FEATURE	domain:VWFA	3	1.5544	0.124293	CACHD1, PARP4, KIAA0564	189	62	19113	4.89324
Annotation Cluster 14	Enrichment Score: 1.021320892811577
Category	Term	Count	%	PValue	Genes	List Total	Pop Hits	Pop Total	Fold Enrichment
BIOCARTA	h_arapPathway:ADP-Ribosylation Factor	3	1.5544	0.0201431	GBF1, ARFGEF1, ARAP1	19	18	1437	12.6053
GOTERM_MF_FAT	GO:0005083~small GTPase regulator activity	8	4.14508	0.0341064	TNIK, GBF1, TBC1D4, TBC1D19, ARFGEF1, ARAP1, CDC42BPB, DOCK4	146	274	12983	2.59634
GOTERM_MF_FAT	GO:0005096~GTPase activator activity	7	3.62694	0.0369332	TBC1D4, TBC1D19, ARFGEF1, SRGAP1, ARAP1, DOCK4, SRGAP2	146	220	12983	2.82942
GOTERM_MF_FAT	GO:0030695~GTPase regulator activity	10	5.18135	0.0373791	TNIK, GBF1, TBC1D4, TBC1D19, ARFGEF1, SRGAP1, ARAP1, CDC42BPB, DOCK4, SRGAP2	146	404	12983	2.20111
GOTERM_MF_FAT	GO:0060589~nucleoside-triphosphatase regulator activity	10	5.18135	0.0420317	TNIK, GBF1, TBC1D4, TBC1D19, ARFGEF1, SRGAP1, ARAP1, CDC42BPB, DOCK4, SRGAP2	146	413	12983	2.15314
GOTERM_BP_FAT	GO:0032012~regulation of ARF protein signal transduction	3	1.5544	0.0631815	GBF1, ARFGEF1, ARAP1	127	44	13528	7.26271
SP_PIR_KEYWORDS	GTPase activation	5	2.59067	0.0711067	TBC1D4, TBC1D19, SRGAP1, ARAP1, SRGAP2	189	159	19235	3.20039
GOTERM_MF_FAT	GO:0005099~Ras GTPase activator activity	4	2.07254	0.0816395	TBC1D4, TBC1D19, ARAP1, DOCK4	146	91	12983	3.90878
GOTERM_MF_FAT	GO:0008047~enzyme activator activity	8	4.14508	0.0816887	PPP1R12B, TBC1D4, TBC1D19, ARFGEF1, SRGAP1, ARAP1, DOCK4, SRGAP2	146	335	12983	2.12357
GOTERM_BP_FAT	GO:0046578~regulation of Ras protein signal transduction	5	2.59067	0.132689	GBF1, TBC1D4, TBC1D19, ARFGEF1, ARAP1	127	210	13528	2.53618
UP_SEQ_FEATURE	domain:Rho-GAP	3	1.5544	0.134202	SRGAP1, ARAP1, SRGAP2	189	65	19113	4.6674
INTERPRO	IPR000198:RhoGAP	3	1.5544	0.156368	SRGAP1, ARAP1, SRGAP2	176	67	16659	4.23821
SMART	SM00324:RhoGAP	3	1.5544	0.202816	SRGAP1, ARAP1, SRGAP2	114	67	9079	3.56599
GOTERM_BP_FAT	GO:0051056~regulation of small GTPase mediated signal transduction	5	2.59067	0.20837	GBF1, TBC1D4, TBC1D19, ARFGEF1, ARAP1	127	252	13528	2.11349
GOTERM_BP_FAT	GO:0032318~regulation of Ras GTPase activity	3	1.5544	0.252596	TBC1D4, TBC1D19, ARAP1	127	104	13528	3.07268
GOTERM_BP_FAT	GO:0043087~regulation of GTPase activity	3	1.5544	0.31811	TBC1D4, TBC1D19, ARAP1	127	123	13528	2.59804
GOTERM_BP_FAT	GO:0051336~regulation of hydrolase activity	5	2.59067	0.384339	TBC1D4, LPAR3, PXK, TBC1D19, ARAP1	127	337	13528	1.58041
Annotation Cluster 15	Enrichment Score: 0.9948073718909755
Category	Term	Count	%	PValue	Genes	List Total	Pop Hits	Pop Total	Fold Enrichment
GOTERM_MF_FAT	GO:0017016~Ras GTPase binding	4	2.07254	0.0816395	IPO8, EXOC2, CDC42BPB, DOCK4	146	91	12983	3.90878
GOTERM_MF_FAT	GO:0031267~small GTPase binding	4	2.07254	0.103564	IPO8, EXOC2, CDC42BPB, DOCK4	146	101	12983	3.52177
GOTERM_MF_FAT	GO:0051020~GTPase binding	4	2.07254	0.122593	IPO8, EXOC2, CDC42BPB, DOCK4	146	109	12983	3.26329
Annotation Cluster 16	Enrichment Score: 0.9933129217883675
Category	Term	Count	%	PValue	Genes	List Total	Pop Hits	Pop Total	Fold Enrichment
UP_SEQ_FEATURE	DNA-binding region:HMG box	3	1.5544	0.0695753	SOX2, SOX5, WDHD1	189	44	19113	6.89502
INTERPRO	IPR000910:High mobility group, HMG1/HMG2	3	1.5544	0.106893	SOX2, SOX5, WDHD1	176	53	16659	5.35774
SMART	SM00398:HMG	3	1.5544	0.140818	SOX2, SOX5, WDHD1	114	53	9079	4.50794
Annotation Cluster 17	Enrichment Score: 0.9653416490744677
Category	Term	Count	%	PValue	Genes	List Total	Pop Hits	Pop Total	Fold Enrichment
SP_PIR_KEYWORDS	transit peptide	11	5.69948	0.0189137	SDHB, ALDH6A1, NNT, AGPS, MLYCD, PARS2, OXCT1, GPAM, LACTB, MRM1, MSRB3	189	476	19235	2.35189
UP_SEQ_FEATURE	transit peptide:Mitochondrion	10	5.18135	0.0419498	SDHB, ALDH6A1, NNT, MLYCD, PARS2, OXCT1, GPAM, LACTB, MRM1, MSRB3	189	467	19113	2.16546
GOTERM_CC_FAT	GO:0005739~mitochondrion	17	8.80829	0.125996	ALDH6A1, TAOK3, SFXN3, MRM1, MSRB3, SDHB, NNT, AGPS, HSDL2, MLYCD, PARS2, OXCT1, MYCBP, LACTB, GPAM, LRP5, SRGAP2	139	1087	12782	1.43815
SP_PIR_KEYWORDS	mitochondrion	12	6.21762	0.19216	SDHB, ALDH6A1, NNT, MLYCD, PARS2, OXCT1, SFXN3, MYCBP, GPAM, LACTB, MRM1, MSRB3	189	832	19235	1.46787
GOTERM_CC_FAT	GO:0044429~mitochondrial part	6	3.10881	0.775824	SDHB, NNT, PARS2, OXCT1, GPAM, SRGAP2	139	595	12782	0.927296
Annotation Cluster 18	Enrichment Score: 0.8369774933029251
Category	Term	Count	%	PValue	Genes	List Total	Pop Hits	Pop Total	Fold Enrichment
GOTERM_BP_FAT	GO:0045892~negative regulation of transcription, DNA-dependent	11	5.69948	0.00181169	MEF2C, ATF7IP, VDR, HDAC1, TBX3, NEDD4, SOX2, NR6A1, RB1, CUX2, DNMT3B	127	356	13528	3.29134
GOTERM_BP_FAT	GO:0051253~negative regulation of RNA metabolic process	11	5.69948	0.00204788	MEF2C, ATF7IP, VDR, HDAC1, TBX3, NEDD4, SOX2, NR6A1, RB1, CUX2, DNMT3B	127	362	13528	3.23679
GOTERM_BP_FAT	GO:0000122~negative regulation of transcription from RNA polymerase II promoter	8	4.14508	0.0122234	MEF2C, ATF7IP, VDR, HDAC1, NEDD4, SOX2, NR6A1, RB1	127	266	13528	3.2036
GOTERM_BP_FAT	GO:0060284~regulation of cell development	6	3.10881	0.0427453	LBX1, HDAC1, TBX3, SOX2, SOX5, DNMT3B	127	205	13528	3.11765
UP_SEQ_FEATURE	cross-link:Glycyl lysine isopeptide (Lys-Gly) (interchain with G-Cter in SUMO)	4	2.07254	0.0575616	MEF2C, HDAC1, SOX2, MBD1	189	89	19113	4.54503
SP_PIR_KEYWORDS	repressor	9	4.66321	0.0642855	ATF7IP, HDAC1, TBX3, NAB1, MED12, RFX3, RB1, CBX7, DNMT3B	189	435	19235	2.10564
GOTERM_CC_FAT	GO:0000785~chromatin	6	3.10881	0.065605	VDR, HDAC1, NEDD4, RB1, CBX7, DNMT3B	139	200	12782	2.75871
GOTERM_BP_FAT	GO:0010628~positive regulation of gene expression	10	5.18135	0.092652	MEF2C, MMS19, ATF7IP, HDAC1, TBX3, SOX2, MED12, SOX5, RB1, DNMT3B	127	581	13528	1.83339
GOTERM_CC_FAT	GO:0000790~nuclear chromatin	3	1.5544	0.118839	VDR, HDAC1, DNMT3B	139	55	12782	5.01583
GOTERM_CC_FAT	GO:0044427~chromosomal part	7	3.62694	0.238681	VDR, HDAC1, NUP160, NEDD4, RB1, CBX7, DNMT3B	139	386	12782	1.66761
GOTERM_BP_FAT	GO:0051094~positive regulation of developmental process	5	2.59067	0.260287	DLX5, SOX2, RB1, DNMT3B, TRADD	127	278	13528	1.91582
GOTERM_BP_FAT	GO:0045944~positive regulation of transcription from RNA polymerase II promoter	6	3.10881	0.264227	MEF2C, HDAC1, SOX2, MED12, SOX5, RB1	127	371	13528	1.72269
GOTERM_BP_FAT	GO:0045597~positive regulation of cell differentiation	4	2.07254	0.359694	DLX5, SOX2, RB1, DNMT3B	127	229	13528	1.86061
GOTERM_CC_FAT	GO:0005694~chromosome	7	3.62694	0.377938	VDR, HDAC1, NUP160, NEDD4, RB1, CBX7, DNMT3B	139	460	12782	1.39934
GOTERM_CC_FAT	GO:0044454~nuclear chromosome part	3	1.5544	0.380373	VDR, HDAC1, DNMT3B	139	122	12782	2.26123
GOTERM_BP_FAT	GO:0006325~chromatin organization	5	2.59067	0.469915	HDAC1, SOX2, RB1, CBX7, DNMT3B	127	378	13528	1.40899
GOTERM_BP_FAT	GO:0016568~chromatin modification	4	2.07254	0.471535	HDAC1, RB1, CBX7, DNMT3B	127	274	13528	1.55503
GOTERM_CC_FAT	GO:0000228~nuclear chromosome	3	1.5544	0.524502	VDR, HDAC1, DNMT3B	139	162	12782	1.7029
SP_PIR_KEYWORDS	host-virus interaction	4	2.07254	0.52979	ATF7IP, HDAC1, NEDD4, RB1	189	285	19235	1.42839
SP_PIR_KEYWORDS	isopeptide bond	4	2.07254	0.605874	MEF2C, HDAC1, SOX2, MBD1	189	319	19235	1.27614
SP_PIR_KEYWORDS	chromatin regulator	3	1.5544	0.618626	HDAC1, RB1, CBX7	189	213	19235	1.43342
GOTERM_BP_FAT	GO:0051276~chromosome organization	5	2.59067	0.666444	HDAC1, SOX2, RB1, CBX7, DNMT3B	127	485	13528	1.09814
SP_PIR_KEYWORDS	ubl conjugation	5	2.59067	0.830389	MEF2C, HDAC1, SOX2, MBD1, DNMT3B	189	588	19235	0.865412
Annotation Cluster 19	Enrichment Score: 0.8352436289596327
Category	Term	Count	%	PValue	Genes	List Total	Pop Hits	Pop Total	Fold Enrichment
GOTERM_BP_FAT	GO:0010639~negative regulation of organelle organization	4	2.07254	0.0410564	MAP1A, RDX, DNMT3B, ARAP1	127	82	13528	5.19608
GOTERM_BP_FAT	GO:0051494~negative regulation of cytoskeleton organization	3	1.5544	0.0929305	MAP1A, RDX, ARAP1	127	55	13528	5.81016
GOTERM_BP_FAT	GO:0051129~negative regulation of cellular component organization	4	2.07254	0.146529	MAP1A, RDX, DNMT3B, ARAP1	127	142	13528	3.00055
GOTERM_BP_FAT	GO:0033043~regulation of organelle organization	4	2.07254	0.329091	MAP1A, RDX, DNMT3B, ARAP1	127	217	13528	1.9635
GOTERM_BP_FAT	GO:0051493~regulation of cytoskeleton organization	3	1.5544	0.362247	MAP1A, RDX, ARAP1	127	136	13528	2.3497
Annotation Cluster 20	Enrichment Score: 0.8252671857436351
Category	Term	Count	%	PValue	Genes	List Total	Pop Hits	Pop Total	Fold Enrichment
GOTERM_BP_FAT	GO:0045786~negative regulation of cell cycle	4	2.07254	0.0398168	PTPRK, HDAC1, RB1, ZBTB17	127	81	13528	5.26023
GOTERM_BP_FAT	GO:0051726~regulation of cell cycle	6	3.10881	0.196113	PTPRK, HDAC1, TBX3, RB1, ZBTB17, CABLES1	127	331	13528	1.93087
KEGG_PATHWAY	hsa04110:Cell cycle	3	1.5544	0.428179	HDAC1, RB1, ZBTB17	60	125	5085	2.034
Annotation Cluster 21	Enrichment Score: 0.7895455120529077
Category	Term	Count	%	PValue	Genes	List Total	Pop Hits	Pop Total	Fold Enrichment
INTERPRO	IPR018029:C2 membrane targeting protein	4	2.07254	0.100779	SYT1, NEDD4, ESYT1, PRKCB	176	106	16659	3.57183
INTERPRO	IPR000008:C2 calcium-dependent membrane targeting	4	2.07254	0.174728	SYT1, NEDD4, ESYT1, PRKCB	176	137	16659	2.7636
SMART	SM00239:C2	4	2.07254	0.243013	SYT1, NEDD4, ESYT1, PRKCB	114	137	9079	2.32527
Annotation Cluster 22	Enrichment Score: 0.786261404432807
Category	Term	Count	%	PValue	Genes	List Total	Pop Hits	Pop Total	Fold Enrichment
GOTERM_MF_FAT	GO:0050661~NADP or NADPH binding	3	1.5544	0.0609684	FMO4, NNT, DPYD	146	36	12983	7.41039
SP_PIR_KEYWORDS	nadp	5	2.59067	0.0671637	FMO4, NNT, HSDL2, DPYD, ZADH2	189	156	19235	3.26194
GOTERM_MF_FAT	GO:0050662~coenzyme binding	5	2.59067	0.144494	FMO4, ALDH6A1, NNT, AGPS, DPYD	146	181	12983	2.45648
GOTERM_MF_FAT	GO:0048037~cofactor binding	6	3.10881	0.146455	FMO4, ALDH6A1, NNT, AGPS, SCLY, DPYD	146	249	12983	2.14276
SP_PIR_KEYWORDS	oxidoreductase	9	4.66321	0.185925	FMO4, SDHB, ALDH6A1, NNT, CYP1B1, HSDL2, DPYD, ZADH2, MSRB3	189	562	19235	1.62981
GOTERM_MF_FAT	GO:0050660~FAD binding	3	1.5544	0.192082	FMO4, AGPS, DPYD	146	72	12983	3.70519
INTERPRO	IPR016040:NAD(P)-binding domain	4	2.07254	0.209851	NNT, HSDL2, DPYD, ZADH2	176	150	16659	2.52409
GOTERM_BP_FAT	GO:0055114~oxidation reduction	9	4.66321	0.245147	FMO4, SDHB, ALDH6A1, NNT, CYP1B1, HSDL2, DPYD, ZADH2, MSRB3	127	639	13528	1.50028
SP_PIR_KEYWORDS	Flavoprotein	3	1.5544	0.281201	FMO4, AGPS, DPYD	189	107	19235	2.85343
SP_PIR_KEYWORDS	FAD	3	1.5544	0.30649	FMO4, AGPS, DPYD	189	114	19235	2.67822
Annotation Cluster 23	Enrichment Score: 0.7546915124380599
Category	Term	Count	%	PValue	Genes	List Total	Pop Hits	Pop Total	Fold Enrichment
SP_PIR_KEYWORDS	peroxisome	4	2.07254	0.0582388	AGPS, HSDL2, MLYCD, ZADH2	189	90	19235	4.52322
GOTERM_CC_FAT	GO:0005777~peroxisome	3	1.5544	0.305743	AGPS, MLYCD, ZADH2	139	103	12782	2.67835
GOTERM_CC_FAT	GO:0042579~microbody	3	1.5544	0.305743	AGPS, MLYCD, ZADH2	139	103	12782	2.67835
Annotation Cluster 24	Enrichment Score: 0.7522977944514108
Category	Term	Count	%	PValue	Genes	List Total	Pop Hits	Pop Total	Fold Enrichment
UP_SEQ_FEATURE	domain:PDZ	4	2.07254	0.0945478	MAST1, CNKSR3, GIPC3, LIN7A	189	110	19113	3.67734
INTERPRO	IPR001478:PDZ/DHR/GLGF	4	2.07254	0.206563	MAST1, CNKSR3, GIPC3, LIN7A	176	149	16659	2.54103
SMART	SM00228:PDZ	4	2.07254	0.283401	MAST1, CNKSR3, GIPC3, LIN7A	114	149	9079	2.138
Annotation Cluster 25	Enrichment Score: 0.7484006648801201
Category	Term	Count	%	PValue	Genes	List Total	Pop Hits	Pop Total	Fold Enrichment
GOTERM_MF_FAT	GO:0005083~small GTPase regulator activity	8	4.14508	0.0341064	TNIK, GBF1, TBC1D4, TBC1D19, ARFGEF1, ARAP1, CDC42BPB, DOCK4	146	274	12983	2.59634
SP_PIR_KEYWORDS	guanine-nucleotide releasing factor	3	1.5544	0.331609	GBF1, ARFGEF1, DOCK4	189	121	19235	2.52328
GOTERM_MF_FAT	GO:0005085~guanyl-nucleotide exchange factor activity	3	1.5544	0.50273	GBF1, ARFGEF1, DOCK4	146	152	12983	1.75509
Annotation Cluster 26	Enrichment Score: 0.7469244952777311
Category	Term	Count	%	PValue	Genes	List Total	Pop Hits	Pop Total	Fold Enrichment
GOTERM_BP_FAT	GO:0010647~positive regulation of cell communication	7	3.62694	0.0870727	NEDD4, BECN1, ITGA8, SOX2, TAOK3, LPAR3, TRADD	127	329	13528	2.26638
GOTERM_BP_FAT	GO:0009967~positive regulation of signal transduction	6	3.10881	0.141235	NEDD4, ITGA8, SOX2, TAOK3, LPAR3, TRADD	127	295	13528	2.1665
GOTERM_BP_FAT	GO:0010740~positive regulation of protein kinase cascade	4	2.07254	0.20393	NEDD4, TAOK3, LPAR3, TRADD	127	167	13528	2.55137
GOTERM_BP_FAT	GO:0010627~regulation of protein kinase cascade	4	2.07254	0.4102	NEDD4, TAOK3, LPAR3, TRADD	127	249	13528	1.71116
Annotation Cluster 27	Enrichment Score: 0.7273252652195836
Category	Term	Count	%	PValue	Genes	List Total	Pop Hits	Pop Total	Fold Enrichment
GOTERM_BP_FAT	GO:0060284~regulation of cell development	6	3.10881	0.0427453	LBX1, HDAC1, TBX3, SOX2, SOX5, DNMT3B	127	205	13528	3.11765
GOTERM_BP_FAT	GO:0045664~regulation of neuron differentiation	4	2.07254	0.12738	LBX1, SOX2, SOX5, DNMT3B	127	133	13528	3.2036
GOTERM_BP_FAT	GO:0050767~regulation of neurogenesis	4	2.07254	0.201537	LBX1, SOX2, SOX5, DNMT3B	127	166	13528	2.56674
GOTERM_BP_FAT	GO:0051960~regulation of nervous system development	4	2.07254	0.265547	LBX1, SOX2, SOX5, DNMT3B	127	192	13528	2.21916
GOTERM_BP_FAT	GO:0045165~cell fate commitment	3	1.5544	0.372292	LBX1, SOX2, SOX5	127	139	13528	2.29899
SP_PIR_KEYWORDS	activator	7	3.62694	0.398731	MEF2C, MMS19, ATF7IP, SOX2, MED12, SOX5, DNMT3B	189	520	19235	1.37001
Annotation Cluster 28	Enrichment Score: 0.6984590548158267
Category	Term	Count	%	PValue	Genes	List Total	Pop Hits	Pop Total	Fold Enrichment
SP_PIR_KEYWORDS	hydroxylation	3	1.5544	0.152972	COL14A1, COL25A1, COL4A5	189	71	19235	4.30025
INTERPRO	IPR008160:Collagen triple helix repeat	3	1.5544	0.220735	COL14A1, COL25A1, COL4A5	176	84	16659	3.38048
SP_PIR_KEYWORDS	collagen	3	1.5544	0.237759	COL14A1, COL25A1, COL4A5	189	95	19235	3.21387
Annotation Cluster 29	Enrichment Score: 0.6867503809816365
Category	Term	Count	%	PValue	Genes	List Total	Pop Hits	Pop Total	Fold Enrichment
GOTERM_BP_FAT	GO:0048598~embryonic morphogenesis	7	3.62694	0.0672576	WNT5A, TBX3, ITGA8, DLX5, SOX2, ZBTB17, LRP5	127	307	13528	2.42879
GOTERM_BP_FAT	GO:0042472~inner ear morphogenesis	3	1.5544	0.0958066	ITGA8, DLX5, SOX2	127	56	13528	5.70641
GOTERM_BP_FAT	GO:0042471~ear morphogenesis	3	1.5544	0.125847	ITGA8, DLX5, SOX2	127	66	13528	4.8418
GOTERM_BP_FAT	GO:0048839~inner ear development	3	1.5544	0.167617	ITGA8, DLX5, SOX2	127	79	13528	4.04505
GOTERM_BP_FAT	GO:0043583~ear development	3	1.5544	0.221609	ITGA8, DLX5, SOX2	127	95	13528	3.36378
GOTERM_BP_FAT	GO:0048562~embryonic organ morphogenesis	3	1.5544	0.352143	ITGA8, DLX5, SOX2	127	133	13528	2.4027
GOTERM_BP_FAT	GO:0048568~embryonic organ development	3	1.5544	0.477858	ITGA8, DLX5, SOX2	127	172	13528	1.8579
GOTERM_BP_FAT	GO:0007423~sensory organ development	3	1.5544	0.632549	ITGA8, DLX5, SOX2	127	229	13528	1.39545
Annotation Cluster 30	Enrichment Score: 0.6677969801031478
Category	Term	Count	%	PValue	Genes	List Total	Pop Hits	Pop Total	Fold Enrichment
GOTERM_BP_FAT	GO:0032940~secretion by cell	5	2.59067	0.127794	SYT1, TBX3, ARFGEF1, EXOC2, LIN7A	127	207	13528	2.57294
GOTERM_BP_FAT	GO:0003001~generation of a signal involved in cell-cell signaling	3	1.5544	0.187622	SYT1, TBX3, LIN7A	127	85	13528	3.75952
GOTERM_BP_FAT	GO:0006887~exocytosis	3	1.5544	0.290596	ARFGEF1, EXOC2, LIN7A	127	115	13528	2.77877
GOTERM_BP_FAT	GO:0046903~secretion	5	2.59067	0.306005	SYT1, TBX3, ARFGEF1, EXOC2, LIN7A	127	300	13528	1.77533
Annotation Cluster 31	Enrichment Score: 0.66377188352643
Category	Term	Count	%	PValue	Genes	List Total	Pop Hits	Pop Total	Fold Enrichment
SP_PIR_KEYWORDS	protein phosphatase	4	2.07254	0.134786	PTPRK, DUSP18, PTPRG, PPM1H	189	130	19235	3.13146
GOTERM_MF_FAT	GO:0016791~phosphatase activity	6	3.10881	0.146455	PTPRK, DUSP18, PTPRG, PPM1H, SYNJ1, PPIP5K2	146	249	12983	2.14276
GOTERM_BP_FAT	GO:0016311~dephosphorylation	4	2.07254	0.173399	PTPRK, DUSP18, PTPRG, SYNJ1	127	154	13528	2.76675
UP_SEQ_FEATURE	active site:Phosphocysteine intermediate	3	1.5544	0.196632	PTPRK, DUSP18, PTPRG	189	83	19113	3.65519
INTERPRO	IPR000387:Protein-tyrosine phosphatase	3	1.5544	0.209172	PTPRK, DUSP18, PTPRG	176	81	16659	3.50568
INTERPRO	IPR000387:Dual-specific/protein-tyrosine phosphatase, conserved region	3	1.5544	0.21302	PTPRK, DUSP18, PTPRG	176	82	16659	3.46293
INTERPRO	IPR016130:Protein-tyrosine phosphatase, active site	3	1.5544	0.240115	PTPRK, DUSP18, PTPRG	176	89	16659	3.19056
GOTERM_MF_FAT	GO:0004721~phosphoprotein phosphatase activity	4	2.07254	0.280327	PTPRK, DUSP18, PTPRG, PPM1H	146	165	12983	2.15575
GOTERM_MF_FAT	GO:0004725~protein tyrosine phosphatase activity	3	1.5544	0.323969	PTPRK, DUSP18, PTPRG	146	104	12983	2.56513
GOTERM_BP_FAT	GO:0006470~protein amino acid dephosphorylation	3	1.5544	0.352143	PTPRK, DUSP18, PTPRG	127	133	13528	2.4027
Annotation Cluster 32	Enrichment Score: 0.6301255650935896
Category	Term	Count	%	PValue	Genes	List Total	Pop Hits	Pop Total	Fold Enrichment
GOTERM_BP_FAT	GO:0050679~positive regulation of epithelial cell proliferation	3	1.5544	0.0557525	DLX5, LAMC1, LAMB1	127	41	13528	7.79412
GOTERM_BP_FAT	GO:0030182~neuron differentiation	8	4.14508	0.114697	LBX1, SLITRK3, NEDD4, DLX5, MDGA2, SOX2, SOX5, LAMB1	127	438	13528	1.94557
GOTERM_BP_FAT	GO:0030030~cell projection organization	7	3.62694	0.12921	SLITRK3, NEDD4, ITGA8, DLX5, LPAR3, RDX, LAMB1	127	368	13528	2.02619
GOTERM_BP_FAT	GO:0050678~regulation of epithelial cell proliferation	3	1.5544	0.141608	DLX5, LAMC1, LAMB1	127	71	13528	4.50083
GOTERM_BP_FAT	GO:0008284~positive regulation of cell proliferation	7	3.62694	0.189252	HDAC1, TBX3, DLX5, SOX2, LAMC1, LAMB1, LRP5	127	414	13528	1.80106
GOTERM_BP_FAT	GO:0000904~cell morphogenesis involved in differentiation	4	2.07254	0.397663	SLITRK3, DLX5, LAMC1, LAMB1	127	244	13528	1.74622
GOTERM_BP_FAT	GO:0000902~cell morphogenesis	5	2.59067	0.424373	SLITRK3, DLX5, LAMC1, LAMB1, CDC42BPB	127	356	13528	1.49606
GOTERM_BP_FAT	GO:0031175~neuron projection development	4	2.07254	0.427618	SLITRK3, NEDD4, DLX5, LAMB1	127	256	13528	1.66437
GOTERM_BP_FAT	GO:0032989~cellular component morphogenesis	5	2.59067	0.508193	SLITRK3, DLX5, LAMC1, LAMB1, CDC42BPB	127	397	13528	1.34156
GOTERM_BP_FAT	GO:0048666~neuron development	4	2.07254	0.615398	SLITRK3, NEDD4, DLX5, LAMB1	127	339	13528	1.25687
Annotation Cluster 33	Enrichment Score: 0.592112850864846
Category	Term	Count	%	PValue	Genes	List Total	Pop Hits	Pop Total	Fold Enrichment
INTERPRO	IPR015943:WD40/YVTN repeat-like	7	3.62694	0.0969413	PLRG1, MET, SEMA3D, LRBA, WDHD1, KIF21A, WDR59	176	300	16659	2.20858
UP_SEQ_FEATURE	repeat:WD 6	5	2.59067	0.121443	PLRG1, LRBA, WDHD1, KIF21A, WDR59	189	192	19113	2.63352
UP_SEQ_FEATURE	repeat:WD 7	4	2.07254	0.183525	PLRG1, WDHD1, KIF21A, WDR59	189	150	19113	2.69672
UP_SEQ_FEATURE	repeat:WD 5	5	2.59067	0.197836	PLRG1, LRBA, WDHD1, KIF21A, WDR59	189	233	19113	2.17011
UP_SEQ_FEATURE	repeat:WD 4	5	2.59067	0.234231	PLRG1, LRBA, WDHD1, KIF21A, WDR59	189	251	19113	2.01448
INTERPRO	IPR019781:WD40 repeat, subgroup	5	2.59067	0.251324	PLRG1, LRBA, WDHD1, KIF21A, WDR59	176	242	16659	1.95565
UP_SEQ_FEATURE	repeat:WD 3	5	2.59067	0.265322	PLRG1, LRBA, WDHD1, KIF21A, WDR59	189	265	19113	1.90806
UP_SEQ_FEATURE	repeat:WD 2	5	2.59067	0.283992	PLRG1, LRBA, WDHD1, KIF21A, WDR59	189	274	19113	1.84538
UP_SEQ_FEATURE	repeat:WD 1	5	2.59067	0.283992	PLRG1, LRBA, WDHD1, KIF21A, WDR59	189	274	19113	1.84538
SP_PIR_KEYWORDS	wd repeat	5	2.59067	0.284611	PLRG1, LRBA, WDHD1, KIF21A, WDR59	189	276	19235	1.8437
INTERPRO	IPR001680:WD40 repeat	5	2.59067	0.306032	PLRG1, LRBA, WDHD1, KIF21A, WDR59	176	266	16659	1.7792
INTERPRO	IPR019775:WD40 repeat, conserved site	5	2.59067	0.332264	PLRG1, LRBA, WDHD1, KIF21A, WDR59	176	277	16659	1.70855
SMART	SM00320:WD40	5	2.59067	0.423434	PLRG1, LRBA, WDHD1, KIF21A, WDR59	114	266	9079	1.497
INTERPRO	IPR019782:WD40 repeat 2	4	2.07254	0.426632	PLRG1, WDHD1, KIF21A, WDR59	176	226	16659	1.67528
INTERPRO	IPR017986:WD40 repeat, region	4	2.07254	0.466469	PLRG1, WDHD1, KIF21A, WDR59	176	238	16659	1.59081
Annotation Cluster 34	Enrichment Score: 0.5822546334237481
Category	Term	Count	%	PValue	Genes	List Total	Pop Hits	Pop Total	Fold Enrichment
INTERPRO	IPR003961:Fibronectin, type III	5	2.59067	0.140173	ATF7IP, PTPRK, TYRO3, COL14A1, PTPRG	176	190	16659	2.49088
SMART	SM00060:FN3	5	2.59067	0.211683	ATF7IP, PTPRK, TYRO3, COL14A1, PTPRG	114	190	9079	2.0958
INTERPRO	IPR008957:Fibronectin, type III-like fold	4	2.07254	0.304948	PTPRK, TYRO3, COL14A1, PTPRG	176	184	16659	2.05768
UP_SEQ_FEATURE	domain:Fibronectin type-III 2	3	1.5544	0.366433	PTPRK, TYRO3, COL14A1	189	130	19113	2.3337
UP_SEQ_FEATURE	domain:Fibronectin type-III 1	3	1.5544	0.369961	PTPRK, TYRO3, COL14A1	189	131	19113	2.31589
Annotation Cluster 35	Enrichment Score: 0.5817156896964996
Category	Term	Count	%	PValue	Genes	List Total	Pop Hits	Pop Total	Fold Enrichment
GOTERM_MF_FAT	GO:0005096~GTPase activator activity	7	3.62694	0.0369332	TBC1D4, TBC1D19, ARFGEF1, SRGAP1, ARAP1, DOCK4, SRGAP2	146	220	12983	2.82942
SP_PIR_KEYWORDS	sh3 domain	4	2.07254	0.336654	SORBS1, SRGAP1, DOCK4, SRGAP2	189	210	19235	1.93852
INTERPRO	IPR001452:Src homology-3 domain	4	2.07254	0.383686	SORBS1, SRGAP1, DOCK4, SRGAP2	176	213	16659	1.77753
SMART	SM00326:SH3	4	2.07254	0.497217	SORBS1, SRGAP1, DOCK4, SRGAP2	114	213	9079	1.49559
UP_SEQ_FEATURE	domain:SH3	3	1.5544	0.520355	SRGAP1, DOCK4, SRGAP2	189	177	19113	1.71402
Annotation Cluster 36	Enrichment Score: 0.5680344022415132
Category	Term	Count	%	PValue	Genes	List Total	Pop Hits	Pop Total	Fold Enrichment
GOTERM_BP_FAT	GO:0070271~protein complex biogenesis	8	4.14508	0.191618	TUBGCP4, SYT1, CNKSR3, MED12, IPO8, LAMC1, PDSS2, LIN7A	127	505	13528	1.68744
GOTERM_BP_FAT	GO:0006461~protein complex assembly	8	4.14508	0.191618	TUBGCP4, SYT1, CNKSR3, MED12, IPO8, LAMC1, PDSS2, LIN7A	127	505	13528	1.68744
GOTERM_BP_FAT	GO:0043933~macromolecular complex subunit organization	9	4.66321	0.341917	TUBGCP4, SYT1, CNKSR3, MED12, IPO8, LAMC1, PDSS2, TTF2, LIN7A	127	710	13528	1.35025
GOTERM_BP_FAT	GO:0065003~macromolecular complex assembly	8	4.14508	0.425667	TUBGCP4, SYT1, CNKSR3, MED12, IPO8, LAMC1, PDSS2, LIN7A	127	665	13528	1.28144
Annotation Cluster 37	Enrichment Score: 0.5668202627985687
Category	Term	Count	%	PValue	Genes	List Total	Pop Hits	Pop Total	Fold Enrichment
GOTERM_BP_FAT	GO:0016192~vesicle-mediated transport	9	4.66321	0.168935	GBF1, NEDD4, ICAM5, SYNJ1, SEC24C, ARFGEF1, EXOC2, LRP5, LIN7A	127	576	13528	1.66437
GOTERM_BP_FAT	GO:0016044~membrane organization	6	3.10881	0.282087	GBF1, NEDD4, ICAM5, SYNJ1, SEC24C, LRP5	127	381	13528	1.67748
GOTERM_BP_FAT	GO:0010324~membrane invagination	4	2.07254	0.33675	NEDD4, ICAM5, SYNJ1, LRP5	127	220	13528	1.93672
GOTERM_BP_FAT	GO:0006897~endocytosis	4	2.07254	0.33675	NEDD4, ICAM5, SYNJ1, LRP5	127	220	13528	1.93672
Annotation Cluster 38	Enrichment Score: 0.5614127534003709
Category	Term	Count	%	PValue	Genes	List Total	Pop Hits	Pop Total	Fold Enrichment
GOTERM_CC_FAT	GO:0016327~apicolateral plasma membrane	4	2.07254	0.0981095	SORBS1, NEDD4, CNKSR3, LIN7A	139	102	12782	3.60615
GOTERM_CC_FAT	GO:0005911~cell-cell junction	5	2.59067	0.149959	PTPRK, SORBS1, CNKSR3, CDC42BPB, LIN7A	139	190	12782	2.41992
GOTERM_CC_FAT	GO:0043296~apical junction complex	3	1.5544	0.289765	SORBS1, CNKSR3, LIN7A	139	99	12782	2.78657
SP_PIR_KEYWORDS	cell junction	5	2.59067	0.551659	PTPRK, SYT1, SORBS1, CNKSR3, LIN7A	189	399	19235	1.27534
GOTERM_CC_FAT	GO:0030054~cell junction	6	3.10881	0.663032	PTPRK, SYT1, SORBS1, CNKSR3, CDC42BPB, LIN7A	139	518	12782	1.06514
Annotation Cluster 39	Enrichment Score: 0.5567679396573006
Category	Term	Count	%	PValue	Genes	List Total	Pop Hits	Pop Total	Fold Enrichment
GOTERM_BP_FAT	GO:0008610~lipid biosynthetic process	7	3.62694	0.0813785	AGPS, MLYCD, ACACA, MBOAT2, GPAM, PDSS2, PIGN	127	323	13528	2.30848
GOTERM_BP_FAT	GO:0008654~phospholipid biosynthetic process	3	1.5544	0.245692	MBOAT2, GPAM, PIGN	127	102	13528	3.13293
GOTERM_BP_FAT	GO:0006644~phospholipid metabolic process	3	1.5544	0.530792	MBOAT2, GPAM, PIGN	127	190	13528	1.68189
GOTERM_BP_FAT	GO:0019637~organophosphate metabolic process	3	1.5544	0.558602	MBOAT2, GPAM, PIGN	127	200	13528	1.5978
Annotation Cluster 40	Enrichment Score: 0.5505447242823511
Category	Term	Count	%	PValue	Genes	List Total	Pop Hits	Pop Total	Fold Enrichment
SP_PIR_KEYWORDS	helicase	4	2.07254	0.143768	DHX37, FBXO18, SKIV2L2, TTF2	189	134	19235	3.03798
GOTERM_MF_FAT	GO:0004386~helicase activity	4	2.07254	0.206014	DHX37, FBXO18, SKIV2L2, TTF2	146	140	12983	2.5407
UP_SEQ_FEATURE	domain:Helicase C-terminal	3	1.5544	0.276387	DHX37, SKIV2L2, TTF2	189	105	19113	2.88934
UP_SEQ_FEATURE	domain:Helicase ATP-binding	3	1.5544	0.294592	DHX37, SKIV2L2, TTF2	189	110	19113	2.75801
INTERPRO	IPR001650:DNA/RNA helicase, C-terminal	3	1.5544	0.310125	DHX37, SKIV2L2, TTF2	176	107	16659	2.65383
INTERPRO	IPR014021:Helicase, superfamily 1 and 2, ATP-binding	3	1.5544	0.310125	DHX37, SKIV2L2, TTF2	176	107	16659	2.65383
INTERPRO	IPR014001:DEAD-like helicase, N-terminal	3	1.5544	0.317857	DHX37, SKIV2L2, TTF2	176	109	16659	2.60514
SMART	SM00490:HELICc	3	1.5544	0.381344	DHX37, SKIV2L2, TTF2	114	106	9079	2.25397
SMART	SM00487:DEXDc	3	1.5544	0.394619	DHX37, SKIV2L2, TTF2	114	109	9079	2.19194
Annotation Cluster 41	Enrichment Score: 0.5237927131802114
Category	Term	Count	%	PValue	Genes	List Total	Pop Hits	Pop Total	Fold Enrichment
GOTERM_BP_FAT	GO:0010553~negative regulation of specific transcription from RNA polymerase II promoter	3	1.5544	0.0557525	MEF2C, VDR, HDAC1	127	41	13528	7.79412
GOTERM_BP_FAT	GO:0010551~regulation of specific transcription from RNA polymerase II promoter	4	2.07254	0.0574161	MEF2C, VDR, LBX1, HDAC1	127	94	13528	4.53275
GOTERM_BP_FAT	GO:0032582~negative regulation of gene-specific transcription	3	1.5544	0.0735699	MEF2C, VDR, HDAC1	127	48	13528	6.65748
GOTERM_BP_FAT	GO:0032583~regulation of gene-specific transcription	4	2.07254	0.129461	MEF2C, VDR, LBX1, HDAC1	127	134	13528	3.17969
GOTERM_BP_FAT	GO:0006916~anti-apoptosis	4	2.07254	0.301027	MEF2C, HDAC1, TBX3, BECN1	127	206	13528	2.06834
GOTERM_BP_FAT	GO:0043066~negative regulation of apoptosis	4	2.07254	0.644672	MEF2C, HDAC1, TBX3, BECN1	127	354	13528	1.20361
GOTERM_BP_FAT	GO:0043069~negative regulation of programmed cell death	4	2.07254	0.654078	MEF2C, HDAC1, TBX3, BECN1	127	359	13528	1.18685
GOTERM_BP_FAT	GO:0060548~negative regulation of cell death	4	2.07254	0.655938	MEF2C, HDAC1, TBX3, BECN1	127	360	13528	1.18355
GOTERM_BP_FAT	GO:0042981~regulation of apoptosis	6	3.10881	0.875989	MEF2C, VDR, HDAC1, TBX3, BECN1, TRADD	127	804	13528	0.794923
GOTERM_BP_FAT	GO:0043067~regulation of programmed cell death	6	3.10881	0.881305	MEF2C, VDR, HDAC1, TBX3, BECN1, TRADD	127	812	13528	0.787091
GOTERM_BP_FAT	GO:0010941~regulation of cell death	6	3.10881	0.883248	MEF2C, VDR, HDAC1, TBX3, BECN1, TRADD	127	815	13528	0.784194
Annotation Cluster 42	Enrichment Score: 0.4925707852431505
Category	Term	Count	%	PValue	Genes	List Total	Pop Hits	Pop Total	Fold Enrichment
SP_PIR_KEYWORDS	helicase	4	2.07254	0.143768	DHX37, FBXO18, SKIV2L2, TTF2	189	134	19235	3.03798
GOTERM_MF_FAT	GO:0004386~helicase activity	4	2.07254	0.206014	DHX37, FBXO18, SKIV2L2, TTF2	146	140	12983	2.5407
GOTERM_MF_FAT	GO:0070035~purine NTP-dependent helicase activity	3	1.5544	0.299266	FBXO18, SKIV2L2, TTF2	146	98	12983	2.72218
GOTERM_MF_FAT	GO:0008026~ATP-dependent helicase activity	3	1.5544	0.299266	FBXO18, SKIV2L2, TTF2	146	98	12983	2.72218
GOTERM_MF_FAT	GO:0016887~ATPase activity	5	2.59067	0.514953	ATF7IP, FBXO18, SKIV2L2, KIAA0564, TTF2	146	334	12983	1.33121
GOTERM_MF_FAT	GO:0042623~ATPase activity, coupled	3	1.5544	0.811211	FBXO18, SKIV2L2, TTF2	146	272	12983	0.980787
Annotation Cluster 43	Enrichment Score: 0.46096147673061216
Category	Term	Count	%	PValue	Genes	List Total	Pop Hits	Pop Total	Fold Enrichment
GOTERM_BP_FAT	GO:0000165~MAPKKK cascade	6	3.10881	0.0288095	WNT5A, TNIK, MAP3K4, MET, TAOK3, LPAR3	127	184	13528	3.47347
GOTERM_BP_FAT	GO:0007243~protein kinase cascade	7	3.62694	0.1316	WNT5A, MAST1, TNIK, MAP3K4, MET, TAOK3, LPAR3	127	370	13528	2.01524
GOTERM_BP_FAT	GO:0045860~positive regulation of protein kinase activity	4	2.07254	0.344405	MAP3K4, ADCY9, MET, LPAR3	127	223	13528	1.91067
GOTERM_BP_FAT	GO:0033674~positive regulation of kinase activity	4	2.07254	0.364781	MAP3K4, ADCY9, MET, LPAR3	127	231	13528	1.8445
GOTERM_BP_FAT	GO:0051347~positive regulation of transferase activity	4	2.07254	0.387585	MAP3K4, ADCY9, MET, LPAR3	127	240	13528	1.77533
GOTERM_BP_FAT	GO:0045859~regulation of protein kinase activity	5	2.59067	0.40125	MAP3K4, ADCY9, MET, LPAR3, RB1	127	345	13528	1.54376
GOTERM_BP_FAT	GO:0043549~regulation of kinase activity	5	2.59067	0.426465	MAP3K4, ADCY9, MET, LPAR3, RB1	127	357	13528	1.49187
GOTERM_BP_FAT	GO:0051338~regulation of transferase activity	5	2.59067	0.457608	MAP3K4, ADCY9, MET, LPAR3, RB1	127	372	13528	1.43172
GOTERM_BP_FAT	GO:0044093~positive regulation of molecular function	7	3.62694	0.46595	VDR, MAP3K4, EPB41, ADCY9, MET, LPAR3, ARAP1	127	586	13528	1.27242
GOTERM_BP_FAT	GO:0043085~positive regulation of catalytic activity	6	3.10881	0.535277	VDR, MAP3K4, ADCY9, MET, LPAR3, ARAP1	127	520	13528	1.22907
GOTERM_BP_FAT	GO:0042325~regulation of phosphorylation	5	2.59067	0.635333	MAP3K4, ADCY9, MET, LPAR3, RB1	127	466	13528	1.14292
GOTERM_BP_FAT	GO:0051174~regulation of phosphorus metabolic process	5	2.59067	0.666444	MAP3K4, ADCY9, MET, LPAR3, RB1	127	485	13528	1.09814
GOTERM_BP_FAT	GO:0019220~regulation of phosphate metabolic process	5	2.59067	0.666444	MAP3K4, ADCY9, MET, LPAR3, RB1	127	485	13528	1.09814
Annotation Cluster 44	Enrichment Score: 0.43913212446392136
Category	Term	Count	%	PValue	Genes	List Total	Pop Hits	Pop Total	Fold Enrichment
SP_PIR_KEYWORDS	endoplasmic reticulum	10	5.18135	0.263585	FMO4, CYP1B1, GANAB, FITM2, LRBA, ERLIN2, DDN, SEC24C, MSRB3, PIGN	189	713	19235	1.42738
GOTERM_CC_FAT	GO:0044432~endoplasmic reticulum part	6	3.10881	0.320752	FMO4, CYP1B1, BCHE, ERLIN2, SEC24C, PIGN	139	347	12782	1.59003
GOTERM_CC_FAT	GO:0005789~endoplasmic reticulum membrane	5	2.59067	0.330941	FMO4, CYP1B1, ERLIN2, SEC24C, PIGN	139	269	12782	1.70923
GOTERM_CC_FAT	GO:0012505~endomembrane system	11	5.69948	0.336805	FMO4, SYT1, CYP1B1, GBF1, CHSY3, NUP160, BCHE, ERLIN2, IPO8, SEC24C, PIGN	139	782	12782	1.29351
GOTERM_CC_FAT	GO:0042175~nuclear envelope-endoplasmic reticulum network	5	2.59067	0.367803	FMO4, CYP1B1, ERLIN2, SEC24C, PIGN	139	284	12782	1.61896
GOTERM_CC_FAT	GO:0005783~endoplasmic reticulum	12	6.21762	0.464418	FMO4, CYP1B1, GANAB, BCHE, FITM2, SLMAP, LRBA, ERLIN2, DDN, SEC24C, MSRB3, PIGN	139	960	12782	1.14946
GOTERM_CC_FAT	GO:0031090~organelle membrane	13	6.73575	0.523999	SYT1, CYP1B1, ERLIN2, PIGN, FMO4, SDHB, NNT, CHSY3, GBF1, AGPS, SEC24C, GPAM, SRGAP2	139	1096	12782	1.09073
Annotation Cluster 45	Enrichment Score: 0.4371236201157611
Category	Term	Count	%	PValue	Genes	List Total	Pop Hits	Pop Total	Fold Enrichment
GOTERM_BP_FAT	GO:0015674~di-, tri-valent inorganic cation transport	6	3.10881	0.0243818	VDR, SLC8A1, CACHD1, SFXN3, CACNA1H, PRKCB	127	176	13528	3.63135
GOTERM_BP_FAT	GO:0006816~calcium ion transport	5	2.59067	0.0436722	VDR, SLC8A1, CACHD1, CACNA1H, PRKCB	127	142	13528	3.75069
SP_PIR_KEYWORDS	calcium transport	3	1.5544	0.201861	SLC8A1, CACHD1, CACNA1H	189	85	19235	3.59197
GOTERM_BP_FAT	GO:0006874~cellular calcium ion homeostasis	4	2.07254	0.24303	VDR, SLC8A1, LPAR3, PRKCB	127	183	13528	2.3283
GOTERM_BP_FAT	GO:0055074~calcium ion homeostasis	4	2.07254	0.255503	VDR, SLC8A1, LPAR3, PRKCB	127	188	13528	2.26638
GOTERM_BP_FAT	GO:0006875~cellular metal ion homeostasis	4	2.07254	0.275639	VDR, SLC8A1, LPAR3, PRKCB	127	196	13528	2.17387
GOTERM_BP_FAT	GO:0055065~metal ion homeostasis	4	2.07254	0.298481	VDR, SLC8A1, LPAR3, PRKCB	127	205	13528	2.07843
KEGG_PATHWAY	hsa04020:Calcium signaling pathway	4	2.07254	0.334897	SLC8A1, ADCY9, CACNA1H, PRKCB	60	176	5085	1.92614
GOTERM_BP_FAT	GO:0030005~cellular di-, tri-valent inorganic cation homeostasis	4	2.07254	0.354602	VDR, SLC8A1, LPAR3, PRKCB	127	227	13528	1.877
GOTERM_BP_FAT	GO:0055066~di-, tri-valent inorganic cation homeostasis	4	2.07254	0.38506	VDR, SLC8A1, LPAR3, PRKCB	127	239	13528	1.78276
GOTERM_BP_FAT	GO:0006812~cation transport	7	3.62694	0.411076	VDR, SLC8A1, NNT, CACHD1, SFXN3, CACNA1H, PRKCB	127	553	13528	1.34835
GOTERM_BP_FAT	GO:0030003~cellular cation homeostasis	4	2.07254	0.422659	VDR, SLC8A1, LPAR3, PRKCB	127	254	13528	1.67748
GOTERM_BP_FAT	GO:0030001~metal ion transport	6	3.10881	0.43693	VDR, SLC8A1, CACHD1, SFXN3, CACNA1H, PRKCB	127	465	13528	1.37445
GOTERM_BP_FAT	GO:0006873~cellular ion homeostasis	5	2.59067	0.461721	VDR, SLC8A1, NAB1, LPAR3, PRKCB	127	374	13528	1.42406
GOTERM_BP_FAT	GO:0055082~cellular chemical homeostasis	5	2.59067	0.473996	VDR, SLC8A1, NAB1, LPAR3, PRKCB	127	380	13528	1.40157
GOTERM_BP_FAT	GO:0055080~cation homeostasis	4	2.07254	0.499974	VDR, SLC8A1, LPAR3, PRKCB	127	286	13528	1.48979
GOTERM_BP_FAT	GO:0048878~chemical homeostasis	6	3.10881	0.521398	VDR, SLC8A1, NAB1, ACACA, LPAR3, PRKCB	127	512	13528	1.24828
SP_PIR_KEYWORDS	calcium	9	4.66321	0.528836	SYT1, SLC8A1, CACHD1, ITGA8, PLS1, CACNA1H, PRKCB, GALNT14, TLL1	189	803	19235	1.14066
GOTERM_BP_FAT	GO:0050801~ion homeostasis	5	2.59067	0.531739	VDR, SLC8A1, NAB1, LPAR3, PRKCB	127	409	13528	1.3022
GOTERM_BP_FAT	GO:0019725~cellular homeostasis	5	2.59067	0.635333	VDR, SLC8A1, NAB1, LPAR3, PRKCB	127	466	13528	1.14292
GOTERM_MF_FAT	GO:0005509~calcium ion binding	10	5.18135	0.706319	SYT1, SLC8A1, CACHD1, ITGA8, PLS1, CACNA1H, FAM188A, PRKCB, GALNT14, TLL1	146	919	12983	0.967624
GOTERM_BP_FAT	GO:0042592~homeostatic process	7	3.62694	0.707111	VDR, SLC8A1, NAB1, ACACA, LPAR3, RB1, PRKCB	127	751	13528	0.99286
GOTERM_BP_FAT	GO:0006811~ion transport	7	3.62694	0.727331	VDR, SLC8A1, NNT, CACHD1, SFXN3, CACNA1H, PRKCB	127	768	13528	0.970883
GOTERM_BP_FAT	GO:0055085~transmembrane transport	4	2.07254	0.904378	SLC8A1, NUP160, SFXN3, CACNA1H	127	569	13528	0.74882
SP_PIR_KEYWORDS	ion transport	4	2.07254	0.924496	SLC8A1, CACHD1, SFXN3, CACNA1H	189	578	19235	0.704308
Annotation Cluster 46	Enrichment Score: 0.43643380862189973
Category	Term	Count	%	PValue	Genes	List Total	Pop Hits	Pop Total	Fold Enrichment
GOTERM_CC_FAT	GO:0043204~perikaryon	3	1.5544	0.0413373	ITGA8, CACNA1H, DDN	139	30	12782	9.19568
GOTERM_CC_FAT	GO:0030425~dendrite	3	1.5544	0.527815	ITGA8, CACNA1H, DDN	139	163	12782	1.69246
GOTERM_CC_FAT	GO:0043025~cell soma	3	1.5544	0.544143	ITGA8, CACNA1H, DDN	139	168	12782	1.64209
GOTERM_CC_FAT	GO:0043005~neuron projection	4	2.07254	0.718717	SYT1, ITGA8, CACNA1H, DDN	139	342	12782	1.07552
GOTERM_CC_FAT	GO:0042995~cell projection	7	3.62694	0.770435	SYT1, ITGA8, MET, CACNA1H, RDX, DDN, DOCK4	139	697	12782	0.923526
Annotation Cluster 47	Enrichment Score: 0.4262349492404452
Category	Term	Count	%	PValue	Genes	List Total	Pop Hits	Pop Total	Fold Enrichment
GOTERM_BP_FAT	GO:0030036~actin cytoskeleton organization	4	2.07254	0.352054	EPB41, SORBS1, ARAP1, CDC42BPB	127	226	13528	1.8853
GOTERM_BP_FAT	GO:0007010~cytoskeleton organization	6	3.10881	0.383266	TUBGCP4, MAST1, EPB41, SORBS1, ARAP1, CDC42BPB	127	436	13528	1.46587
GOTERM_BP_FAT	GO:0030029~actin filament-based process	4	2.07254	0.390109	EPB41, SORBS1, ARAP1, CDC42BPB	127	241	13528	1.76796
Annotation Cluster 48	Enrichment Score: 0.3963757286100038
Category	Term	Count	%	PValue	Genes	List Total	Pop Hits	Pop Total	Fold Enrichment
GOTERM_MF_FAT	GO:0003779~actin binding	6	3.10881	0.300087	EPB41, SORBS1, MAP1A, PLS1, RDX, PXK	146	326	12983	1.63665
SP_PIR_KEYWORDS	actin-binding	4	2.07254	0.434906	EPB41, PLS1, RDX, PXK	189	247	19235	1.64814
GOTERM_MF_FAT	GO:0008092~cytoskeletal protein binding	7	3.62694	0.495713	EPB41, SORBS1, MAP1A, PLS1, RDX, PXK, ARFGEF1	146	504	12983	1.23506
Annotation Cluster 49	Enrichment Score: 0.3904480615711345
Category	Term	Count	%	PValue	Genes	List Total	Pop Hits	Pop Total	Fold Enrichment
GOTERM_BP_FAT	GO:0051270~regulation of cell motion	4	2.07254	0.268066	PTPRK, LAMA4, LAMB1, ARAP1	127	193	13528	2.20766
GOTERM_BP_FAT	GO:0030334~regulation of cell migration	3	1.5544	0.468692	PTPRK, LAMA4, LAMB1	127	169	13528	1.89088
GOTERM_BP_FAT	GO:0040012~regulation of locomotion	3	1.5544	0.536447	PTPRK, LAMA4, LAMB1	127	192	13528	1.66437
Annotation Cluster 50	Enrichment Score: 0.37952064237166894
Category	Term	Count	%	PValue	Genes	List Total	Pop Hits	Pop Total	Fold Enrichment
SP_PIR_KEYWORDS	extracellular matrix	7	3.62694	0.0313592	WNT5A, LAMA4, COL14A1, LAMC1, ADAMTS3, LAMB1, COL4A5	189	241	19235	2.95605
GOTERM_CC_FAT	GO:0005578~proteinaceous extracellular matrix	8	4.14508	0.0584412	WNT5A, LAMA4, COL14A1, GPC6, LAMC1, ADAMTS3, LAMB1, COL4A5	139	320	12782	2.29892
GOTERM_CC_FAT	GO:0031012~extracellular matrix	8	4.14508	0.0801161	WNT5A, LAMA4, COL14A1, GPC6, LAMC1, ADAMTS3, LAMB1, COL4A5	139	345	12782	2.13233
GOTERM_CC_FAT	GO:0044421~extracellular region part	12	6.21762	0.464418	WNT5A, TSLP, LAMA4, COL14A1, BCHE, GPC6, RNH1, COL25A1, LAMC1, ADAMTS3, LAMB1, COL4A5	139	960	12782	1.14946
SP_PIR_KEYWORDS	glycoprotein	44	22.7979	0.472942	WNT5A, SYT1, GANAB, CACHD1, TMEM194A, SLC44A5, LPAR3, DISP2, SORBS1, BCHE, GPC6, NIPAL3, SEMA3D, HS6ST3, LAMB1, TYRO3, PTPRK, SLC8A1, GPR176, EPB41, ICAM5, PTPRG, MDGA2, MET, GOLIM4, ERLIN2, COL25A1, KIAA0564, COL4A5, PIGN, TSLP, LAMA4, IGSF21, SLITRK3, COL14A1, ADCY9, CHSY3, ITGA8, PLXDC2, CACNA1H, LAMC1, ADAMTS3, TLL1, LRP5	189	4318	19235	1.03705
UP_SEQ_FEATURE	glycosylation site:N-linked (GlcNAc...)	40	20.7254	0.641327	WNT5A, SYT1, GANAB, CACHD1, TMEM194A, SLC44A5, LPAR3, DISP2, BCHE, NIPAL3, SEMA3D, HS6ST3, LAMB1, PTPRK, TYRO3, SLC8A1, GPR176, ICAM5, PTPRG, MDGA2, MET, GOLIM4, ERLIN2, KIAA0564, COL4A5, PIGN, TSLP, LAMA4, IGSF21, SLITRK3, COL14A1, ADCY9, CHSY3, ITGA8, PLXDC2, CACNA1H, LAMC1, ADAMTS3, TLL1, LRP5	189	4129	19113	0.979675
SP_PIR_KEYWORDS	Secreted	14	7.25389	0.851491	WNT5A, KIAA0564, COL4A5, TSLP, IGSF21, LAMA4, COL14A1, BCHE, GPC6, SEMA3D, LAMC1, ADAMTS3, LAMB1, TLL1	189	1689	19235	0.843585
UP_SEQ_FEATURE	topological domain:Cytoplasmic	29	15.0259	0.863968	SYT1, CACHD1, SLC44A5, LPAR3, PAQR8, SLMAP, FITM2, HS6ST3, GALNT14, PTPRK, TYRO3, SLC8A1, GPR176, ICAM5, PTPRG, MET, GOLIM4, ERLIN2, COL25A1, PIGN, NNT, SLITRK3, CHSY3, ADCY9, ITGA8, PLXDC2, CACNA1H, GPAM, LRP5	189	3374	19113	0.869201
SP_PIR_KEYWORDS	signal	27	13.9896	0.892126	WNT5A, GANAB, CACHD1, BCHE, GPC6, SEMA3D, LAMB1, PTPRK, TYRO3, SLC8A1, ICAM5, PTPRG, MET, MDGA2, KIAA0564, COL4A5, TSLP, LAMA4, IGSF21, COL14A1, SLITRK3, ITGA8, PLXDC2, LAMC1, ADAMTS3, TLL1, LRP5	189	3250	19235	0.845495
UP_SEQ_FEATURE	signal peptide	27	13.9896	0.899112	WNT5A, GANAB, CACHD1, BCHE, GPC6, SEMA3D, LAMB1, PTPRK, TYRO3, SLC8A1, ICAM5, PTPRG, MET, MDGA2, KIAA0564, COL4A5, TSLP, LAMA4, IGSF21, COL14A1, SLITRK3, ITGA8, PLXDC2, LAMC1, ADAMTS3, TLL1, LRP5	189	3250	19113	0.840132
GOTERM_CC_FAT	GO:0005576~extracellular region	16	8.29016	0.960214	WNT5A, RNH1, COL25A1, KIAA0564, COL4A5, TSLP, IGSF21, LAMA4, COL14A1, BCHE, GPC6, SEMA3D, LAMC1, ADAMTS3, LAMB1, TLL1	139	2010	12782	0.731995
SP_PIR_KEYWORDS	disulfide bond	18	9.32642	0.995552	TYRO3, PTPRK, ICAM5, MDGA2, MET, COL4A5, IGSF21, LAMA4, COL14A1, BCHE, ITGA8, SEMA3D, LAMC1, ADAMTS3, LAMB1, TLL1, LRP5, GALNT14	189	2924	19235	0.626506
UP_SEQ_FEATURE	disulfide bond	16	8.29016	0.998346	TYRO3, PTPRK, ICAM5, MDGA2, COL4A5, IGSF21, LAMA4, BCHE, ITGA8, SEMA3D, LAMC1, ADAMTS3, LAMB1, LRP5, GALNT14, TLL1	189	2819	19113	0.573974
Annotation Cluster 51	Enrichment Score: 0.3556358279181701
Category	Term	Count	%	PValue	Genes	List Total	Pop Hits	Pop Total	Fold Enrichment
GOTERM_CC_FAT	GO:0015630~microtubule cytoskeleton	8	4.14508	0.381622	TUBGCP4, MAP1A, SLMAP, MED12, RB1, PARP4, KIF21A, TTLL1	139	549	12782	1.33999
SP_PIR_KEYWORDS	microtubule	4	2.07254	0.39345	TUBGCP4, MAP1A, KIF21A, TTLL1	189	231	19235	1.76229
GOTERM_CC_FAT	GO:0005874~microtubule	4	2.07254	0.570913	TUBGCP4, MAP1A, KIF21A, TTLL1	139	274	12782	1.34244
Annotation Cluster 52	Enrichment Score: 0.34129950435733064
Category	Term	Count	%	PValue	Genes	List Total	Pop Hits	Pop Total	Fold Enrichment
SP_PIR_KEYWORDS	cytoskeleton	9	4.66321	0.283796	TUBGCP4, MAST1, EPB41, SORBS1, SLMAP, RDX, PARP4, TTLL1, TRADD	189	636	19235	1.44018
GOTERM_CC_FAT	GO:0044430~cytoskeletal part	12	6.21762	0.453172	TUBGCP4, NES, EPB41, SORBS1, ITGA8, MAP1A, SLMAP, MED12, RB1, PARP4, KIF21A, TTLL1	139	952	12782	1.15912
GOTERM_CC_FAT	GO:0005856~cytoskeleton	16	8.29016	0.53096	NES, EPB41, MAP1A, MED12, RDX, RB1, TTLL1, TRADD, TUBGCP4, MAST1, SORBS1, SLMAP, ITGA8, PARP4, KIF21A, CDC42BPB	139	1381	12782	1.06539
GOTERM_CC_FAT	GO:0043232~intracellular non-membrane-bounded organelle	29	15.0259	0.536519	NUP160, SKIV2L2, RDX, CBX7, TTLL1, TUBGCP4, VDR, SORBS1, SLMAP, KIF21A, WDHD1, DNMT3B, NES, TBX3, EPB41, MAP1A, MED12, HEATR1, RB1, ISG20L2, DOCK4, TRADD, MAST1, HDAC1, NEDD4, DLX5, ITGA8, PARP4, CDC42BPB	139	2596	12782	1.02725
GOTERM_CC_FAT	GO:0043228~non-membrane-bounded organelle	29	15.0259	0.536519	NUP160, SKIV2L2, RDX, CBX7, TTLL1, TUBGCP4, VDR, SORBS1, SLMAP, KIF21A, WDHD1, DNMT3B, NES, TBX3, EPB41, MAP1A, MED12, HEATR1, RB1, ISG20L2, DOCK4, TRADD, MAST1, HDAC1, NEDD4, DLX5, ITGA8, PARP4, CDC42BPB	139	2596	12782	1.02725
Annotation Cluster 53	Enrichment Score: 0.325320512705969
Category	Term	Count	%	PValue	Genes	List Total	Pop Hits	Pop Total	Fold Enrichment
GOTERM_CC_FAT	GO:0044459~plasma membrane part	27	13.9896	0.341235	SYT1, RAB3C, LPAR3, RDX, SHB, SORBS1, GPC6, SLMAP, LAMB1, PTPRK, TYRO3, SLC8A1, GPR176, ICAM5, PTPRG, MET, CNKSR3, COL25A1, DDN, LIN7A, MAST1, FAM120A, ADCY9, NEDD4, ITGA8, CACNA1H, CDC42BPB	139	2203	12782	1.12702
SP_PIR_KEYWORDS	cell membrane	24	12.4352	0.393289	TYRO3, PTPRK, SLC8A1, GPR176, RAB3C, MDGA2, TAOK3, CNKSR3, LRBA, LPAR3, RDX, PAQR8, PXK, DDN, LIN7A, SHB, MAST1, SORBS1, FAM120A, GPC6, SLMAP, EFR3A, DNAJB4, ARAP1	189	2194	19235	1.11328
GOTERM_CC_FAT	GO:0005886~plasma membrane	38	19.6891	0.787541	SYT1, RAB3C, LPAR3, PAQR8, RDX, PXK, SHB, SORBS1, GPC6, SLMAP, EFR3A, LAMB1, PTPRK, TYRO3, SLC8A1, GPR176, EPB41, ICAM5, PTPRG, MDGA2, TAOK3, CNKSR3, MET, COL25A1, DDN, LIN7A, PRKCB, MAST1, ADCY9, FAM120A, NEDD4, ITGA8, NAB1, CACNA1H, KIAA0513, LAMC1, ARAP1, CDC42BPB	139	3777	12782	0.925168
Annotation Cluster 54	Enrichment Score: 0.3194364893026669
Category	Term	Count	%	PValue	Genes	List Total	Pop Hits	Pop Total	Fold Enrichment
SP_PIR_KEYWORDS	ligase	5	2.59067	0.348352	NEDD4, PARS2, ACACA, TTLL1, TRIP12	189	305	19235	1.6684
GOTERM_MF_FAT	GO:0016879~ligase activity, forming carbon-nitrogen bonds	4	2.07254	0.478632	NEDD4, ACACA, TTLL1, TRIP12	146	231	12983	1.53982
GOTERM_MF_FAT	GO:0016881~acid-amino acid ligase activity	3	1.5544	0.660193	NEDD4, TTLL1, TRIP12	146	201	12983	1.32723
Annotation Cluster 55	Enrichment Score: 0.31486648783165533
Category	Term	Count	%	PValue	Genes	List Total	Pop Hits	Pop Total	Fold Enrichment
INTERPRO	IPR011993:Pleckstrin homology-type	6	3.10881	0.214404	EPB41, TBC1D4, ADRBK2, OSBPL10, RDX, ARAP1	176	303	16659	1.87432
INTERPRO	IPR001849:Pleckstrin homology	4	2.07254	0.55915	ADRBK2, OSBPL10, ARAP1, CDC42BPB	176	277	16659	1.36684
SMART	SM00233:PH	4	2.07254	0.675297	ADRBK2, OSBPL10, ARAP1, CDC42BPB	114	277	9079	1.15004
UP_SEQ_FEATURE	domain:PH	3	1.5544	0.679638	ADRBK2, OSBPL10, CDC42BPB	189	237	19113	1.28009
Annotation Cluster 56	Enrichment Score: 0.2879109560052649
Category	Term	Count	%	PValue	Genes	List Total	Pop Hits	Pop Total	Fold Enrichment
SP_PIR_KEYWORDS	lipoprotein	8	4.14508	0.438676	WNT5A, SYT1, RAB3C, GPC6, MDGA2, DYM, LPAR3, LRP5	189	642	19235	1.26819
GOTERM_BP_FAT	GO:0007267~cell-cell signaling	7	3.62694	0.488879	WNT5A, SYT1, GPR176, TBX3, SOX2, LPAR3, LIN7A	127	600	13528	1.24273
UP_SEQ_FEATURE	lipid moiety-binding region:S-palmitoyl cysteine	3	1.5544	0.531597	WNT5A, SYT1, LPAR3	189	181	19113	1.67614
SP_PIR_KEYWORDS	palmitate	3	1.5544	0.618626	WNT5A, SYT1, LPAR3	189	213	19235	1.43342
Annotation Cluster 57	Enrichment Score: 0.28575214244332814
Category	Term	Count	%	PValue	Genes	List Total	Pop Hits	Pop Total	Fold Enrichment
INTERPRO	IPR003599:Immunoglobulin subtype	6	3.10881	0.266824	PTPRK, TYRO3, IGSF21, ICAM5, MDGA2, SEMA3D	176	330	16659	1.72097
SMART	SM00409:IG	6	3.10881	0.392568	PTPRK, TYRO3, IGSF21, ICAM5, MDGA2, SEMA3D	114	330	9079	1.44801
INTERPRO	IPR013098:Immunoglobulin I-set	3	1.5544	0.426621	PTPRK, ICAM5, MDGA2	176	138	16659	2.05768
SP_PIR_KEYWORDS	Immunoglobulin domain	6	3.10881	0.485905	PTPRK, TYRO3, IGSF21, ICAM5, MDGA2, SEMA3D	189	470	19235	1.29922
INTERPRO	IPR007110:Immunoglobulin-like	6	3.10881	0.608662	PTPRK, TYRO3, IGSF21, ICAM5, MDGA2, SEMA3D	176	501	16659	1.13357
INTERPRO	IPR013151:Immunoglobulin	3	1.5544	0.629241	TYRO3, ICAM5, MDGA2	176	202	16659	1.40574
INTERPRO	IPR003598:Immunoglobulin subtype 2	3	1.5544	0.637248	TYRO3, ICAM5, MDGA2	176	205	16659	1.38517
INTERPRO	IPR013783:Immunoglobulin-like fold	6	3.10881	0.694291	PTPRK, TYRO3, IGSF21, ICAM5, MDGA2, EXOC2	176	553	16659	1.02698
SMART	SM00408:IGc2	3	1.5544	0.728542	TYRO3, ICAM5, MDGA2	114	205	9079	1.16547
Annotation Cluster 58	Enrichment Score: 0.26701477095222415
Category	Term	Count	%	PValue	Genes	List Total	Pop Hits	Pop Total	Fold Enrichment
GOTERM_BP_FAT	GO:0019226~transmission of nerve impulse	5	2.59067	0.411782	SYT1, GPR176, NAB1, LPAR3, LIN7A	127	350	13528	1.52171
GOTERM_BP_FAT	GO:0007267~cell-cell signaling	7	3.62694	0.488879	WNT5A, SYT1, GPR176, TBX3, SOX2, LPAR3, LIN7A	127	600	13528	1.24273
GOTERM_BP_FAT	GO:0007268~synaptic transmission	4	2.07254	0.527635	SYT1, GPR176, LPAR3, LIN7A	127	298	13528	1.42979
GOTERM_BP_FAT	GO:0050877~neurological system process	10	5.18135	0.804894	SYT1, CYP1B1, GPR176, BCHE, ITGA8, MAP1A, NAB1, SOX2, LPAR3, LIN7A	127	1210	13528	0.880328
Annotation Cluster 59	Enrichment Score: 0.2650497674226666
Category	Term	Count	%	PValue	Genes	List Total	Pop Hits	Pop Total	Fold Enrichment
GOTERM_MF_FAT	GO:0009055~electron carrier activity	4	2.07254	0.449707	SDHB, NNT, CYP1B1, DPYD	146	221	12983	1.6095
SP_PIR_KEYWORDS	iron	4	2.07254	0.52979	SDHB, CYP1B1, SFXN3, DPYD	189	285	19235	1.42839
GOTERM_MF_FAT	GO:0005506~iron ion binding	4	2.07254	0.672693	SDHB, CYP1B1, SFXN3, DPYD	146	308	12983	1.15487
Annotation Cluster 60	Enrichment Score: 0.2637800072833639
Category	Term	Count	%	PValue	Genes	List Total	Pop Hits	Pop Total	Fold Enrichment
SP_PIR_KEYWORDS	golgi apparatus	9	4.66321	0.218571	GANAB, CHSY3, BECN1, GOLIM4, DYM, LRBA, SEC24C, ARAP1, GALNT14	189	588	19235	1.55774
GOTERM_CC_FAT	GO:0044431~Golgi apparatus part	5	2.59067	0.39235	GBF1, CHSY3, BECN1, GOLIM4, SEC24C	139	294	12782	1.56389
GOTERM_CC_FAT	GO:0005794~Golgi apparatus	11	5.69948	0.46918	GANAB, GBF1, CHSY3, BECN1, NAB1, GOLIM4, DYM, SEC24C, SEC14L1, ARAP1, GALNT14	139	872	12782	1.16001
GOTERM_CC_FAT	GO:0030135~coated vesicle	3	1.5544	0.514473	SYT1, RAB3C, SEC24C	139	159	12782	1.73503
GOTERM_CC_FAT	GO:0016023~cytoplasmic membrane-bounded vesicle	6	3.10881	0.713815	SYT1, RAB3C, GANAB, BECN1, GOLIM4, SEC24C	139	550	12782	1.00317
GOTERM_CC_FAT	GO:0031988~membrane-bounded vesicle	6	3.10881	0.739937	SYT1, RAB3C, GANAB, BECN1, GOLIM4, SEC24C	139	568	12782	0.971375
GOTERM_CC_FAT	GO:0031410~cytoplasmic vesicle	6	3.10881	0.829169	SYT1, RAB3C, GANAB, BECN1, GOLIM4, SEC24C	139	642	12782	0.85941
GOTERM_CC_FAT	GO:0031982~vesicle	6	3.10881	0.855791	SYT1, RAB3C, GANAB, BECN1, GOLIM4, SEC24C	139	670	12782	0.823494
Annotation Cluster 61	Enrichment Score: 0.2538224074280318
Category	Term	Count	%	PValue	Genes	List Total	Pop Hits	Pop Total	Fold Enrichment
GOTERM_BP_FAT	GO:0006351~transcription, DNA-dependent	4	2.07254	0.513907	MED12, SOX5, MBD1, TTF2	127	292	13528	1.45917
GOTERM_BP_FAT	GO:0032774~RNA biosynthetic process	4	2.07254	0.523082	MED12, SOX5, MBD1, TTF2	127	296	13528	1.43946
GOTERM_BP_FAT	GO:0006366~transcription from RNA polymerase II promoter	3	1.5544	0.644286	MED12, SOX5, MBD1	127	234	13528	1.36564
Annotation Cluster 62	Enrichment Score: 0.2522441464769493
Category	Term	Count	%	PValue	Genes	List Total	Pop Hits	Pop Total	Fold Enrichment
GOTERM_BP_FAT	GO:0010033~response to organic substance	9	4.66321	0.357513	MMS19, SLC8A1, CYP1B1, SORBS1, ADCY9, BCHE, HSPA4L, ACACA, DNAJB4	127	721	13528	1.32965
GOTERM_BP_FAT	GO:0009725~response to hormone stimulus	4	2.07254	0.66876	MMS19, SORBS1, ADCY9, BCHE	127	367	13528	1.16098
GOTERM_BP_FAT	GO:0009719~response to endogenous stimulus	4	2.07254	0.732327	MMS19, SORBS1, ADCY9, BCHE	127	405	13528	1.05205
Annotation Cluster 63	Enrichment Score: 0.23221117181290948
Category	Term	Count	%	PValue	Genes	List Total	Pop Hits	Pop Total	Fold Enrichment
GOTERM_BP_FAT	GO:0016477~cell migration	4	2.07254	0.476326	PTPRK, MET, LAMC1, LRP5	127	276	13528	1.54376
GOTERM_BP_FAT	GO:0048870~cell motility	4	2.07254	0.547825	PTPRK, MET, LAMC1, LRP5	127	307	13528	1.38788
GOTERM_BP_FAT	GO:0051674~localization of cell	4	2.07254	0.547825	PTPRK, MET, LAMC1, LRP5	127	307	13528	1.38788
GOTERM_BP_FAT	GO:0006928~cell motion	4	2.07254	0.824076	PTPRK, MET, LAMC1, LRP5	127	475	13528	0.897008
Annotation Cluster 64	Enrichment Score: 0.23051205746305925
Category	Term	Count	%	PValue	Genes	List Total	Pop Hits	Pop Total	Fold Enrichment
GOTERM_CC_FAT	GO:0015630~microtubule cytoskeleton	8	4.14508	0.381622	TUBGCP4, MAP1A, SLMAP, MED12, RB1, PARP4, KIF21A, TTLL1	139	549	12782	1.33999
GOTERM_CC_FAT	GO:0005813~centrosome	3	1.5544	0.699889	TUBGCP4, SLMAP, MED12	139	224	12782	1.23156
GOTERM_CC_FAT	GO:0005815~microtubule organizing center	3	1.5544	0.76173	TUBGCP4, SLMAP, MED12	139	253	12782	1.0904
Annotation Cluster 65	Enrichment Score: 0.2127973125146643
Category	Term	Count	%	PValue	Genes	List Total	Pop Hits	Pop Total	Fold Enrichment
SP_PIR_KEYWORDS	Spliceosome	3	1.5544	0.328035	PLRG1, SKIV2L2, TTF2	189	120	19235	2.54431
GOTERM_CC_FAT	GO:0005681~spliceosome	3	1.5544	0.418342	PLRG1, SKIV2L2, TTF2	139	132	12782	2.08993
SP_PIR_KEYWORDS	mrna splicing	3	1.5544	0.608296	PLRG1, SKIV2L2, TTF2	189	209	19235	1.46085
GOTERM_CC_FAT	GO:0030529~ribonucleoprotein complex	6	3.10881	0.65799	PLRG1, MEX3A, SKIV2L2, HEATR1, PARP4, TTF2	139	515	12782	1.07134
GOTERM_BP_FAT	GO:0016071~mRNA metabolic process	4	2.07254	0.674149	PLRG1, RNH1, SKIV2L2, TTF2	127	370	13528	1.15156
SP_PIR_KEYWORDS	mrna processing	3	1.5544	0.724658	PLRG1, SKIV2L2, TTF2	189	260	19235	1.1743
GOTERM_BP_FAT	GO:0008380~RNA splicing	3	1.5544	0.745925	PLRG1, SKIV2L2, TTF2	127	284	13528	1.12521
GOTERM_BP_FAT	GO:0006396~RNA processing	5	2.59067	0.755166	PLRG1, SKIV2L2, HEATR1, MRM1, TTF2	127	547	13528	0.973672
GOTERM_BP_FAT	GO:0006397~mRNA processing	3	1.5544	0.804288	PLRG1, SKIV2L2, TTF2	127	321	13528	0.995511
Annotation Cluster 66	Enrichment Score: 0.18848281523619215
Category	Term	Count	%	PValue	Genes	List Total	Pop Hits	Pop Total	Fold Enrichment
GOTERM_BP_FAT	GO:0008104~protein localization	10	5.18135	0.438504	PTPRK, RAB3C, NUP160, NEDD4, RDX, IPO8, SEC24C, EXOC2, PRKCB, LIN7A	127	882	13528	1.20771
SP_PIR_KEYWORDS	protein transport	6	3.10881	0.515215	RAB3C, NUP160, IPO8, SEC24C, EXOC2, LIN7A	189	485	19235	1.25904
GOTERM_BP_FAT	GO:0015031~protein transport	8	4.14508	0.570107	RAB3C, NUP160, NEDD4, IPO8, SEC24C, EXOC2, PRKCB, LIN7A	127	762	13528	1.11832
GOTERM_BP_FAT	GO:0045184~establishment of protein localization	8	4.14508	0.579946	RAB3C, NUP160, NEDD4, IPO8, SEC24C, EXOC2, PRKCB, LIN7A	127	769	13528	1.10814
GOTERM_BP_FAT	GO:0034613~cellular protein localization	4	2.07254	0.741444	PTPRK, NEDD4, IPO8, SEC24C	127	411	13528	1.03669
GOTERM_BP_FAT	GO:0070727~cellular macromolecule localization	4	2.07254	0.745911	PTPRK, NEDD4, IPO8, SEC24C	127	414	13528	1.02918
GOTERM_BP_FAT	GO:0046907~intracellular transport	5	2.59067	0.866784	GBF1, NUP160, NEDD4, IPO8, SEC24C	127	657	13528	0.810652
GOTERM_BP_FAT	GO:0006886~intracellular protein transport	3	1.5544	0.867271	NEDD4, IPO8, SEC24C	127	374	13528	0.854436
Annotation Cluster 67	Enrichment Score: 0.17180150429183627
Category	Term	Count	%	PValue	Genes	List Total	Pop Hits	Pop Total	Fold Enrichment
GOTERM_MF_FAT	GO:0042802~identical protein binding	8	4.14508	0.577236	SYT1, HDAC1, PTPRG, OXCT1, NR6A1, ARID3A, DPYD, TRADD	146	640	12983	1.11156
GOTERM_MF_FAT	GO:0042803~protein homodimerization activity	4	2.07254	0.725022	OXCT1, NR6A1, ARID3A, DPYD	146	334	12983	1.06497
GOTERM_MF_FAT	GO:0046983~protein dimerization activity	6	3.10881	0.729274	OXCT1, NR6A1, ARID3A, SOX5, DPYD, PDSS2	146	542	12983	0.984406
Annotation Cluster 68	Enrichment Score: 0.1516714130479505
Category	Term	Count	%	PValue	Genes	List Total	Pop Hits	Pop Total	Fold Enrichment
UP_SEQ_FEATURE	repeat:ANK 1	3	1.5544	0.665955	ANKRD26, PPP1R12B, ANKIB1	189	231	19113	1.31334
UP_SEQ_FEATURE	repeat:ANK 2	3	1.5544	0.668267	ANKRD26, PPP1R12B, ANKIB1	189	232	19113	1.30768
SP_PIR_KEYWORDS	ank repeat	3	1.5544	0.682929	ANKRD26, PPP1R12B, ANKIB1	189	240	19235	1.27216
INTERPRO	IPR002110:Ankyrin	3	1.5544	0.716563	ANKRD26, PPP1R12B, ANKIB1	176	238	16659	1.19311
SMART	SM00248:ANK	3	1.5544	0.800974	ANKRD26, PPP1R12B, ANKIB1	114	238	9079	1.00387
Annotation Cluster 69	Enrichment Score: 0.14616278396788718
Category	Term	Count	%	PValue	Genes	List Total	Pop Hits	Pop Total	Fold Enrichment
GOTERM_CC_FAT	GO:0005743~mitochondrial inner membrane	4	2.07254	0.645894	SDHB, NNT, GPAM, SRGAP2	139	306	12782	1.20205
GOTERM_CC_FAT	GO:0005635~nuclear envelope	3	1.5544	0.652609	NUP160, BCHE, IPO8	139	205	12782	1.34571
GOTERM_CC_FAT	GO:0031967~organelle envelope	7	3.62694	0.665609	SDHB, NNT, NUP160, BCHE, IPO8, GPAM, SRGAP2	139	620	12782	1.03822
GOTERM_CC_FAT	GO:0031975~envelope	7	3.62694	0.668667	SDHB, NNT, NUP160, BCHE, IPO8, GPAM, SRGAP2	139	622	12782	1.03488
GOTERM_CC_FAT	GO:0019866~organelle inner membrane	4	2.07254	0.693839	SDHB, NNT, GPAM, SRGAP2	139	329	12782	1.11802
GOTERM_CC_FAT	GO:0044429~mitochondrial part	6	3.10881	0.775824	SDHB, NNT, PARS2, OXCT1, GPAM, SRGAP2	139	595	12782	0.927296
GOTERM_CC_FAT	GO:0031966~mitochondrial membrane	4	2.07254	0.802852	SDHB, NNT, GPAM, SRGAP2	139	394	12782	0.933572
GOTERM_CC_FAT	GO:0005740~mitochondrial envelope	4	2.07254	0.835213	SDHB, NNT, GPAM, SRGAP2	139	419	12782	0.87787
Annotation Cluster 70	Enrichment Score: 0.11617265489374243
Category	Term	Count	%	PValue	Genes	List Total	Pop Hits	Pop Total	Fold Enrichment
GOTERM_CC_FAT	GO:0005887~integral to plasma membrane	14	7.25389	0.522633	TYRO3, PTPRK, SLC8A1, GPR176, ICAM5, PTPRG, MET, LPAR3, COL25A1, SORBS1, ADCY9, SLMAP, ITGA8, GPC6	139	1188	12782	1.08367
GOTERM_CC_FAT	GO:0031226~intrinsic to plasma membrane	14	7.25389	0.556537	TYRO3, PTPRK, SLC8A1, GPR176, ICAM5, PTPRG, MET, LPAR3, COL25A1, SORBS1, ADCY9, SLMAP, ITGA8, GPC6	139	1215	12782	1.05958
SP_PIR_KEYWORDS	receptor	11	5.69948	0.951973	PTPRK, VDR, TYRO3, GPR176, PTPRG, ITGA8, MET, NR6A1, LPAR3, PAQR8, LRP5	189	1583	19235	0.7072
UP_SEQ_FEATURE	topological domain:Extracellular	20	10.3627	0.963175	TYRO3, PTPRK, SLC8A1, GPR176, CACHD1, ICAM5, PTPRG, SLC44A5, MET, LPAR3, COL25A1, PAQR8, SLITRK3, ADCY9, SLMAP, ITGA8, FITM2, PLXDC2, CACNA1H, LRP5	189	2719	19113	0.743854
GOTERM_BP_FAT	GO:0007166~cell surface receptor linked signal transduction	11	5.69948	0.984275	WNT5A, PTPRK, GPR176, SORBS1, ADCY9, PTPRG, ITGA8, MET, CNKSR3, LPAR3, LRP5	127	1856	13528	0.631313
Annotation Cluster 71	Enrichment Score: 0.11511919000126533
Category	Term	Count	%	PValue	Genes	List Total	Pop Hits	Pop Total	Fold Enrichment
GOTERM_BP_FAT	GO:0006259~DNA metabolic process	5	2.59067	0.698701	MMS19, ATF7IP, FBXO18, PARP4, DNMT3B	127	506	13528	1.05257
GOTERM_BP_FAT	GO:0006281~DNA repair	3	1.5544	0.745925	MMS19, FBXO18, PARP4	127	284	13528	1.12521
GOTERM_BP_FAT	GO:0006974~response to DNA damage stimulus	3	1.5544	0.866276	MMS19, FBXO18, PARP4	127	373	13528	0.856727
Annotation Cluster 72	Enrichment Score: 0.09120114777454158
Category	Term	Count	%	PValue	Genes	List Total	Pop Hits	Pop Total	Fold Enrichment
GOTERM_BP_FAT	GO:0006511~ubiquitin-dependent protein catabolic process	3	1.5544	0.662453	NEDD4, ERLIN2, USP44	127	242	13528	1.32049
GOTERM_BP_FAT	GO:0043632~modification-dependent macromolecule catabolic process	5	2.59067	0.78773	NEDD4, FBXO18, ERLIN2, TRIP12, USP44	127	574	13528	0.927872
GOTERM_BP_FAT	GO:0019941~modification-dependent protein catabolic process	5	2.59067	0.78773	NEDD4, FBXO18, ERLIN2, TRIP12, USP44	127	574	13528	0.927872
GOTERM_BP_FAT	GO:0044265~cellular macromolecule catabolic process	6	3.10881	0.812138	NEDD4, FBXO18, RNH1, ERLIN2, TRIP12, USP44	127	725	13528	0.881542
GOTERM_BP_FAT	GO:0051603~proteolysis involved in cellular protein catabolic process	5	2.59067	0.815774	NEDD4, FBXO18, ERLIN2, TRIP12, USP44	127	600	13528	0.887664
GOTERM_BP_FAT	GO:0044257~cellular protein catabolic process	5	2.59067	0.818808	NEDD4, FBXO18, ERLIN2, TRIP12, USP44	127	603	13528	0.883248
GOTERM_BP_FAT	GO:0030163~protein catabolic process	5	2.59067	0.837094	NEDD4, FBXO18, ERLIN2, TRIP12, USP44	127	622	13528	0.856268
GOTERM_BP_FAT	GO:0009057~macromolecule catabolic process	6	3.10881	0.859588	NEDD4, FBXO18, RNH1, ERLIN2, TRIP12, USP44	127	781	13528	0.818333
GOTERM_BP_FAT	GO:0006508~proteolysis	8	4.14508	0.8694	NEDD4, FBXO18, ERLIN2, DPP9, ADAMTS3, TRIP12, TLL1, USP44	127	1054	13528	0.808499
SP_PIR_KEYWORDS	ubl conjugation pathway	4	2.07254	0.877835	NEDD4, FBXO18, TRIP12, USP44	189	509	19235	0.799784
Annotation Cluster 73	Enrichment Score: 0.0888653682563465
Category	Term	Count	%	PValue	Genes	List Total	Pop Hits	Pop Total	Fold Enrichment
SP_PIR_KEYWORDS	membrane	65	33.6788	0.353459	SYT1, CACHD1, SLC44A5, LPAR3, TMEM175, TMEM54, C4ORF32, SHB, AGPS, GPC6, SLMAP, FITM2, NIPAL3, SEC24C, TYRO3, PTPRK, GPR176, ICAM5, PTPRG, MDGA2, ERLIN2, COL25A1, DDN, PRKCB, PIGN, MAST1, NNT, SLITRK3, FAM120A, CHSY3, PLXDC2, GPAM, CYP1B1, RAB3C, TMEM194A, TMEM216, LRBA, SFXN3, PAQR8, RDX, PXK, DISP2, ESYT1, FMO4, SORBS1, HS6ST3, EFR3A, RNFT1, GALNT14, SLC8A1, BECN1, CNKSR3, MET, TAOK3, GOLIM4, D…	189	6256	19235	1.05742
UP_SEQ_FEATURE	topological domain:Cytoplasmic	29	15.0259	0.863968	SYT1, CACHD1, SLC44A5, LPAR3, PAQR8, SLMAP, FITM2, HS6ST3, GALNT14, PTPRK, TYRO3, SLC8A1, GPR176, ICAM5, PTPRG, MET, GOLIM4, ERLIN2, COL25A1, PIGN, NNT, SLITRK3, CHSY3, ADCY9, ITGA8, PLXDC2, CACNA1H, GPAM, LRP5	189	3374	19113	0.869201
UP_SEQ_FEATURE	transmembrane region	42	21.7617	0.906601	SYT1, CACHD1, TMEM194A, SLC44A5, TMEM216, SFXN3, LRBA, LPAR3, PAQR8, DISP2, ESYT1, FMO4, TMEM175, TMEM54, C4ORF32, FITM2, SLMAP, RNFT1, NIPAL3, HS6ST3, GALNT14, PTPRK, TYRO3, SLC8A1, GPR176, ICAM5, PTPRG, MET, GOLIM4, ERLIN2, COL25A1, PIGN, NNT, SLITRK3, ADCY9, CHSY3, ITGA8, PLXDC2, CACNA1H, MBOAT2, GPAM, LRP5	189	4911	19113	0.864861
SP_PIR_KEYWORDS	transmembrane	42	21.7617	0.914559	SYT1, CACHD1, TMEM194A, SLC44A5, TMEM216, SFXN3, LRBA, LPAR3, PAQR8, DISP2, ESYT1, FMO4, TMEM175, TMEM54, C4ORF32, FITM2, SLMAP, RNFT1, NIPAL3, HS6ST3, GALNT14, PTPRK, TYRO3, SLC8A1, GPR176, ICAM5, PTPRG, MET, GOLIM4, ERLIN2, COL25A1, PIGN, NNT, SLITRK3, ADCY9, CHSY3, ITGA8, PLXDC2, CACNA1H, MBOAT2, GPAM, LRP5	189	4973	19235	0.85953
UP_SEQ_FEATURE	topological domain:Extracellular	20	10.3627	0.963175	TYRO3, PTPRK, SLC8A1, GPR176, CACHD1, ICAM5, PTPRG, SLC44A5, MET, LPAR3, COL25A1, PAQR8, SLITRK3, ADCY9, SLMAP, ITGA8, FITM2, PLXDC2, CACNA1H, LRP5	189	2719	19113	0.743854
GOTERM_CC_FAT	GO:0016021~integral to membrane	46	23.8342	0.987105	SYT1, CACHD1, NUP160, TMEM194A, SLC44A5, TMEM216, SFXN3, LRBA, LPAR3, PAQR8, DISP2, ESYT1, FMO4, TMEM175, TMEM54, C4ORF32, SORBS1, FITM2, SLMAP, GPC6, RNFT1, NIPAL3, HS6ST3, GALNT14, TYRO3, PTPRK, SLC8A1, GPR176, ICAM5, PTPRG, MET, GOLIM4, ERLIN2, COL25A1, IPO8, PIGN, NNT, SLITRK3, ADCY9, CHSY3, ITGA8, PLXDC2, CACNA1H, MBOAT2, GPAM, LRP5	139	5297	12782	0.798568
GOTERM_CC_FAT	GO:0031224~intrinsic to membrane	47	24.3523	0.991764	SYT1, CACHD1, NUP160, TMEM194A, SLC44A5, TMEM216, SFXN3, LRBA, LPAR3, PAQR8, DISP2, ESYT1, FMO4, TMEM175, TMEM54, C4ORF32, SORBS1, FITM2, SLMAP, GPC6, RNFT1, NIPAL3, HS6ST3, GALNT14, TYRO3, PTPRK, SLC8A1, GPR176, ICAM5, PTPRG, MDGA2, MET, GOLIM4, ERLIN2, COL25A1, IPO8, PIGN, NNT, SLITRK3, ADCY9, CHSY3, ITGA8, PLXDC2, CACNA1H, MBOAT2, GPAM, LRP5	139	5485	12782	0.787962
Annotation Cluster 74	Enrichment Score: 0.07882140029038101
Category	Term	Count	%	PValue	Genes	List Total	Pop Hits	Pop Total	Fold Enrichment
INTERPRO	IPR017907:Zinc finger, RING-type, conserved site	3	1.5544	0.796048	MEX3A, RNFT1, ANKIB1	176	280	16659	1.01414
INTERPRO	IPR001841:Zinc finger, RING-type	3	1.5544	0.820759	MEX3A, RNFT1, ANKIB1	176	296	16659	0.959325
SMART	SM00184:RING	3	1.5544	0.887935	MEX3A, RNFT1, ANKIB1	114	296	9079	0.807166
Annotation Cluster 75	Enrichment Score: 0.07712236979552128
Category	Term	Count	%	PValue	Genes	List Total	Pop Hits	Pop Total	Fold Enrichment
SP_PIR_KEYWORDS	metal-binding	28	14.5078	0.69128	SYT1, CYP1B1, NR6A1, ZBTB17, ZFYVE21, ZKSCAN4, VDR, MAP3K4, TRIM44, RNFT1, ANKIB1, DNMT3B, ZMYM4, MEX3A, ACACA, MBD1, MSRB3, PRKCB, SDHB, MAST1, CHSY3, ADCY9, DPYD, ADAMTS3, ARAP1, TLL1, CDC42BPB, USP44	189	2972	19235	0.958826
SP_PIR_KEYWORDS	zinc-finger	16	8.29016	0.714216	ZMYM4, MEX3A, NR6A1, ZBTB17, ZFYVE21, MBD1, ZKSCAN4, PRKCB, VDR, TRIM44, RNFT1, ANKIB1, DNMT3B, ARAP1, USP44, CDC42BPB	189	1718	19235	0.947823
SP_PIR_KEYWORDS	zinc	19	9.84456	0.814311	ZMYM4, MEX3A, NR6A1, ZBTB17, ZFYVE21, MBD1, MSRB3, ZKSCAN4, PRKCB, VDR, TRIM44, RNFT1, ANKIB1, ADAMTS3, DNMT3B, ARAP1, TLL1, USP44, CDC42BPB	189	2189	19235	0.883361
GOTERM_MF_FAT	GO:0046914~transition metal ion binding	28	14.5078	0.825021	CYP1B1, NR6A1, SFXN3, ZBTB17, ZFYVE21, ZKSCAN4, VDR, TRIM44, RNFT1, ANKIB1, SEC24C, DNMT3B, GALNT14, ZMYM4, MEX3A, ACACA, MBD1, TTF2, MSRB3, PRKCB, SDHB, DPYD, ZADH2, ADAMTS3, ARAP1, TLL1, CDC42BPB, USP44	146	2785	12983	0.894036
GOTERM_MF_FAT	GO:0008270~zinc ion binding	22	11.399	0.878804	ZMYM4, MEX3A, NR6A1, ZBTB17, ZFYVE21, MBD1, TTF2, MSRB3, ZKSCAN4, PRKCB, VDR, TRIM44, RNFT1, ANKIB1, ZADH2, ADAMTS3, SEC24C, DNMT3B, ARAP1, TLL1, USP44, CDC42BPB	146	2311	12983	0.846535
GOTERM_MF_FAT	GO:0043169~cation binding	40	20.7254	0.929822	SYT1, CYP1B1, CACHD1, NR6A1, SFXN3, ZBTB17, ZFYVE21, ZKSCAN4, VDR, MAP3K4, BCHE, TRIM44, PLS1, RNFT1, ANKIB1, SEC24C, DNMT3B, GALNT14, SLC8A1, ZMYM4, MEX3A, ACACA, FAM188A, MBD1, TTF2, MSRB3, PRKCB, SDHB, MAST1, ADCY9, CHSY3, ITGA8, CACNA1H, DPYD, ZADH2, ADAMTS3, ARAP1, USP44, CDC42BPB, TLL1	146	4179	12983	0.851157
GOTERM_MF_FAT	GO:0046872~metal ion binding	39	20.2073	0.943341	SYT1, CYP1B1, CACHD1, NR6A1, SFXN3, ZBTB17, ZFYVE21, ZKSCAN4, VDR, MAP3K4, TRIM44, PLS1, RNFT1, ANKIB1, SEC24C, DNMT3B, GALNT14, SLC8A1, ZMYM4, MEX3A, ACACA, FAM188A, MBD1, TTF2, MSRB3, PRKCB, SDHB, MAST1, ADCY9, CHSY3, ITGA8, CACNA1H, DPYD, ZADH2, ADAMTS3, ARAP1, USP44, CDC42BPB, TLL1	146	4140	12983	0.837696
GOTERM_MF_FAT	GO:0043167~ion binding	40	20.7254	0.94476	SYT1, CYP1B1, CACHD1, NR6A1, SFXN3, ZBTB17, ZFYVE21, ZKSCAN4, VDR, MAP3K4, BCHE, TRIM44, PLS1, RNFT1, ANKIB1, SEC24C, DNMT3B, GALNT14, SLC8A1, ZMYM4, MEX3A, ACACA, FAM188A, MBD1, TTF2, MSRB3, PRKCB, SDHB, MAST1, ADCY9, CHSY3, ITGA8, CACNA1H, DPYD, ZADH2, ADAMTS3, ARAP1, USP44, CDC42BPB, TLL1	146	4241	12983	0.838714
Annotation Cluster 76	Enrichment Score: 0.07253928862196836
Category	Term	Count	%	PValue	Genes	List Total	Pop Hits	Pop Total	Fold Enrichment
SP_PIR_KEYWORDS	Protease	5	2.59067	0.699845	DPP9, ADAMTS3, MPND, TLL1, USP44	189	484	19235	1.05137
GOTERM_BP_FAT	GO:0006508~proteolysis	8	4.14508	0.8694	NEDD4, FBXO18, ERLIN2, DPP9, ADAMTS3, TRIP12, TLL1, USP44	127	1054	13528	0.808499
GOTERM_MF_FAT	GO:0008233~peptidase activity	5	2.59067	0.888704	DPP9, ADAMTS3, MPND, TLL1, USP44	146	574	12983	0.774605
GOTERM_MF_FAT	GO:0070011~peptidase activity, acting on L-amino acid peptides	4	2.07254	0.948122	DPP9, ADAMTS3, TLL1, USP44	146	549	12983	0.647903
Annotation Cluster 77	Enrichment Score: 0.05959583110491696
Category	Term	Count	%	PValue	Genes	List Total	Pop Hits	Pop Total	Fold Enrichment
GOTERM_BP_FAT	GO:0048609~reproductive process in a multicellular organism	4	2.07254	0.836804	MET, NR6A1, PAQR8, MYCBP	127	487	13528	0.874905
GOTERM_BP_FAT	GO:0032504~multicellular organism reproduction	4	2.07254	0.836804	MET, NR6A1, PAQR8, MYCBP	127	487	13528	0.874905
GOTERM_BP_FAT	GO:0007276~gamete generation	3	1.5544	0.886664	NR6A1, PAQR8, MYCBP	127	395	13528	0.80901
GOTERM_BP_FAT	GO:0019953~sexual reproduction	3	1.5544	0.930272	NR6A1, PAQR8, MYCBP	127	458	13528	0.697727
Annotation Cluster 78	Enrichment Score: 0.058029574459393024
Category	Term	Count	%	PValue	Genes	List Total	Pop Hits	Pop Total	Fold Enrichment
SP_PIR_KEYWORDS	Apoptosis	4	2.07254	0.722872	MEF2C, SHB, FAM188A, TRADD	189	381	19235	1.06848
GOTERM_BP_FAT	GO:0008219~cell death	5	2.59067	0.908157	MEF2C, SHB, FAM188A, PARP4, TRADD	127	719	13528	0.740749
GOTERM_BP_FAT	GO:0016265~death	5	2.59067	0.910942	MEF2C, SHB, FAM188A, PARP4, TRADD	127	724	13528	0.735633
GOTERM_BP_FAT	GO:0006915~apoptosis	4	2.07254	0.923614	MEF2C, SHB, FAM188A, TRADD	127	602	13528	0.707772
GOTERM_BP_FAT	GO:0012501~programmed cell death	4	2.07254	0.928215	MEF2C, SHB, FAM188A, TRADD	127	611	13528	0.697347
Annotation Cluster 79	Enrichment Score: 0.0488312022946973
Category	Term	Count	%	PValue	Genes	List Total	Pop Hits	Pop Total	Fold Enrichment
GOTERM_CC_FAT	GO:0005624~membrane fraction	7	3.62694	0.876751	FMO4, SLC8A1, CYP1B1, NEDD4, BCHE, MET, LIN7A	139	809	12782	0.795671
GOTERM_CC_FAT	GO:0005626~insoluble fraction	7	3.62694	0.897062	FMO4, SLC8A1, CYP1B1, NEDD4, BCHE, MET, LIN7A	139	839	12782	0.76722
GOTERM_CC_FAT	GO:0000267~cell fraction	9	4.66321	0.907418	FMO4, WNT5A, SLC8A1, CYP1B1, NEDD4, BCHE, MET, ACACA, LIN7A	139	1083	12782	0.764184
REST-Independent
Annotation Cluster 1	Enrichment Score: 11.269746882031145
Category	Term	Count	%	PValue	Genes	List Total	Pop Hits	Pop Total	Fold Enrichment
GOTERM_CC_FAT	GO:0070013~intracellular organelle lumen	150	19.2061	8.96741e-18	MRPS36, NCBP1, XPO1, RNASEL, TARS2, STK38, INTS3, OGDH, MED21, XRCC1, INTS9, INTS8, G2E3, GTF2E2, INTS5, INTS4, PRIM2, FOXF2, HADH, MRPL35, DFFA, HNRNPA2B1, LIG3, RRP9, GRHL1, PIAS4, JUN, RARS, CSTB, ABAT, YARS2, LRCH4, PCCA, DSCC1, MRPS17, SDAD1, ME2, TSHZ1, NEK2, FARS2, HOXA11, NOC3L, HOXB13, ZNRD1, BOP1, CHEK2, CXXC1, MUT, HOXA10, ALDH4A1, NPM3, HOXA9, GCDH, DHX9, NOC4L, TP53BP1, CPS1, C1ORF12…	542	1779	12782	1.98845
GOTERM_CC_FAT	GO:0043233~organelle lumen	150	19.2061	6.98453e-17	MRPS36, NCBP1, XPO1, RNASEL, TARS2, STK38, INTS3, OGDH, MED21, XRCC1, INTS9, INTS8, G2E3, GTF2E2, INTS5, INTS4, PRIM2, FOXF2, HADH, MRPL35, DFFA, HNRNPA2B1, LIG3, RRP9, GRHL1, PIAS4, JUN, RARS, CSTB, ABAT, YARS2, LRCH4, PCCA, DSCC1, MRPS17, SDAD1, ME2, TSHZ1, NEK2, FARS2, HOXA11, NOC3L, HOXB13, ZNRD1, BOP1, CHEK2, CXXC1, MUT, HOXA10, ALDH4A1, NPM3, HOXA9, GCDH, DHX9, NOC4L, TP53BP1, CPS1, C1ORF12…	542	1820	12782	1.94366
GOTERM_CC_FAT	GO:0031974~membrane-enclosed lumen	151	19.3342	2.7779e-16	MRPS36, NCBP1, XPO1, RNASEL, TARS2, STK38, INTS3, OGDH, MED21, XRCC1, INTS9, INTS8, G2E3, GTF2E2, INTS5, INTS4, PRIM2, FOXF2, HADH, MRPL35, DFFA, HNRNPA2B1, LIG3, RRP9, GRHL1, PIAS4, JUN, RARS, CSTB, ABAT, YARS2, LRCH4, PCCA, DSCC1, MRPS17, SDAD1, ME2, TSHZ1, NEK2, FARS2, HOXA11, NOC3L, HOXB13, ZNRD1, BOP1, CHEK2, CXXC1, MUT, HOXA10, ALDH4A1, NPM3, HOXA9, GCDH, DHX9, NOC4L, TP53BP1, CPS1, C1ORF12…	542	1856	12782	1.91866
GOTERM_CC_FAT	GO:0031981~nuclear lumen	118	15.1088	1.75073e-12	NCBP1, XPO1, RNASEL, STK38, INTS3, XRCC1, MED21, INTS9, INTS8, G2E3, GTF2E2, INTS5, INTS4, PRIM2, FOXF2, DFFA, HNRNPA2B1, LIG3, RRP9, GRHL1, PIAS4, RARS, JUN, CSTB, LRCH4, DSCC1, SDAD1, TSHZ1, NEK2, HOXA11, NOC3L, HOXB13, ZNRD1, BOP1, CHEK2, CXXC1, HOXA10, NPM3, HOXA9, DHX9, NOC4L, TP53BP1, C1ORF124, CTR9, HDAC5, HDAC4, GTF2F2, SMARCC2, WDR4, WDR3, RRS1, POP5, UTP14A, RPP40, PHF6, KDM6A, COPS5, C…	542	1450	12782	1.91917
GOTERM_CC_FAT	GO:0005730~nucleolus	60	7.68246	2.51207e-07	XPO1, KDM6A, COPS5, CDC14B, MKI67IP, GNL3L, DCAF13, G2E3, GRWD1, HLX, NOL6, KHDRBS3, POLR1E, EXOSC7, NOL8, HNRNPA2B1, EXOSC5, TPX2, LEF1, RRP9, GRHL1, NOC2L, TAF12, ATG4C, RARS, CSTB, NOL11, UTP3, SDAD1, TSHZ1, NEK2, NOC3L, POLA1, PML, ZNRD1, KIT, BOP1, STAU2, KIAA0020, HAND1, MUS81, NPM3, WDR12, NMD3, DHX9, PDCD11, RRP12, NOC4L, STAT1, SMARCC2, ZNF259, RRS1, WDR3, RBM19, PBX1, UTP14A, POP5, HPGD…	542	698	12782	2.02719
GOTERM_CC_FAT	GO:0005654~nucleoplasm	69	8.83483	8.93164e-07	NCBP1, XPO1, STK38, MKI67IP, INTS3, XRCC1, MED21, INTS9, MEN1, INTS8, GTF2E2, INTS5, INTS4, PRIM2, FOXF2, MYC, ELP4, DFFA, HNRNPA2B1, LIG3, GTF2H4, LEF1, TLE1, PRPF3, TAF12, JUN, RUVBL1, LRCH4, CPSF3, DSCC1, THOC1, SUPT3H, STON1, HOXA11, NOC3L, POLA1, PML, HOXB13, TRIM16, BOP1, CHEK2, CXXC1, HAND1, HOXA10, HOXA9, WDR12, THAP1, POU3F2, GEMIN6, APEX1, NMD3, GEMIN5, KAT2B, TP53BP1, DACH1, C1ORF124, …	542	882	12782	1.84493
GOTERM_CC_FAT	GO:0044451~nucleoplasm part	49	6.27401	1.89265e-06	XPO1, STK38, INTS3, MED21, INTS9, MEN1, INTS8, GTF2E2, INTS5, INTS4, FOXF2, MYC, ELP4, GTF2H4, LEF1, TLE1, PRPF3, TAF12, JUN, RUVBL1, LRCH4, THOC1, SUPT3H, STON1, HOXA11, NOC3L, PML, HOXB13, TRIM16, CHEK2, CXXC1, HOXA10, HOXA9, POU3F2, GEMIN6, GEMIN5, KAT2B, DACH1, C1ORF124, CTR9, HDAC5, MNAT1, HDAC4, PKNOX1, RSRC1, GTF2F2, SMARCC2, PBX1, PBX3	542	555	12782	2.0821
Annotation Cluster 2	Enrichment Score: 9.115808254328625
Category	Term	Count	%	PValue	Genes	List Total	Pop Hits	Pop Total	Fold Enrichment
GOTERM_BP_FAT	GO:0034660~ncRNA metabolic process	41	5.24968	2.14779e-13	RNASEL, ELAC1, TARS2, FARS2, TRMT1, MKI67IP, QTRT1, INTS3, BOP1, FDXACB1, VARS, INTS9, INTS8, DCAF13, INTS5, INTS4, NARS2, NPM3, MARS2, WDR12, KIAA0391, POLG2, MARS, PDCD11, EXOSC7, EXOSC5, RRP9, LARS2, DARS2, TRMT61B, CCDC76, TRNT1, RARS, WDR4, WDR3, YARS2, POP5, UTP14A, TRUB2, AARS2, RPP40	620	230	13528	3.88954
GOTERM_BP_FAT	GO:0034470~ncRNA processing	29	3.71319	2.84666e-08	RNASEL, ELAC1, FARS2, TRMT1, BOP1, INTS3, QTRT1, FDXACB1, INTS9, DCAF13, INTS8, INTS5, INTS4, NPM3, WDR12, KIAA0391, PDCD11, EXOSC7, EXOSC5, RRP9, TRMT61B, CCDC76, TRNT1, WDR4, WDR3, POP5, UTP14A, TRUB2, RPP40	620	187	13528	3.38375
GOTERM_BP_FAT	GO:0006396~RNA processing	55	7.04225	7.34934e-08	NCBP1, RNASEL, TRMT1, INTS3, FDXACB1, INTS9, INTS8, DCAF13, INTS5, INTS4, PRMT5, WDR77, RBM10, ZCCHC6, MRPL1, KHDRBS3, EXOSC7, HNRNPA2B1, EXOSC5, PRPF3, RRP9, CSTF2T, TRMT61B, PRPF6, RBPMS, AQR, CPSF3, TRUB2, THOC1, SSU72, ZC3H3, ELAC1, FARS2, PABPC4, TRA2A, QTRT1, BOP1, NPM3, WDR12, KIAA0391, GEMIN6, PPWD1, GEMIN5, DHX9, PDCD11, TRNT1, CCDC76, HNRNPH3, RSRC1, GTF2F2, WDR4, WDR3, POP5, UTP14A, RP…	620	547	13528	2.1939
Annotation Cluster 3	Enrichment Score: 8.720029225287696
Category	Term	Count	%	PValue	Genes	List Total	Pop Hits	Pop Total	Fold Enrichment
SP_PIR_KEYWORDS	mitochondrion	79	10.1152	3.16118e-12	MRPS36, RNASEL, SLC44A1, TARS2, MPV17, OGDH, NDUFAF1, MRPS31, HIBADH, AUH, SLC25A20, AGXT2L1, SLC25A23, NARS2, POLG2, ELOVL6, ACAD9, HADH, SUCLA2, OMA1, RTN4IP1, MRPL35, SUOX, MRPL1, FAM82A2, MRPL9, DARS2, NDUFA12, COQ3, ABAT, YARS2, AARS2, MRPL46, PCCA, NDUFB3, PSMB10, TUFM, MRPS17, NDUFB5, ME2, SAMM50, FARS2, NFS1, MRPS10, AASS, RSAD1, QTRT1, ATP5G1, GRAMD4, GLRX2, MUT, NUDT9, C2ORF56, MRPL16, …	778	832	19235	2.34756
UP_SEQ_FEATURE	transit peptide:Mitochondrion	55	7.04225	4.16723e-12	TARS2, OGDH, NDUFAF1, MRPS31, HIBADH, AUH, NARS2, POLG2, HADH, SUCLA2, ACAD9, RTN4IP1, OMA1, MRPL35, MRPL1, SUOX, MRPL9, DARS2, COQ3, ABAT, YARS2, AARS2, MRPL46, PCCA, TUFM, MRPS17, NDUFB5, ME2, FARS2, NFS1, AASS, RSAD1, ATP5G1, GLRX2, MUT, NUDT9, C2ORF56, MRPL16, REXO2, ETFDH, MARS2, ALDH4A1, KIAA0391, GCDH, LARS2, CPS1, ABCB7, PPA2, MRPL24, TRNT1, DBT, CHCHD10, PTCD3, HIBCH, PC	777	467	19113	2.89703
SP_PIR_KEYWORDS	transit peptide	55	7.04225	7.26128e-12	TARS2, OGDH, NDUFAF1, MRPS31, HIBADH, AUH, NARS2, POLG2, HADH, SUCLA2, ACAD9, RTN4IP1, OMA1, MRPL35, MRPL1, SUOX, MRPL9, DARS2, COQ3, ABAT, YARS2, AARS2, MRPL46, PCCA, TUFM, MRPS17, NDUFB5, ME2, FARS2, NFS1, AASS, RSAD1, ATP5G1, GLRX2, MUT, NUDT9, C2ORF56, MRPL16, REXO2, ETFDH, MARS2, ALDH4A1, KIAA0391, GCDH, LARS2, CPS1, ABCB7, PPA2, MRPL24, TRNT1, DBT, CHCHD10, PTCD3, HIBCH, PC	778	476	19235	2.85672
GOTERM_CC_FAT	GO:0005739~mitochondrion	88	11.2676	3.45294e-09	MRPS36, RNASEL, TARS2, TUSC3, MPV17, C1ORF31, GJA1, OGDH, NDUFAF1, MRPS31, HIBADH, AUH, MTHFD1, SLC25A20, AGXT2L1, SLC1A3, TPP1, SLC25A23, NARS2, POLG2, ELOVL6, ACAD9, HADH, SUCLA2, OMA1, RTN4IP1, MRPL35, PRKCA, SUOX, MRPL1, FAM82A2, MRPL9, DARS2, NDUFA12, COQ3, ABAT, YARS2, AARS2, MRPL46, PCCA, NDUFB3, TUFM, MRPS17, NDUFB5, ME2, SAMM50, C10ORF10, FARS2, MRPS10, NFS1, AASS, RSAD1, QTRT1, ATP5G1, …	542	1087	12782	1.90921
GOTERM_CC_FAT	GO:0031980~mitochondrial lumen	30	3.84123	1.02104e-07	TUFM, MRPS36, MRPS17, ME2, TARS2, FARS2, NFS1, OGDH, MUT, NARS2, MRPL16, ALDH4A1, MARS2, POLG2, HADH, MRPL35, MRPL1, GCDH, MRPL9, LARS2, DARS2, CPS1, COQ3, DBT, MRPL27, ABAT, YARS2, AARS2, PCCA, PC	542	227	12782	3.1167
GOTERM_CC_FAT	GO:0005759~mitochondrial matrix	30	3.84123	1.02104e-07	TUFM, MRPS36, MRPS17, ME2, TARS2, FARS2, NFS1, OGDH, MUT, NARS2, MRPL16, ALDH4A1, MARS2, POLG2, HADH, MRPL35, MRPL1, GCDH, MRPL9, LARS2, DARS2, CPS1, COQ3, DBT, MRPL27, ABAT, YARS2, AARS2, PCCA, PC	542	227	12782	3.1167
GOTERM_CC_FAT	GO:0044429~mitochondrial part	48	6.14597	2.64737e-05	NDUFB3, TUFM, MRPS36, MRPS17, NDUFB5, ME2, TARS2, SAMM50, FARS2, NFS1, MPV17, GJA1, ATP5G1, OGDH, NDUFAF1, SLC25A20, MUT, SLC1A3, NARS2, SLC25A23, MRPL16, ETFDH, MARS2, ALDH4A1, POLG2, HADH, MRPL35, GCDH, MRPL1, SUOX, MAOA, MRPL9, BCS1L, LARS2, DARS2, CPS1, ABCB7, NDUFA12, SLC25A12, COQ3, DBT, MRPL27, RHOT1, ABAT, YARS2, AARS2, PCCA, PC	542	595	12782	1.9025
Annotation Cluster 4	Enrichment Score: 6.325238894874751
Category	Term	Count	%	PValue	Genes	List Total	Pop Hits	Pop Total	Fold Enrichment
SP_PIR_KEYWORDS	wd repeat	33	4.22535	8.76239e-08	BOP1, PLAA, DCAF13, DCAF11, GRWD1, WDR77, EED, WDR12, NUP37, BCAS3, PIK3R4, PPWD1, GEMIN5, GNB1L, IFT80, TLE3, TLE4, TLE1, RRP9, WDR91, VPS8, WDR92, CORO1B, AAAS, WDSUB1, IFT172, WDR4, WDR3, TEP1, WDR44, NUP43, DYNC1I2, WDR46	778	276	19235	2.95609
UP_SEQ_FEATURE	repeat:WD 4	31	3.96927	1.25696e-07	BOP1, PLAA, DCAF13, DCAF11, GRWD1, WDR77, EED, WDR12, NUP37, PIK3R4, PPWD1, GEMIN5, GNB1L, IFT80, TLE3, TLE4, TLE1, RRP9, WDR91, WDR92, CORO1B, AAAS, WDSUB1, IFT172, WDR4, WDR3, TEP1, WDR44, NUP43, DYNC1I2, WDR46	777	251	19113	3.03806
UP_SEQ_FEATURE	repeat:WD 3	32	4.09731	1.27e-07	BOP1, PLAA, DCAF13, DCAF11, GRWD1, WDR77, EED, WDR12, NUP37, BCAS3, PIK3R4, PPWD1, GEMIN5, GNB1L, IFT80, TLE3, TLE4, TLE1, RRP9, WDR91, WDR92, CORO1B, AAAS, WDSUB1, IFT172, WDR4, WDR3, TEP1, WDR44, NUP43, DYNC1I2, WDR46	777	265	19113	2.97038
SMART	SM00320:WD40	32	4.09731	1.58236e-07	BOP1, PLAA, DCAF13, DCAF11, GRWD1, WDR77, EED, WDR12, NUP37, BCAS3, PIK3R4, PPWD1, GEMIN5, GNB1L, IFT80, TLE3, TLE4, TLE1, RRP9, WDR91, WDR92, CORO1B, AAAS, WDSUB1, IFT172, WDR4, WDR3, TEP1, WDR44, NUP43, DYNC1I2, WDR46	377	266	9079	2.89711
INTERPRO	IPR017986:WD40 repeat, region	31	3.96927	1.60761e-07	BOP1, PLAA, DCAF13, DCAF11, GRWD1, WDR77, EED, WDR12, NUP37, PIK3R4, PPWD1, GEMIN5, GNB1L, IFT80, TLE3, TLE4, TLE1, RRP9, WDR91, VPS8, WDR92, CORO1B, AAAS, WDSUB1, WDR4, WDR3, TEP1, WDR44, NUP43, DYNC1I2, WDR46	725	238	16659	2.99292
INTERPRO	IPR019782:WD40 repeat 2	30	3.84123	1.76761e-07	BOP1, PLAA, DCAF13, DCAF11, GRWD1, WDR77, EED, WDR12, NUP37, PIK3R4, PPWD1, GEMIN5, GNB1L, IFT80, TLE3, TLE4, TLE1, RRP9, WDR91, WDR92, VPS8, CORO1B, AAAS, WDSUB1, WDR4, WDR3, TEP1, WDR44, NUP43, WDR46	725	226	16659	3.05017
UP_SEQ_FEATURE	repeat:WD 1	32	4.09731	2.69164e-07	BOP1, PLAA, DCAF13, DCAF11, GRWD1, WDR77, EED, WDR12, NUP37, BCAS3, PIK3R4, PPWD1, GEMIN5, GNB1L, IFT80, TLE3, TLE4, TLE1, RRP9, WDR91, WDR92, CORO1B, AAAS, WDSUB1, IFT172, WDR4, WDR3, TEP1, WDR44, NUP43, DYNC1I2, WDR46	777	274	19113	2.87281
UP_SEQ_FEATURE	repeat:WD 2	32	4.09731	2.69164e-07	BOP1, PLAA, DCAF13, DCAF11, GRWD1, WDR77, EED, WDR12, NUP37, BCAS3, PIK3R4, PPWD1, GEMIN5, GNB1L, IFT80, TLE3, TLE4, TLE1, RRP9, WDR91, WDR92, CORO1B, AAAS, WDSUB1, IFT172, WDR4, WDR3, TEP1, WDR44, NUP43, DYNC1I2, WDR46	777	274	19113	2.87281
INTERPRO	IPR015943:WD40/YVTN repeat-like	35	4.48143	3.25627e-07	PLXNA2, BOP1, PLAA, DCAF13, DCAF11, GRWD1, SEMA3E, WDR77, EED, WDR12, NUP37, SEMA3A, PIK3R4, PPWD1, GEMIN5, IFT80, GNB1L, TLE3, TLE4, TLE1, RRP9, WDR91, VPS8, WDR92, CORO1B, AAAS, WDSUB1, IFT172, WDR4, WDR3, TEP1, WDR44, NUP43, DYNC1I2, WDR46	725	300	16659	2.68076
INTERPRO	IPR019775:WD40 repeat, conserved site	33	4.22535	4.69511e-07	BOP1, PLAA, DCAF13, DCAF11, GRWD1, WDR77, EED, WDR12, NUP37, BCAS3, PIK3R4, PPWD1, GEMIN5, GNB1L, IFT80, TLE3, TLE4, TLE1, RRP9, WDR91, VPS8, WDR92, CORO1B, AAAS, WDSUB1, IFT172, WDR4, WDR3, TEP1, WDR44, NUP43, DYNC1I2, WDR46	725	277	16659	2.73744
INTERPRO	IPR001680:WD40 repeat	32	4.09731	5.84865e-07	BOP1, PLAA, DCAF13, DCAF11, GRWD1, WDR77, EED, WDR12, NUP37, BCAS3, PIK3R4, PPWD1, GEMIN5, GNB1L, IFT80, TLE3, TLE4, TLE1, RRP9, WDR91, WDR92, CORO1B, AAAS, WDSUB1, IFT172, WDR4, WDR3, TEP1, WDR44, NUP43, DYNC1I2, WDR46	725	266	16659	2.76426
INTERPRO	IPR019781:WD40 repeat, subgroup	30	3.84123	7.55578e-07	BOP1, PLAA, DCAF13, DCAF11, GRWD1, WDR77, EED, WDR12, NUP37, PIK3R4, PPWD1, GEMIN5, GNB1L, IFT80, TLE3, TLE4, TLE1, RRP9, WDR91, WDR92, CORO1B, AAAS, WDSUB1, WDR4, WDR3, TEP1, WDR44, NUP43, DYNC1I2, WDR46	725	242	16659	2.8485
UP_SEQ_FEATURE	repeat:WD 5	27	3.45711	3.16228e-06	BOP1, PLAA, DCAF13, DCAF11, GRWD1, WDR77, EED, WDR12, PIK3R4, GEMIN5, GNB1L, IFT80, TLE3, TLE4, TLE1, RRP9, WDR91, WDR92, CORO1B, WDSUB1, IFT172, WDR3, TEP1, WDR44, NUP43, DYNC1I2, WDR46	777	233	19113	2.85046
UP_SEQ_FEATURE	repeat:WD 6	24	3.07298	3.51581e-06	GNB1L, IFT80, TLE3, TLE4, TLE1, RRP9, BOP1, WDR91, WDR92, PLAA, DCAF13, DCAF11, WDSUB1, IFT172, EED, WDR3, TEP1, WDR12, WDR44, NUP43, PIK3R4, WDR46, DYNC1I2, GEMIN5	777	192	19113	3.07481
UP_SEQ_FEATURE	repeat:WD 7	19	2.43278	3.864e-05	IFT80, TLE3, TLE4, BOP1, RRP9, WDR91, PLAA, DCAF13, DCAF11, WDSUB1, IFT172, EED, TEP1, WDR12, WDR3, WDR44, PIK3R4, DYNC1I2, GEMIN5	777	150	19113	3.1158
Annotation Cluster 5	Enrichment Score: 5.833285274170087
Category	Term	Count	%	PValue	Genes	List Total	Pop Hits	Pop Total	Fold Enrichment
GOTERM_BP_FAT	GO:0006399~tRNA metabolic process	24	3.07298	3.0299e-09	ELAC1, TARS2, FARS2, TRMT1, DARS2, LARS2, QTRT1, VARS, FDXACB1, TRMT61B, TRNT1, CCDC76, NARS2, RARS, WDR4, MARS2, YARS2, POLG2, KIAA0391, POP5, AARS2, TRUB2, RPP40, MARS	620	118	13528	4.43783
GOTERM_BP_FAT	GO:0034470~ncRNA processing	29	3.71319	2.84666e-08	RNASEL, ELAC1, FARS2, TRMT1, BOP1, INTS3, QTRT1, FDXACB1, INTS9, DCAF13, INTS8, INTS5, INTS4, NPM3, WDR12, KIAA0391, PDCD11, EXOSC7, EXOSC5, RRP9, TRMT61B, CCDC76, TRNT1, WDR4, WDR3, POP5, UTP14A, TRUB2, RPP40	620	187	13528	3.38375
GOTERM_BP_FAT	GO:0008033~tRNA processing	13	1.66453	0.000160063	ELAC1, FARS2, TRMT1, QTRT1, FDXACB1, TRMT61B, CCDC76, TRNT1, WDR4, KIAA0391, POP5, TRUB2, RPP40	620	76	13528	3.73226
SP_PIR_KEYWORDS	trna processing	11	1.40845	0.000336359	CCDC76, TRNT1, ELAC1, WDR4, TRMT1, KIAA0391, QTRT1, POP5, TRUB2, RPP40, TRMT61B	778	67	19235	4.05911
Annotation Cluster 6	Enrichment Score: 4.724282017384261
Category	Term	Count	%	PValue	Genes	List Total	Pop Hits	Pop Total	Fold Enrichment
GOTERM_BP_FAT	GO:0009952~anterior/posterior pattern formation	24	3.07298	8.77659e-08	TSHZ1, HOXA11, LEF1, HOXD13, CYP26A1, ZIC3, HOXC10, HES1, HOXA1, ALDH1A2, HOXC8, HOXB2, HOXC9, HOXA4, HOXA5, HOXC13, HOXB6, HOXA10, HOXA9, PBX1, HOXB9, PBX3, NR2F2, LFNG	620	140	13528	3.74046
GOTERM_BP_FAT	GO:0003002~regionalization	27	3.45711	1.10563e-06	TSHZ1, HOXA11, HOXD13, ZIC3, ALDH1A2, HOXA1, HOXC8, HOXC9, HOXA4, HOXA5, HOXA10, HOXA9, HHIP, NR2F2, LFNG, CYP26A1, LEF1, GAS1, HES1, HOXC10, HOXB2, HOXC13, IFT172, HOXB6, HOXB9, PBX1, PBX3	620	197	13528	2.99047
SMART	SM00389:HOX	28	3.58515	1.36007e-06	TSHZ1, HOXA11, HOXD13, HOXB13, MEIS1, MSX2, HOXA1, HOXC8, HOXC9, HOXA4, HOXA5, HLX, HOMEZ, HOXA10, HOXA9, POU3F2, ZHX1, NKX2-8, ISL1, HOXC10, PKNOX2, HOXB2, PKNOX1, HOXC13, HOXB6, HOXB9, PBX1, PBX3	377	235	9079	2.86937
SP_PIR_KEYWORDS	Homeobox	28	3.58515	1.87474e-06	TSHZ1, HOXA11, HOXD13, HOXB13, MEIS1, MSX2, HOXA1, HOXC8, HOXC9, HOXA4, HOXA5, HLX, HOMEZ, HOXA10, HOXA9, POU3F2, ZHX1, NKX2-8, ISL1, HOXC10, PKNOX2, HOXB2, PKNOX1, HOXC13, HOXB6, HOXB9, PBX1, PBX3	778	242	19235	2.86059
INTERPRO	IPR017970:Homeobox, conserved site	28	3.58515	3.18566e-06	TSHZ1, HOXA11, HOXD13, HOXB13, MEIS1, MSX2, HOXA1, HOXC8, HOXC9, HOXA4, HOXA5, HLX, HOMEZ, HOXA10, HOXA9, POU3F2, ZHX1, NKX2-8, ISL1, HOXC10, PKNOX2, HOXB2, PKNOX1, HOXC13, HOXB6, HOXB9, PBX1, PBX3	725	232	16659	2.7732
INTERPRO	IPR001356:Homeobox	28	3.58515	4.06782e-06	TSHZ1, HOXA11, HOXD13, HOXB13, MEIS1, MSX2, HOXA1, HOXC8, HOXC9, HOXA4, HOXA5, HLX, HOMEZ, HOXA10, HOXA9, POU3F2, ZHX1, NKX2-8, ISL1, HOXC10, PKNOX2, HOXB2, PKNOX1, HOXC13, HOXB6, HOXB9, PBX1, PBX3	725	235	16659	2.7378
GOTERM_BP_FAT	GO:0048598~embryonic morphogenesis	34	4.35339	4.51311e-06	TSHZ1, HOXA11, HOXD13, COL2A1, ZIC2, MSX2, MEN1, RGMA, HOXA1, ALDH1A2, HOXC9, HOXA4, HAND1, HOXA5, HLX, CHST11, HOXA10, HOXA9, MYC, PPAP2B, FTO, EOMES, LEF1, GAS1, SLIT2, VASP, HOXC10, HES1, HOXB2, HOXB6, IFT172, AMOT, PBX1, FOXC1	620	307	13528	2.41648
INTERPRO	IPR012287:Homeodomain-related	28	3.58515	5.13628e-06	HOXA11, HOXD13, HOXB13, MEIS1, MSX2, HOXA1, HOXC8, HOXC9, HOXA4, HOXA5, HLX, HOMEZ, HOXA10, HOXA9, POU3F2, POGZ, ZHX1, NKX2-8, ISL1, HOXC10, PKNOX2, HOXB2, PKNOX1, HOXC13, HOXB6, HOXB9, PBX1, PBX3	725	238	16659	2.70329
GOTERM_BP_FAT	GO:0007389~pattern specification process	29	3.71319	3.73805e-05	TSHZ1, HOXA11, HOXD13, ZIC3, ALDH1A2, HOXA1, HOXC8, HOXC9, HOXA4, HOXA5, SOSTDC1, HOXA10, HOXA9, HHIP, NR2F2, LFNG, FTO, LEF1, CYP26A1, GAS1, HOXC10, HES1, HOXB2, HOXC13, IFT172, HOXB6, HOXB9, PBX1, PBX3	620	267	13528	2.36989
GOTERM_MF_FAT	GO:0043565~sequence-specific DNA binding	50	6.40205	4.18545e-05	HOXD13, FOXO4, HOXC8, HOXC9, HLX, ATF6B, HOMEZ, FOXF2, NR2F2, MYC, NR2F1, EGR1, NKX2-8, ZHX1, HNRNPA2B1, LEF1, FOSB, HOXC10, HOXC13, JUN, FOXC1, TSHZ1, HOXA11, HOXB13, MEIS1, CXXC1, MSX2, HOXA1, HAND1, HOXA4, HOXA5, HOXA10, HOXA9, POU3F2, THAP1, TP53BP1, PIF1, CREB5, STAT1, ISL1, PKNOX2, HDAC5, HDAC4, PKNOX1, HOXB2, HOXB6, PBX1, HOXB9, PBX3, NR5A2	581	607	12983	1.84069
UP_SEQ_FEATURE	DNA-binding region:Homeobox	21	2.68886	9.62749e-05	HOXA11, NKX2-8, HOXD13, HOXB13, ISL1, HOXC10, PKNOX2, MSX2, HOXA1, HOXC8, HOXB2, HOXC9, HOXA4, HOXA5, HOXC13, HLX, HOXB6, HOXA10, HOXA9, POU3F2, HOXB9	777	190	19113	2.71878
SP_PIR_KEYWORDS	DNA binding	30	3.84123	0.000131558	HOXA11, PML, POLA1, HOXD13, MSX2, HOXA1, HOXC8, HOXC9, HOXA4, HOXA5, HLX, HOXA10, HOXA9, POU3F2, NR2F2, NR2F1, EGR1, H1F0, TCF7, EGR3, ZHX1, ISL1, HOXC10, HOXB2, HOXC13, JUN, GTF2F2, HOXB6, HOXB9, PBX3	778	340	19235	2.1815
GOTERM_BP_FAT	GO:0001501~skeletal system development	25	3.20102	0.0117631	HOXA11, HOXD13, ZNRD1, COL2A1, MSX2, MEN1, HOXC8, HOXC9, HOXA4, HOXA5, CHST11, HOXA10, HOXA9, PAPSS1, MYC, PRKCA, GAS1, HOXC10, HDAC4, HOXB2, HOXB6, HOXB9, FOXC1, PBX1, TRAPPC2	620	319	13528	1.70998
GOTERM_MF_FAT	GO:0003700~transcription factor activity	56	7.17029	0.0418204	HOXD13, FOXO4, HOXC8, HOXC9, HLX, ATF6B, HOMEZ, FOXF2, NR2F2, MYC, NR2F1, EGR1, EGR3, ZHX1, NKX2-8, EOMES, GTF2H4, LEF1, FOSB, HOXC10, TAF12, HOXC13, JUN, FOXC1, TSHZ1, HOXA11, HOXB13, MEIS1, GRAMD4, ZNF75D, MSX2, HOXA1, HOXA4, HAND1, HOXA5, HOXA10, HOXA9, POU3F2, LZTR1, CREB5, KLF15, DACH1, STAT1, ISL1, UBP1, STAT2, PKNOX2, HOXB2, PKNOX1, MLX, HOXB6, PBX1, IRF3, HOXB9, NR5A2, PBX3	581	975	12983	1.28346
Annotation Cluster 7	Enrichment Score: 4.660261929674977
Category	Term	Count	%	PValue	Genes	List Total	Pop Hits	Pop Total	Fold Enrichment
GOTERM_BP_FAT	GO:0006399~tRNA metabolic process	24	3.07298	3.0299e-09	ELAC1, TARS2, FARS2, TRMT1, DARS2, LARS2, QTRT1, VARS, FDXACB1, TRMT61B, TRNT1, CCDC76, NARS2, RARS, WDR4, MARS2, YARS2, POLG2, KIAA0391, POP5, AARS2, TRUB2, RPP40, MARS	620	118	13528	4.43783
GOTERM_MF_FAT	GO:0016876~ligase activity, forming aminoacyl-tRNA and related compounds	13	1.66453	7.01675e-07	TARS2, FARS2, LARS2, DARS2, VARS, FDXACB1, NARS2, RARS, MARS2, POLG2, YARS2, AARS2, MARS	581	47	12983	6.1808
GOTERM_MF_FAT	GO:0004812~aminoacyl-tRNA ligase activity	13	1.66453	7.01675e-07	TARS2, FARS2, LARS2, DARS2, VARS, FDXACB1, NARS2, RARS, MARS2, POLG2, YARS2, AARS2, MARS	581	47	12983	6.1808
GOTERM_MF_FAT	GO:0016875~ligase activity, forming carbon-oxygen bonds	13	1.66453	7.01675e-07	TARS2, FARS2, LARS2, DARS2, VARS, FDXACB1, NARS2, RARS, MARS2, POLG2, YARS2, AARS2, MARS	581	47	12983	6.1808
GOTERM_BP_FAT	GO:0043038~amino acid activation	13	1.66453	7.04794e-07	TARS2, FARS2, LARS2, DARS2, VARS, FDXACB1, NARS2, RARS, MARS2, POLG2, YARS2, AARS2, MARS	620	46	13528	6.16634
GOTERM_BP_FAT	GO:0043039~tRNA aminoacylation	13	1.66453	7.04794e-07	TARS2, FARS2, LARS2, DARS2, VARS, FDXACB1, NARS2, RARS, MARS2, POLG2, YARS2, AARS2, MARS	620	46	13528	6.16634
GOTERM_BP_FAT	GO:0006418~tRNA aminoacylation for protein translation	13	1.66453	7.04794e-07	TARS2, FARS2, LARS2, DARS2, VARS, FDXACB1, NARS2, RARS, MARS2, POLG2, YARS2, AARS2, MARS	620	46	13528	6.16634
SP_PIR_KEYWORDS	Aminoacyl-tRNA synthetase	11	1.40845	2.39289e-06	TARS2, RARS, FARS2, NARS2, MARS2, DARS2, YARS2, LARS2, VARS, AARS2, MARS	778	39	19235	6.97334
INTERPRO	IPR014729:Rossmann-like alpha/beta/alpha sandwich fold	11	1.40845	5.85302e-06	NMNAT2, RARS, MARS2, PCYT1A, YARS2, LARS2, VARS, FLAD1, PAPSS1, NMNAT1, MARS	725	40	16659	6.31893
KEGG_PATHWAY	hsa00970:Aminoacyl-tRNA biosynthesis	11	1.40845	1.39796e-05	TARS2, RARS, FARS2, NARS2, MARS2, DARS2, YARS2, LARS2, VARS, AARS2, MARS	241	41	5085	5.66086
GOTERM_BP_FAT	GO:0006412~translation	34	4.35339	2.21328e-05	TUFM, MRPS36, MRPS17, TARS2, COPS5, FARS2, PABPC4, MRPS10, RPS27L, IGF2BP3, FDXACB1, VARS, EIF3G, NARS2, MRPL16, MARS2, POLG2, EIF2B3, EIF2B4, MRPL35, MARS, MRPL1, SECISBP2, MRPL9, DARS2, LARS2, EIF2B1, MRPL24, MRPL27, EIF4A2, RARS, YARS2, EEFSEC, AARS2	620	331	13528	2.24126
INTERPRO	IPR001412:Aminoacyl-tRNA synthetase, class I, conserved site	8	1.02433	0.000547755	RARS, MARS2, YARS2, LARS2, VARS, WDR46, MARS, WDR92	725	34	16659	5.40657
UP_SEQ_FEATURE	short sequence motif:"HIGH" region	6	0.768246	0.000600081	RARS, MARS2, YARS2, LARS2, VARS, MARS	777	18	19113	8.19949
SP_PIR_KEYWORDS	protein biosynthesis	19	2.43278	0.00063134	TUFM, TARS2, FARS2, SECISBP2, DARS2, LARS2, VARS, EIF2B1, EIF3G, EIF4A2, NARS2, RARS, MARS2, YARS2, EEFSEC, EIF2B3, AARS2, EIF2B4, MARS	778	188	19235	2.49867
SP_PIR_KEYWORDS	ligase	24	3.07298	0.00316648	ADSS, TARS2, UBE3B, FARS2, HERC5, LIG3, HERC4, DARS2, LARS2, VARS, CPS1, MTHFD1, G2E3, UHRF2, NARS2, RARS, MARS2, HECTD3, YARS2, SUCLA2, AARS2, PCCA, MARS, PC	778	305	19235	1.94547
UP_SEQ_FEATURE	short sequence motif:"KMSKS" region	5	0.640205	0.00331957	MARS2, YARS2, LARS2, VARS, MARS	777	16	19113	7.68702
INTERPRO	IPR015413:Aminoacyl-tRNA synthetase, class I (M)	3	0.384123	0.0106742	MARS2, LARS2, MARS	725	4	16659	17.2334
INTERPRO	IPR006195:Aminoacyl-tRNA synthetase, class II, conserved region	4	0.512164	0.0352675	TARS2, FARS2, NARS2, DARS2	725	17	16659	5.40657
Annotation Cluster 8	Enrichment Score: 4.267946542617239
Category	Term	Count	%	PValue	Genes	List Total	Pop Hits	Pop Total	Fold Enrichment
GOTERM_CC_FAT	GO:0005730~nucleolus	60	7.68246	2.51207e-07	XPO1, KDM6A, COPS5, CDC14B, MKI67IP, GNL3L, DCAF13, G2E3, GRWD1, HLX, NOL6, KHDRBS3, POLR1E, EXOSC7, NOL8, HNRNPA2B1, EXOSC5, TPX2, LEF1, RRP9, GRHL1, NOC2L, TAF12, ATG4C, RARS, CSTB, NOL11, UTP3, SDAD1, TSHZ1, NEK2, NOC3L, POLA1, PML, ZNRD1, KIT, BOP1, STAU2, KIAA0020, HAND1, MUS81, NPM3, WDR12, NMD3, DHX9, PDCD11, RRP12, NOC4L, STAT1, SMARCC2, ZNF259, RRS1, WDR3, RBM19, PBX1, UTP14A, POP5, HPGD…	542	698	12782	2.02719
GOTERM_CC_FAT	GO:0043232~intracellular non-membrane-bounded organelle	152	19.4622	9.43045e-06	CTTNBP2NL, MRPS36, XPO1, PPP2R5A, IQGAP2, RPS27L, MRPS31, FAM125A, G2E3, KIFAP3, PRIM2, NUP37, MAP2K5, MRPL35, H1F0, FAM82A2, SGOL2, HNRNPA2B1, VPS41, RRP9, BASP1, GRHL1, NCAPD2, JUP, CGN, RARS, JUN, CSTB, PDE4DIP, MRPL46, NUP43, DSCC1, MRPS17, SDAD1, TSHZ1, NEK2, BBS9, SLC38A6, NOC3L, LRRCC1, MRPS10, IGF2BP2, ZNRD1, BOP1, NPM3, STRBP, FGD6, HELLS, MRPS27, DHX9, NOC4L, PIF1, TP53BP1, CPS1, SUGT1,…	542	2596	12782	1.38082
GOTERM_CC_FAT	GO:0043228~non-membrane-bounded organelle	152	19.4622	9.43045e-06	CTTNBP2NL, MRPS36, XPO1, PPP2R5A, IQGAP2, RPS27L, MRPS31, FAM125A, G2E3, KIFAP3, PRIM2, NUP37, MAP2K5, MRPL35, H1F0, FAM82A2, SGOL2, HNRNPA2B1, VPS41, RRP9, BASP1, GRHL1, NCAPD2, JUP, CGN, RARS, JUN, CSTB, PDE4DIP, MRPL46, NUP43, DSCC1, MRPS17, SDAD1, TSHZ1, NEK2, BBS9, SLC38A6, NOC3L, LRRCC1, MRPS10, IGF2BP2, ZNRD1, BOP1, NPM3, STRBP, FGD6, HELLS, MRPS27, DHX9, NOC4L, PIF1, TP53BP1, CPS1, SUGT1,…	542	2596	12782	1.38082
GOTERM_CC_FAT	GO:0005856~cytoskeleton	62	7.93854	0.379418	CTTNBP2NL, MAD1L1, LIMA1, CDC14A, TLN2, FERMT2, IQGAP2, DFNB31, FAM125A, FRMD5, KIFAP3, MICAL1, MYC, MAP2K5, DLG1, JAKMIP1, H1F0, IFT80, FAM82A2, ACTA2, FLOT1, TPX2, VPS41, BASP1, CDK5, VASP, DAPK1, JUP, G6PD, PLEKHH3, ATG4C, CGN, TBCD, HAUS7, MAPRE2, PDE4DIP, RUVBL1, WDR44, DYNC1I2, NEK2, BBS9, SLC38A6, VIM, LRRCC1, IGF2BP2, TPM1, STAU2, AMPH, MYOM2, EXOC4, STRBP, APEX1, FGD6, ELMOD1, DHX9, CENP…	542	1381	12782	1.05876
Annotation Cluster 9	Enrichment Score: 3.214595779022257
Category	Term	Count	%	PValue	Genes	List Total	Pop Hits	Pop Total	Fold Enrichment
GOTERM_CC_FAT	GO:0016591~DNA-directed RNA polymerase II, holoenzyme	14	1.79257	3.23384e-05	ELP4, SUPT3H, STON1, GTF2H4, INTS3, CTR9, INTS9, MNAT1, INTS8, GTF2E2, TAF12, INTS5, INTS4, GTF2F2	542	81	12782	4.07608
GOTERM_BP_FAT	GO:0016180~snRNA processing	5	0.640205	0.00160089	INTS9, INTS8, INTS5, INTS4, INTS3	620	12	13528	9.0914
GOTERM_BP_FAT	GO:0016073~snRNA metabolic process	5	0.640205	0.00160089	INTS9, INTS8, INTS5, INTS4, INTS3	620	12	13528	9.0914
GOTERM_CC_FAT	GO:0032039~integrator complex	5	0.640205	0.00167176	INTS9, INTS8, INTS5, INTS4, INTS3	542	13	12782	9.07039
Annotation Cluster 10	Enrichment Score: 2.777426922079659
Category	Term	Count	%	PValue	Genes	List Total	Pop Hits	Pop Total	Fold Enrichment
GOTERM_BP_FAT	GO:0048598~embryonic morphogenesis	34	4.35339	4.51311e-06	TSHZ1, HOXA11, HOXD13, COL2A1, ZIC2, MSX2, MEN1, RGMA, HOXA1, ALDH1A2, HOXC9, HOXA4, HAND1, HOXA5, HLX, CHST11, HOXA10, HOXA9, MYC, PPAP2B, FTO, EOMES, LEF1, GAS1, SLIT2, VASP, HOXC10, HES1, HOXB2, HOXB6, IFT172, AMOT, PBX1, FOXC1	620	307	13528	2.41648
GOTERM_BP_FAT	GO:0060173~limb development	14	1.79257	0.000822873	HOXA11, FTO, HOXD13, LEF1, COL2A1, GAS1, MSX2, HOXC10, ALDH1A2, CHST11, HOXA10, HOXA9, PBX1, NR2F2	620	103	13528	2.96574
GOTERM_BP_FAT	GO:0048736~appendage development	14	1.79257	0.000822873	HOXA11, FTO, HOXD13, LEF1, COL2A1, GAS1, MSX2, HOXC10, ALDH1A2, CHST11, HOXA10, HOXA9, PBX1, NR2F2	620	103	13528	2.96574
GOTERM_BP_FAT	GO:0035107~appendage morphogenesis	13	1.66453	0.00183552	HOXA11, FTO, HOXD13, LEF1, COL2A1, GAS1, MSX2, HOXC10, ALDH1A2, CHST11, HOXA10, HOXA9, PBX1	620	99	13528	2.86517
GOTERM_BP_FAT	GO:0035108~limb morphogenesis	13	1.66453	0.00183552	HOXA11, FTO, HOXD13, LEF1, COL2A1, GAS1, MSX2, HOXC10, ALDH1A2, CHST11, HOXA10, HOXA9, PBX1	620	99	13528	2.86517
GOTERM_BP_FAT	GO:0030326~embryonic limb morphogenesis	12	1.53649	0.00199759	MSX2, HOXC10, ALDH1A2, HOXA11, FTO, CHST11, HOXA10, HOXA9, LEF1, HOXD13, PBX1, GAS1	620	87	13528	3.00957
GOTERM_BP_FAT	GO:0035113~embryonic appendage morphogenesis	12	1.53649	0.00199759	MSX2, HOXC10, ALDH1A2, HOXA11, FTO, CHST11, HOXA10, HOXA9, LEF1, HOXD13, PBX1, GAS1	620	87	13528	3.00957
GOTERM_BP_FAT	GO:0009954~proximal/distal pattern formation	6	0.768246	0.00334136	HOXC10, ALDH1A2, HOXA11, HOXA10, HOXA9, PBX1	620	23	13528	5.69201
GOTERM_BP_FAT	GO:0001501~skeletal system development	25	3.20102	0.0117631	HOXA11, HOXD13, ZNRD1, COL2A1, MSX2, MEN1, HOXC8, HOXC9, HOXA4, HOXA5, CHST11, HOXA10, HOXA9, PAPSS1, MYC, PRKCA, GAS1, HOXC10, HDAC4, HOXB2, HOXB6, HOXB9, FOXC1, PBX1, TRAPPC2	620	319	13528	1.70998
GOTERM_BP_FAT	GO:0042733~embryonic digit morphogenesis	4	0.512164	0.104138	HOXA11, CHST11, HOXD13, GAS1	620	25	13528	3.4911
Annotation Cluster 11	Enrichment Score: 2.7689830284984067
Category	Term	Count	%	PValue	Genes	List Total	Pop Hits	Pop Total	Fold Enrichment
SP_PIR_KEYWORDS	atp-binding	85	10.8835	2.47311e-05	HSP90AB1, RNASEL, TARS2, STK38, CLPB, PEX6, ATP10D, PMVK, PRKX, MTHFD1, HSPH1, ADCK1, ATAD3B, PEX1, CLK2, NARS2, DHX34, ATP8B2, PRKACB, CDK16, SUCLA2, MAP2K6, MAP2K5, PRKCA, NMNAT2, ACTA2, LIG3, MINK1, CCT6A, DARS2, PFKM, BBS10, CDK5, DAPK1, MAST3, KCNT2, ADK, EIF4A2, RARS, YARS2, RUVBL1, SMARCA1, FLAD1, AARS2, PCCA, NMNAT1, FGFR2, NEK2, NEK1, STK10, FARS2, HSPA1B, KIT, CHEK2, NAGK, VARS, C9ORF95…	778	1326	19235	1.58485
GOTERM_MF_FAT	GO:0005524~ATP binding	93	11.9078	0.000534748	HSP90AB1, RNASEL, FASTKD1, TARS2, FASTKD2, STK38, CLPB, PEX6, ATP10D, FDXACB1, PMVK, PRKX, MTHFD1, HSPH1, ADCK1, ATAD3B, PEX1, CLK2, NARS2, ACTR5, DHX34, ATP8B2, PRKACB, POLG2, CDK16, SUCLA2, MAP2K6, MAP2K5, PRKCA, NMNAT2, ACTA2, LIG3, TPX2, MINK1, CCT6A, DARS2, PFKM, BBS10, CDK5, DAPK1, MAST3, KCNT2, ADK, EIF4A2, RARS, YARS2, RUVBL1, SMARCA1, FLAD1, AARS2, PCCA, NMNAT1, FGFR2, NEK2, NEK1, STK10,…	581	1477	12983	1.40702
GOTERM_MF_FAT	GO:0001882~nucleoside binding	99	12.6761	0.000796375	RNASEL, FASTKD1, TARS2, FASTKD2, STK38, CLPB, PRKX, CLK2, DHX34, PRKACB, MAP2K6, MAP2K5, NMNAT2, LIG3, KCNT2, RARS, YARS2, FLAD1, SMARCA1, PCCA, NMNAT1, FGFR2, NEK2, STK10, FARS2, NEK1, HSPA1B, CHEK2, NAGK, C9ORF95, DDX49, HELLS, DHX9, GCDH, PIF1, ABCB1, CPS1, ABCB7, ABCG1, ABCG2, TRNT1, CCT4, GTF2F2, IKBKB, PIP4K2A, PC, HSP90AB1, PEX6, ATP10D, PMVK, FDXACB1, MTHFD1, HSPH1, ADCK1, ATAD3B, PEX1, N…	581	1612	12983	1.37236
SP_PIR_KEYWORDS	nucleotide-binding	95	12.1639	0.000799492	HSP90AB1, RNASEL, TARS2, STK38, CLPB, PEX6, ATP10D, GNL3L, PMVK, PRKX, MTHFD1, HSPH1, ADCK1, ATAD3B, PEX1, CLK2, ARL15, NARS2, NT5C2, DHX34, ATP8B2, PRKACB, CDK16, SUCLA2, MAP2K6, MAP2K5, PRKCA, NMNAT2, ACTA2, GTPBP8, LIG3, MINK1, CCT6A, DARS2, PFKM, BBS10, CDK5, DAPK1, MAST3, KCNT2, ADK, EIF4A2, RARS, GUCY1B3, YARS2, RUVBL1, EEFSEC, SMARCA1, FLAD1, AARS2, PCCA, NMNAT1, FGFR2, TUFM, ADSS, NEK2, N…	778	1686	19235	1.39309
GOTERM_MF_FAT	GO:0032559~adenyl ribonucleotide binding	93	11.9078	0.000853411	HSP90AB1, RNASEL, FASTKD1, TARS2, FASTKD2, STK38, CLPB, PEX6, ATP10D, FDXACB1, PMVK, PRKX, MTHFD1, HSPH1, ADCK1, ATAD3B, PEX1, CLK2, NARS2, ACTR5, DHX34, ATP8B2, PRKACB, POLG2, CDK16, SUCLA2, MAP2K6, MAP2K5, PRKCA, NMNAT2, ACTA2, LIG3, TPX2, MINK1, CCT6A, DARS2, PFKM, BBS10, CDK5, DAPK1, MAST3, KCNT2, ADK, EIF4A2, RARS, YARS2, RUVBL1, SMARCA1, FLAD1, AARS2, PCCA, NMNAT1, FGFR2, NEK2, NEK1, STK10,…	581	1497	12983	1.38823
GOTERM_MF_FAT	GO:0000166~nucleotide binding	130	16.6453	0.00103746	RNASEL, FASTKD1, TARS2, FASTKD2, STK38, CLPB, PGD, HIBADH, PRKX, CLK2, ARL15, NT5C2, DHX34, PRKACB, RBM10, MAP2K6, MAP2K5, NMNAT2, GTPBP8, HNRNPA2B1, LIG3, CSTF2T, RBPMS, KCNT2, RARS, YARS2, FLAD1, EEFSEC, SMARCA1, PCCA, NMNAT1, FGFR2, ADSS, ME2, NEK2, NEK1, DHFRL1, STK10, FARS2, PABPC4, IGF2BP2, HSPA1B, CHEK2, IGF2BP3, NAGK, C9ORF95, GPD1L, DDX49, EIF3G, GMPPA, HELLS, GCDH, DHX9, PIF1, ABCB1, AB…	581	2245	12983	1.29398
GOTERM_MF_FAT	GO:0030554~adenyl nucleotide binding	96	12.2919	0.00128157	HSP90AB1, RNASEL, FASTKD1, TARS2, FASTKD2, STK38, CLPB, PEX6, ATP10D, FDXACB1, PMVK, PRKX, MTHFD1, HSPH1, ADCK1, ATAD3B, PEX1, CLK2, NARS2, ACTR5, DHX34, ATP8B2, PRKACB, POLG2, ACAD9, CDK16, SUCLA2, MAP2K6, MAP2K5, PRKCA, NMNAT2, ACTA2, LIG3, TPX2, MINK1, CCT6A, DARS2, PFKM, BBS10, CDK5, DAPK1, MAST3, KCNT2, ADK, EIF4A2, RARS, YARS2, RUVBL1, SMARCA1, FLAD1, AARS2, PCCA, NMNAT1, FGFR2, NEK2, NEK1,…	581	1577	12983	1.36031
GOTERM_MF_FAT	GO:0001883~purine nucleoside binding	97	12.42	0.00139473	FASTKD1, RNASEL, TARS2, FASTKD2, STK38, CLPB, PRKX, CLK2, DHX34, PRKACB, MAP2K6, MAP2K5, NMNAT2, LIG3, KCNT2, RARS, YARS2, FLAD1, SMARCA1, PCCA, NMNAT1, FGFR2, NEK2, STK10, FARS2, NEK1, HSPA1B, CHEK2, NAGK, C9ORF95, DDX49, HELLS, DHX9, GCDH, PIF1, ABCB1, CPS1, ABCB7, ABCG1, ABCG2, TRNT1, CCT4, GTF2F2, IKBKB, PIP4K2A, PC, HSP90AB1, PEX6, ATP10D, PMVK, FDXACB1, MTHFD1, HSPH1, ADCK1, ATAD3B, PEX1, N…	581	1601	12983	1.35388
GOTERM_MF_FAT	GO:0032555~purine ribonucleotide binding	103	13.1882	0.0102901	RNASEL, FASTKD1, TARS2, FASTKD2, STK38, CLPB, PRKX, CLK2, ARL15, DHX34, PRKACB, MAP2K6, MAP2K5, NMNAT2, GTPBP8, LIG3, KCNT2, RARS, YARS2, EEFSEC, FLAD1, SMARCA1, PCCA, NMNAT1, FGFR2, ADSS, NEK2, STK10, FARS2, NEK1, HSPA1B, CHEK2, NAGK, C9ORF95, DDX49, GMPPA, HELLS, DHX9, PIF1, ABCB1, CPS1, ABCB7, ABCG1, ABCG2, TRNT1, CCT4, GTF2F2, RHOT1, IKBKB, PIP4K2A, PC, HSP90AB1, PEX6, ATP10D, GNL3L, PMVK, FD…	581	1836	12983	1.25361
GOTERM_MF_FAT	GO:0032553~ribonucleotide binding	103	13.1882	0.0102901	RNASEL, FASTKD1, TARS2, FASTKD2, STK38, CLPB, PRKX, CLK2, ARL15, DHX34, PRKACB, MAP2K6, MAP2K5, NMNAT2, GTPBP8, LIG3, KCNT2, RARS, YARS2, EEFSEC, FLAD1, SMARCA1, PCCA, NMNAT1, FGFR2, ADSS, NEK2, STK10, FARS2, NEK1, HSPA1B, CHEK2, NAGK, C9ORF95, DDX49, GMPPA, HELLS, DHX9, PIF1, ABCB1, CPS1, ABCB7, ABCG1, ABCG2, TRNT1, CCT4, GTF2F2, RHOT1, IKBKB, PIP4K2A, PC, HSP90AB1, PEX6, ATP10D, GNL3L, PMVK, FD…	581	1836	12983	1.25361
GOTERM_MF_FAT	GO:0017076~purine nucleotide binding	106	13.5723	0.0137356	RNASEL, FASTKD1, TARS2, FASTKD2, STK38, CLPB, PRKX, CLK2, ARL15, DHX34, PRKACB, MAP2K6, MAP2K5, NMNAT2, GTPBP8, LIG3, KCNT2, RARS, YARS2, EEFSEC, FLAD1, SMARCA1, PCCA, NMNAT1, FGFR2, ADSS, NEK2, STK10, FARS2, NEK1, HSPA1B, CHEK2, NAGK, C9ORF95, DDX49, GMPPA, HELLS, GCDH, DHX9, PIF1, ABCB1, CPS1, ABCB7, ABCG1, ABCG2, TRNT1, CCT4, GTF2F2, RHOT1, IKBKB, PIP4K2A, PC, HSP90AB1, PEX6, ATP10D, GNL3L, PM…	581	1918	12983	1.23497
UP_SEQ_FEATURE	nucleotide phosphate-binding region:ATP	52	6.65813	0.0305372	STK38, CLPB, PEX6, ATP10D, PMVK, PRKX, MTHFD1, ADCK1, ATAD3B, PEX1, CLK2, DHX34, PRKACB, CDK16, MAP2K6, MAP2K5, PRKCA, NMNAT2, MINK1, PFKM, CDK5, DAPK1, MAST3, KCNT2, EIF4A2, RUVBL1, SMARCA1, NMNAT1, FGFR2, NEK2, STK10, NEK1, CHEK2, KIT, NAGK, C9ORF95, DDX49, CAMK2D, PAPSS1, PIK3R4, HELLS, DHX9, PIF1, BCS1L, ABCB7, ABCG1, SMC4, ABCG2, RPS6KA1, GTF2F2, TEP1, IKBKB	777	962	19113	1.32965
Annotation Cluster 12	Enrichment Score: 2.3400069255073452
Category	Term	Count	%	PValue	Genes	List Total	Pop Hits	Pop Total	Fold Enrichment
GOTERM_BP_FAT	GO:0048598~embryonic morphogenesis	34	4.35339	4.51311e-06	TSHZ1, HOXA11, HOXD13, COL2A1, ZIC2, MSX2, MEN1, RGMA, HOXA1, ALDH1A2, HOXC9, HOXA4, HAND1, HOXA5, HLX, CHST11, HOXA10, HOXA9, MYC, PPAP2B, FTO, EOMES, LEF1, GAS1, SLIT2, VASP, HOXC10, HES1, HOXB2, HOXB6, IFT172, AMOT, PBX1, FOXC1	620	307	13528	2.41648
GOTERM_BP_FAT	GO:0048706~embryonic skeletal system development	12	1.53649	0.000719433	MEN1, HOXB2, HOXC9, HOXA4, HOXA5, CHST11, HOXB6, HOXA9, HOXB9, PBX1, COL2A1, GAS1	620	77	13528	3.40042
UP_SEQ_FEATURE	short sequence motif:Antp-type hexapeptide	6	0.768246	0.00199143	HOXA1, HOXC8, HOXB2, HOXA4, HOXA5, HOXB6	777	23	19113	6.41699
GOTERM_BP_FAT	GO:0048568~embryonic organ development	18	2.30474	0.00231104	TSHZ1, EOMES, COL2A1, GAS1, MEN1, HOXA1, ALDH1A2, HOXB2, HOXC9, HOXA4, HAND1, HOXA5, HLX, FOXF2, HOXB6, CHST11, PBX1, MYC	620	172	13528	2.28342
INTERPRO	IPR001827:Homeobox protein, antennapedia type, conserved site	6	0.768246	0.00326385	HOXA1, HOXC8, HOXB2, HOXA4, HOXA5, HOXB6	725	24	16659	5.74448
GOTERM_BP_FAT	GO:0048704~embryonic skeletal system morphogenesis	9	1.15237	0.00418356	MEN1, HOXB2, HOXC9, HOXA4, HOXA5, CHST11, HOXB6, COL2A1, GAS1	620	57	13528	3.44516
GOTERM_BP_FAT	GO:0043009~chordate embryonic development	26	3.32907	0.00980963	COL2A1, MED21, TPM1, ZIC2, MEN1, ALDH1A2, RGMA, G2E3, HOXC9, HAND1, HOXA4, HOXA5, CHST11, HOXA9, EOMES, LEF1, GAS1, VASP, HES1, HOXB2, IFT172, HOXB6, AMOT, HOXB9, FOXC1, PBX1	620	331	13528	1.71391
GOTERM_BP_FAT	GO:0009792~embryonic development ending in birth or egg hatching	26	3.32907	0.0109786	COL2A1, MED21, TPM1, ZIC2, MEN1, ALDH1A2, RGMA, G2E3, HOXC9, HAND1, HOXA4, HOXA5, CHST11, HOXA9, EOMES, LEF1, GAS1, VASP, HES1, HOXB2, IFT172, HOXB6, AMOT, HOXB9, FOXC1, PBX1	620	334	13528	1.69851
GOTERM_BP_FAT	GO:0001501~skeletal system development	25	3.20102	0.0117631	HOXA11, HOXD13, ZNRD1, COL2A1, MSX2, MEN1, HOXC8, HOXC9, HOXA4, HOXA5, CHST11, HOXA10, HOXA9, PAPSS1, MYC, PRKCA, GAS1, HOXC10, HDAC4, HOXB2, HOXB6, HOXB9, FOXC1, PBX1, TRAPPC2	620	319	13528	1.70998
GOTERM_BP_FAT	GO:0048705~skeletal system morphogenesis	12	1.53649	0.0134774	MEN1, HOXC8, HOXB2, HOXC9, HOXA4, HOXA5, HOXA11, CHST11, HOXB6, COL2A1, GAS1, MYC	620	112	13528	2.33779
GOTERM_BP_FAT	GO:0048562~embryonic organ morphogenesis	13	1.66453	0.0188556	TSHZ1, COL2A1, GAS1, MEN1, HOXA1, HOXC9, HOXB2, HOXA4, HOXA5, HLX, CHST11, HOXB6, MYC	620	133	13528	2.13272
PIR_SUPERFAMILY	PIRSF002612:homeotic protein Hox A5/D4	3	0.384123	0.0620083	HOXC8, HOXA4, HOXA5	308	10	7396	7.2039
INTERPRO	IPR017995:Homeobox protein, antennapedia type	3	0.384123	0.0933197	HOXA4, HOXA5, HOXB6	725	12	16659	5.74448
Annotation Cluster 13	Enrichment Score: 2.3211764876847587
Category	Term	Count	%	PValue	Genes	List Total	Pop Hits	Pop Total	Fold Enrichment
GOTERM_BP_FAT	GO:0022613~ribonucleoprotein complex biogenesis	21	2.68886	0.000218339	NCBP1, RNASEL, SDAD1, PDCD11, EXOSC7, EXOSC5, GNL3L, BOP1, RRP9, PRPF6, DCAF13, PRMT5, WDR77, NPM3, WDR3, RRS1, WDR12, GEMIN6, UTP14A, ZNHIT6, GEMIN5	620	180	13528	2.54559
SP_PIR_KEYWORDS	ribosome biogenesis	8	1.02433	0.00296795	DCAF13, SDAD1, WDR12, RRS1, GNL3L, BOP1, ZNHIT6, UTP14A	778	48	19235	4.12061
GOTERM_BP_FAT	GO:0042254~ribosome biogenesis	14	1.79257	0.00383417	RNASEL, PDCD11, SDAD1, EXOSC7, EXOSC5, GNL3L, RRP9, BOP1, DCAF13, RRS1, WDR12, WDR3, NPM3, UTP14A	620	122	13528	2.50386
GOTERM_BP_FAT	GO:0016072~rRNA metabolic process	12	1.53649	0.00434885	DCAF13, RNASEL, PDCD11, EXOSC7, EXOSC5, WDR12, NPM3, WDR3, MKI67IP, RRP9, BOP1, UTP14A	620	96	13528	2.72742
GOTERM_BP_FAT	GO:0006364~rRNA processing	11	1.40845	0.00922611	DCAF13, RNASEL, PDCD11, EXOSC7, EXOSC5, WDR12, NPM3, WDR3, RRP9, BOP1, UTP14A	620	92	13528	2.60884
GOTERM_CC_FAT	GO:0030684~preribosome	4	0.512164	0.0156994	WDR12, WDR3, BOP1, UTP14A	542	13	12782	7.25632
SP_PIR_KEYWORDS	rrna processing	7	0.896287	0.0360769	DCAF13, PDCD11, EXOSC7, EXOSC5, WDR12, RRP9, BOP1	778	61	19235	2.83714
Annotation Cluster 14	Enrichment Score: 2.008123051697208
Category	Term	Count	%	PValue	Genes	List Total	Pop Hits	Pop Total	Fold Enrichment
GOTERM_MF_FAT	GO:0008134~transcription factor binding	39	4.9936	0.0015329	SUPT3H, STON1, HTATIP2, COPS5, NIF3L1, PML, FOXO4, MED21, VARS, TRIB1, HAND1, WDR77, NR2F2, APEX1, NR2F1, PDCD11, KAT2B, L3MBTL2, LDB2, TLE1, CLIC1, FOSB, UBP1, PRPF6, HDAC5, HDAC4, TAF12, PIAS4, PFDN6, JUN, MLX, SMARCC2, USP21, PBX1, FOXC1, IRF3, ID3, FAF1, TRAPPC2	581	513	12983	1.69882
GOTERM_MF_FAT	GO:0016563~transcription activator activity	32	4.09731	0.00296684	SUPT3H, STON1, HTATIP2, COPS5, PML, TRIM16, FOXO4, MED21, CXXC1, HOXC9, HAND1, FOXF2, WDR77, HOXA9, APEX1, NR2F1, EGR1, KAT2B, TP53BP1, EOMES, LEF1, PRPF6, HDAC4, TAF12, PFDN6, SMARCC2, USP21, CAND2, HOXB9, FOXC1, NR5A2, IKBKB	581	410	12983	1.74407
GOTERM_MF_FAT	GO:0003712~transcription cofactor activity	25	3.20102	0.0360016	SUPT3H, HTATIP2, STON1, COPS5, PML, MED21, HAND1, WDR77, NR2F2, APEX1, NR2F1, KAT2B, L3MBTL2, LDB2, TLE1, UBP1, PRPF6, HDAC5, TAF12, PIAS4, PFDN6, SMARCC2, USP21, IRF3, ID3	581	363	12983	1.53898
GOTERM_MF_FAT	GO:0003713~transcription coactivator activity	16	2.04866	0.0566732	SUPT3H, STON1, KAT2B, HTATIP2, COPS5, PML, MED21, PRPF6, TAF12, HAND1, PFDN6, WDR77, SMARCC2, USP21, APEX1, NR2F1	581	214	12983	1.67073
Annotation Cluster 15	Enrichment Score: 1.9913839011283212
Category	Term	Count	%	PValue	Genes	List Total	Pop Hits	Pop Total	Fold Enrichment
PIR_SUPERFAMILY	PIRSF037109:Homeobox_Hox9	3	0.384123	0.0097476	HOXC9, HOXA9, HOXB9	308	4	7396	18.0097
PIR_SUPERFAMILY	PIRSF037109:homeobox protein, Hox9 type	3	0.384123	0.0097476	HOXC9, HOXA9, HOXB9	308	4	7396	18.0097
INTERPRO	IPR017112:Homeobox, Hox9	3	0.384123	0.0106742	HOXC9, HOXA9, HOXB9	725	4	16659	17.2334
INTERPRO	IPR006711:Hox9 activation region	3	0.384123	0.0106742	HOXC9, HOXA9, HOXB9	725	4	16659	17.2334
Annotation Cluster 16	Enrichment Score: 1.8914662117289252
Category	Term	Count	%	PValue	Genes	List Total	Pop Hits	Pop Total	Fold Enrichment
SP_PIR_KEYWORDS	oxidoreductase	38	4.86556	0.0025384	NDUFB3, HSD17B11, SEPX1, NDUFB5, KDM6A, ME2, CYP2J2, GMPR2, HTATIP2, DHFRL1, CYP2S1, PGD, AASS, RSAD1, OGDH, HIBADH, KDM1B, GPD1L, MTHFD1, ALDH1A2, CYP39A1, ETFDH, ALDH4A1, HSD17B4, HADH, ACAD9, NQO2, GCDH, SUOX, MAOA, CYP26A1, GMPR, FRRS1, DBT, G6PD, NXN, HPGD, PHF8	778	562	19235	1.67171
GOTERM_BP_FAT	GO:0055114~oxidation reduction	43	5.50576	0.0118017	NDUFB3, HSD17B11, SEPX1, NDUFB5, KDM6A, ME2, CYP2J2, GMPR2, HTATIP2, DHFRL1, CYP2S1, PGD, AASS, RSAD1, OGDH, NDUFAF1, HIBADH, GLRX2, KDM1B, GPD1L, MTHFD1, ALDH1A2, CYP39A1, SLC1A3, ETFDH, ALDH4A1, MICAL1, HSD17B4, HADH, ACAD9, RTN4IP1, NQO2, GCDH, SUOX, MAOA, CYP26A1, GMPR, NDUFA12, SLC25A12, FRRS1, G6PD, NXN, HPGD	620	639	13528	1.46828
GOTERM_MF_FAT	GO:0009055~electron carrier activity	16	2.04866	0.0706477	SUOX, GCDH, ME2, CYP2J2, CYP2S1, MAOA, CYP26A1, AASS, NDUFA12, GLRX2, KDM1B, CYP39A1, ETFDH, ALDH4A1, ACAD9, NQO2	581	221	12983	1.61781
Annotation Cluster 17	Enrichment Score: 1.7813069803045622
Category	Term	Count	%	PValue	Genes	List Total	Pop Hits	Pop Total	Fold Enrichment
UP_SEQ_FEATURE	region of interest:CCN domain	3	0.384123	0.0151702	TLE3, TLE4, TLE1	777	5	19113	14.7591
INTERPRO	IPR005617:Groucho/TLE, N-terminal Q-rich region	3	0.384123	0.01728	TLE3, TLE4, TLE1	725	5	16659	13.7868
INTERPRO	IPR009146:Groucho/transducin-like enhancer	3	0.384123	0.01728	TLE3, TLE4, TLE1	725	5	16659	13.7868
Annotation Cluster 18	Enrichment Score: 1.7516551230484156
Category	Term	Count	%	PValue	Genes	List Total	Pop Hits	Pop Total	Fold Enrichment
GOTERM_MF_FAT	GO:0016891~endoribonuclease activity, producing 5'-phosphomonoesters	6	0.768246	0.00623553	RNASEL, ELAC1, POP5, RNASEH2A, APEX1, RPP40	581	27	12983	4.96577
SP_PIR_KEYWORDS	nuclease	11	1.40845	0.0106276	RNASEL, ELAC1, EXOSC7, HRSP12, EXOSC5, REXO2, MUS81, HAUS7, ENDOD1, CPSF3, RNASEH2A	778	106	19235	2.56566
GOTERM_MF_FAT	GO:0004518~nuclease activity	15	1.92061	0.0112381	RNASEL, ELAC1, DFFA, EXOSC7, EXOSC5, ENDOD1, RNASEH2A, REXO2, HRSP12, MUS81, HAUS7, POP5, CPSF3, APEX1, RPP40	581	158	12983	2.12145
SP_PIR_KEYWORDS	Endonuclease	8	1.02433	0.0144043	RNASEL, ELAC1, HRSP12, MUS81, ENDOD1, CPSF3, RNASEH2A, APEX1	778	64	19235	3.09046
GOTERM_MF_FAT	GO:0016893~endonuclease activity, active with either ribo- or deoxyribonucleic acids and producing 5'-phosphomonoesters	6	0.768246	0.0166431	RNASEL, ELAC1, POP5, RNASEH2A, APEX1, RPP40	581	34	12983	3.9434
GOTERM_MF_FAT	GO:0004540~ribonuclease activity	8	1.02433	0.0273478	RNASEL, ELAC1, EXOSC7, EXOSC5, POP5, RNASEH2A, APEX1, RPP40	581	66	12983	2.7086
GOTERM_MF_FAT	GO:0004519~endonuclease activity	10	1.28041	0.0345863	RNASEL, ELAC1, HRSP12, MUS81, ENDOD1, CPSF3, POP5, RNASEH2A, APEX1, RPP40	581	100	12983	2.2346
GOTERM_MF_FAT	GO:0004521~endoribonuclease activity	6	0.768246	0.0574388	RNASEL, ELAC1, POP5, RNASEH2A, APEX1, RPP40	581	47	12983	2.85268
Annotation Cluster 19	Enrichment Score: 1.6189164126726114
Category	Term	Count	%	PValue	Genes	List Total	Pop Hits	Pop Total	Fold Enrichment
GOTERM_MF_FAT	GO:0016779~nucleotidyltransferase activity	19	2.43278	1.06773e-05	NMNAT2, POLR1E, POLA1, ZNRD1, MED21, POLR3B, ESCO2, TRNT1, RPAP1, PRIM2, GMPPA, TEP1, PCYT1A, POLG2, FLAD1, PAPSS1, EIF2B3, ZCCHC6, NMNAT1	581	125	12983	3.39659
GOTERM_MF_FAT	GO:0003899~DNA-directed RNA polymerase activity	7	0.896287	0.0115618	RPAP1, POLR1E, PRIM2, POLA1, ZNRD1, MED21, POLR3B	581	43	12983	3.63771
GOTERM_MF_FAT	GO:0034062~RNA polymerase activity	7	0.896287	0.0115618	RPAP1, POLR1E, PRIM2, POLA1, ZNRD1, MED21, POLR3B	581	43	12983	3.63771
SP_PIR_KEYWORDS	dna-directed rna polymerase	5	0.640205	0.0608877	RPAP1, POLR1E, PRIM2, ZNRD1, POLR3B	778	37	19235	3.34103
UP_SEQ_FEATURE	zinc finger region:C4-type	5	0.640205	0.298106	AGFG2, POLA1, RPS27L, ZNRD1, POLR3B	777	68	19113	1.80871
KEGG_PATHWAY	hsa03020:RNA polymerase	3	0.384123	0.383777	POLR1E, ZNRD1, POLR3B	241	28	5085	2.26067
KEGG_PATHWAY	hsa00240:Pyrimidine metabolism	6	0.768246	0.467831	POLR1E, PRIM2, NT5C2, POLA1, ZNRD1, POLR3B	241	95	5085	1.33261
Annotation Cluster 20	Enrichment Score: 1.6022057648499064
Category	Term	Count	%	PValue	Genes	List Total	Pop Hits	Pop Total	Fold Enrichment
UP_SEQ_FEATURE	domain:CS	4	0.512164	0.017357	NUDCD1, SUGT1, CHORDC1, SHQ1	777	14	19113	7.02813
INTERPRO	IPR007052:CS domain	4	0.512164	0.0299885	NUDCD1, SUGT1, CHORDC1, SHQ1	725	16	16659	5.74448
INTERPRO	IPR017447:CS	4	0.512164	0.0299885	NUDCD1, SUGT1, CHORDC1, SHQ1	725	16	16659	5.74448
Annotation Cluster 21	Enrichment Score: 1.566269959667724
Category	Term	Count	%	PValue	Genes	List Total	Pop Hits	Pop Total	Fold Enrichment
KEGG_PATHWAY	hsa04310:Wnt signaling pathway	15	1.92061	0.0113454	PRKCA, FZD8, WNT10B, TCF7, PPP2R5A, LEF1, PRKX, FZD10, PLCB3, JUN, CAMK2D, CHP, RUVBL1, PRKACB, MYC	241	151	5085	2.09599
KEGG_PATHWAY	hsa04916:Melanogenesis	11	1.40845	0.0176201	PRKCA, FZD8, WNT10B, PLCB3, TCF7, FZD10, CAMK2D, LEF1, KIT, PRKACB, PRKX	241	99	5085	2.3444
KEGG_PATHWAY	hsa04720:Long-term potentiation	7	0.896287	0.100083	PRKCA, PLCB3, RPS6KA1, CAMK2D, CHP, PRKACB, PRKX	241	68	5085	2.17202
Annotation Cluster 22	Enrichment Score: 1.565325070185223
Category	Term	Count	%	PValue	Genes	List Total	Pop Hits	Pop Total	Fold Enrichment
GOTERM_MF_FAT	GO:0043565~sequence-specific DNA binding	50	6.40205	4.18545e-05	HOXD13, FOXO4, HOXC8, HOXC9, HLX, ATF6B, HOMEZ, FOXF2, NR2F2, MYC, NR2F1, EGR1, NKX2-8, ZHX1, HNRNPA2B1, LEF1, FOSB, HOXC10, HOXC13, JUN, FOXC1, TSHZ1, HOXA11, HOXB13, MEIS1, CXXC1, MSX2, HOXA1, HAND1, HOXA4, HOXA5, HOXA10, HOXA9, POU3F2, THAP1, TP53BP1, PIF1, CREB5, STAT1, ISL1, PKNOX2, HDAC5, HDAC4, PKNOX1, HOXB2, HOXB6, PBX1, HOXB9, PBX3, NR5A2	581	607	12983	1.84069
SP_PIR_KEYWORDS	DNA binding	30	3.84123	0.000131558	HOXA11, PML, POLA1, HOXD13, MSX2, HOXA1, HOXC8, HOXC9, HOXA4, HOXA5, HLX, HOXA10, HOXA9, POU3F2, NR2F2, NR2F1, EGR1, H1F0, TCF7, EGR3, ZHX1, ISL1, HOXC10, HOXB2, HOXC13, JUN, GTF2F2, HOXB6, HOXB9, PBX3	778	340	19235	2.1815
GOTERM_MF_FAT	GO:0030528~transcription regulator activity	94	12.0359	0.000761481	HTATIP2, COPS5, HOXD13, FOXO4, MED21, MEN1, HOXC8, GTF2E2, HOXC9, HLX, WDR77, FOXF2, HOMEZ, ATF6B, EED, NR2F2, MYC, NR2F1, EGR1, ELP4, EGR3, SSBP3, ZHX1, NKX2-8, EOMES, GTF2H4, LEF1, LDB2, TLE1, FOSB, PRPF6, HES1, HOXC10, TAF12, PIAS4, PFDN6, HOXC13, JUN, USP21, CAND2, FOXC1, LRCH4, SMARCA1, THOC1, SUPT3H, STON1, TSHZ1, HOXA11, PML, HOXB13, ZNRD1, TRIM16, GRAMD4, MEIS1, ZNF75D, CXXC1, MSX2, HOXA1…	581	1512	12983	1.38923
SP_PIR_KEYWORDS	Transcription	103	13.1882	0.0192023	HOXD13, FOXO4, MED21, ZIC3, KDM1B, HOXC8, GTF2E2, HOXC9, PRIM2, ATF6B, FOXF2, EED, ZHX1, EOMES, ZNF503, GRHL1, HES1, RBPMS, PIAS4, JUN, SMARCA1, MCTS1, TRAPPC2, TSHZ1, HOXA11, HOXB13, ZNRD1, MEIS1, CXXC1, HOXA1, HOXA4, HOXA5, HOXA10, HOXA9, HELLS, TCF7, TP53BP1, ZNF620, KLF15, UBP1, HDAC5, HDAC4, HOXB2, MLX, GTF2F2, SMARCC2, HOXB6, HOXB9, PHF8, PHF6, ZNF205, HLX, ACTR5, PRMT5, HOMEZ, NR2F2, MYC, …	778	2071	19235	1.22962
SP_PIR_KEYWORDS	transcription regulation	98	12.548	0.0410377	HOXD13, MED21, FOXO4, ZIC3, KDM1B, HOXC8, GTF2E2, HOXC9, ATF6B, FOXF2, EED, ZHX1, EOMES, ZNF503, GRHL1, HES1, RBPMS, PIAS4, JUN, SMARCA1, MCTS1, TSHZ1, HOXA11, HOXB13, CXXC1, HOXA1, HOXA4, HOXA5, HOXA10, HOXA9, HELLS, TCF7, TP53BP1, ZNF620, KLF15, UBP1, HDAC5, HDAC4, HOXB2, MLX, GTF2F2, SMARCC2, HOXB6, HOXB9, PHF8, PHF6, ZNF205, HLX, ACTR5, PRMT5, HOMEZ, NR2F2, MYC, NR2F1, ELP4, EGR1, ZCCHC12, EG…	778	2026	19235	1.19591
GOTERM_MF_FAT	GO:0003700~transcription factor activity	56	7.17029	0.0418204	HOXD13, FOXO4, HOXC8, HOXC9, HLX, ATF6B, HOMEZ, FOXF2, NR2F2, MYC, NR2F1, EGR1, EGR3, ZHX1, NKX2-8, EOMES, GTF2H4, LEF1, FOSB, HOXC10, TAF12, HOXC13, JUN, FOXC1, TSHZ1, HOXA11, HOXB13, MEIS1, GRAMD4, ZNF75D, MSX2, HOXA1, HOXA4, HAND1, HOXA5, HOXA10, HOXA9, POU3F2, LZTR1, CREB5, KLF15, DACH1, STAT1, ISL1, UBP1, STAT2, PKNOX2, HOXB2, PKNOX1, MLX, HOXB6, PBX1, IRF3, HOXB9, NR5A2, PBX3	581	975	12983	1.28346
SP_PIR_KEYWORDS	dna-binding	84	10.7554	0.191576	HOXD13, FOXO4, ZNF205, ZIC3, ZIC2, HOXC8, GTF2E2, HOXC9, HLX, PRIM2, FOXF2, HOMEZ, ATF6B, POLG2, NR2F2, MYC, NR2F1, EGR1, H1F0, EGR3, SSBP3, CHTF8, ZHX1, NKX2-8, EOMES, LEF1, BANP, FOSB, GRHL1, HES1, HOXC10, UHRF2, PIAS4, TAF15, HOXC13, JUN, FOXC1, DSCC1, THOC1, STON1, TSHZ1, HOXA11, PML, POLA1, HOXB13, MEIS1, ZNF75D, CXXC1, MSX2, HOXA1, HOXA4, HAND1, HOXA5, HOXA10, HOXA9, THAP1, POU3F2, STRBP, T…	778	1868	19235	1.11177
GOTERM_BP_FAT	GO:0006350~transcription	104	13.3163	0.230414	HOXD13, FOXO4, MED21, ZIC3, HOXC8, GTF2E2, HOXC9, PRIM2, ATF6B, FOXF2, EED, NKX2-8, ZHX1, EOMES, ZNF503, GRHL1, HES1, PIAS4, JUN, SMARCA1, MCTS1, TRAPPC2, TSHZ1, HOXA11, HOXB13, ZNRD1, MEIS1, CXXC1, HOXA1, HOXA4, HOXA5, HOXA10, NPM3, HOXA9, HELLS, TCF7, TP53BP1, ZNF620, KLF15, UBP1, HDAC5, HDAC4, HOXB2, MLX, HOXB6, GTF2F2, SMARCC2, HOXB9, PHF6, COPS5, MKI67IP, ZNF205, HLX, ACTR5, PRMT5, HOMEZ, NR…	620	2101	13528	1.08006
GOTERM_MF_FAT	GO:0003677~DNA binding	111	14.2125	0.276842	HOXD13, FOXO4, XRCC1, ZIC3, ZIC2, HOXC8, GTF2E2, HOXC9, PRIM2, ATF6B, FOXF2, H1F0, CHTF8, HNRNPA2B1, ZHX1, NKX2-8, LIG3, EOMES, LHFP, GRHL1, ESCO2, HES1, UHRF2, PIAS4, JUN, SMARCA1, DSCC1, TSHZ1, HOXA11, RAD23A, HOXB13, ZNRD1, MEIS1, CXXC1, HOXA1, HOXA4, HOXA5, HOXA10, HOXA9, STRBP, THAP10, HELLS, DHX9, TCF7, SETDB2, ZNF620, TP53BP1, PIF1, KLF15, C1ORF124, UBP1, HDAC5, HDAC4, HOXB2, MLX, HOXB6, G…	581	2331	12983	1.06409
GOTERM_BP_FAT	GO:0051252~regulation of RNA metabolic process	87	11.1396	0.369179	NCBP1, HTATIP2, NIF3L1, HOXD13, FOXO4, MED21, ZNF205, ZIC3, MEN1, HOXC8, HOXC9, HLX, FOXF2, HOMEZ, ATF6B, NR2F2, MYC, NR2F1, EGR1, ELP4, ZHX1, NKX2-8, TLE3, EOMES, GTF2H4, LEF1, TLE1, FOSB, PRPF6, HES1, HOXC10, PIAS4, HOXC13, JUN, USP21, FOXC1, RUVBL1, SMARCA1, TRAPPC2, SUPT3H, TSHZ1, HOXA11, HOXB13, TRIM16, GRAMD4, MEIS1, ZNF75D, CXXC1, MSX2, HOXA1, HOXA4, HAND1, HOXA5, HOXA10, HOXA9, THAP1, POU…	620	1813	13528	1.04704
GOTERM_BP_FAT	GO:0006355~regulation of transcription, DNA-dependent	85	10.8835	0.388832	HTATIP2, NIF3L1, HOXD13, FOXO4, MED21, ZNF205, ZIC3, MEN1, HOXC8, HOXC9, HLX, FOXF2, HOMEZ, ATF6B, NR2F2, MYC, NR2F1, EGR1, ELP4, ZHX1, NKX2-8, TLE3, EOMES, GTF2H4, LEF1, TLE1, FOSB, PRPF6, HES1, HOXC10, PIAS4, HOXC13, JUN, USP21, FOXC1, RUVBL1, SMARCA1, TRAPPC2, SUPT3H, TSHZ1, HOXA11, HOXB13, TRIM16, GRAMD4, MEIS1, ZNF75D, CXXC1, MSX2, HOXA1, HOXA4, HAND1, HOXA5, HOXA10, HOXA9, THAP1, POU3F2, HE…	620	1773	13528	1.04605
GOTERM_BP_FAT	GO:0045449~regulation of transcription	116	14.8528	0.678544	HOXD13, FOXO4, MED21, ZIC3, HOXC8, GTF2E2, HOXC9, FOXF2, ATF6B, EED, ZHX1, NKX2-8, EOMES, ZNF503, GRHL1, HES1, PIAS4, JUN, LRCH4, SMARCA1, MCTS1, TRAPPC2, TSHZ1, SNX6, HOXA11, HOXB13, ZNRD1, MEIS1, CXXC1, HOXA1, HOXA4, HOXA5, HOXA10, HOXA9, HELLS, TCF7, EHMT1, ZNF620, TP53BP1, KLF15, UBP1, ABCG1, HDAC5, HDAC4, HOXB2, MLX, HOXB6, GTF2F2, SMARCC2, HOXB9, IKBKB, PHF6, HTATIP2, NIF3L1, ZNF205, MEN1, …	620	2601	13528	0.973105
Annotation Cluster 23	Enrichment Score: 1.5584224154188588
Category	Term	Count	%	PValue	Genes	List Total	Pop Hits	Pop Total	Fold Enrichment
SP_PIR_KEYWORDS	methyltransferase	15	1.92061	0.00239811	SETDB2, EHMT1, TRMT1, EHMT2, METTL2B, TPMT, METTL7A, TRMT61B, N6AMT1, CCDC76, NSUN6, COQ3, METTL13, PRMT5, HEMK1	778	146	19235	2.5401
SP_PIR_KEYWORDS	s-adenosyl-l-methionine	11	1.40845	0.00875966	COQ3, NSUN6, EHMT1, SETDB2, PRMT5, TRMT1, RSAD1, CDKAL1, EHMT2, TPMT, TRMT61B	778	103	19235	2.64039
GOTERM_MF_FAT	GO:0008170~N-methyltransferase activity	7	0.896287	0.0300161	MEN1, EHMT1, SETDB2, PRMT5, TRMT1, EHMT2, HEMK1	581	53	12983	2.95135
UP_SEQ_FEATURE	binding site:S-adenosyl-L-methionine	5	0.640205	0.151939	NSUN6, EHMT1, EHMT2, TPMT, TRMT61B	777	51	19113	2.41161
UP_SEQ_FEATURE	region of interest:S-adenosyl-L-methionine binding	4	0.512164	0.168464	NSUN6, EHMT1, EHMT2, TRMT61B	777	35	19113	2.81125
Annotation Cluster 24	Enrichment Score: 1.5235982658390699
Category	Term	Count	%	PValue	Genes	List Total	Pop Hits	Pop Total	Fold Enrichment
GOTERM_BP_FAT	GO:0006259~DNA metabolic process	35	4.48143	0.0159998	RAD23A, PML, POLA1, RPS27L, INTS3, TTC5, XRCC1, GLRX2, MEN1, NSMCE1, PRIM2, MUS81, POLG2, APEX1, MYC, HELLS, HEMK1, DFFA, CHTF8, TP53BP1, NOL8, CINP, LIG3, GTF2H4, RNASEH2A, C1ORF124, ESCO2, EYA3, MNAT1, EYA4, TEP1, HAUS7, RUVBL1, PTMS, DSCC1	620	506	13528	1.50924
GOTERM_BP_FAT	GO:0033554~cellular response to stress	38	4.86556	0.0184499	CLPB, RAD23A, NEK1, PML, POLA1, RPS27L, CHEK2, INTS3, FOXO4, TTC5, XRCC1, TPM1, GLRX2, TRIB1, MEN1, NSMCE1, MUS81, POLG2, EIF2B3, APEX1, MAP2K6, EIF2B4, DHX9, TP53BP1, LIG3, GTF2H4, MINK1, EIF2B1, C1ORF124, ESCO2, EYA3, EYA4, MNAT1, G6PD, ATG4C, JUN, HAUS7, MCTS1	620	566	13528	1.4649
GOTERM_BP_FAT	GO:0006974~response to DNA damage stimulus	26	3.32907	0.0361863	RAD23A, NEK1, PML, POLA1, RPS27L, INTS3, CHEK2, XRCC1, TTC5, FOXO4, MEN1, NSMCE1, MUS81, POLG2, APEX1, MAP2K6, TP53BP1, GTF2H4, LIG3, C1ORF124, ESCO2, EYA3, EYA4, MNAT1, HAUS7, MCTS1	620	373	13528	1.52092
GOTERM_BP_FAT	GO:0006281~DNA repair	21	2.68886	0.0371469	RAD23A, TP53BP1, LIG3, GTF2H4, POLA1, PML, RPS27L, INTS3, XRCC1, TTC5, C1ORF124, ESCO2, MEN1, EYA3, MNAT1, EYA4, NSMCE1, MUS81, HAUS7, POLG2, APEX1	620	284	13528	1.6134
SP_PIR_KEYWORDS	DNA damage	15	1.92061	0.0390445	RAD23A, TP53BP1, CINP, GTF2H4, LIG3, INTS3, TTC5, XRCC1, EYA3, EYA4, NSMCE1, MUS81, HAUS7, MCTS1, APEX1	778	205	19235	1.80905
SP_PIR_KEYWORDS	dna repair	14	1.79257	0.0465881	RAD23A, TP53BP1, CINP, GTF2H4, LIG3, INTS3, TTC5, XRCC1, EYA3, EYA4, NSMCE1, MUS81, HAUS7, APEX1	778	191	19235	1.8122
Annotation Cluster 25	Enrichment Score: 1.4829592492972181
Category	Term	Count	%	PValue	Genes	List Total	Pop Hits	Pop Total	Fold Enrichment
INTERPRO	IPR005479:Carbamoyl phosphate synthetase, large subunit, ATP-binding	4	0.512164	0.0168671	USP28, CPS1, PCCA, PC	725	13	16659	7.07013
INTERPRO	IPR011761:ATP-grasp fold	4	0.512164	0.0168671	CPS1, SUCLA2, PCCA, PC	725	13	16659	7.07013
INTERPRO	IPR005481:Carbamoyl phosphate synthase, large subunit, N-terminal	3	0.384123	0.0342475	CPS1, PCCA, PC	725	7	16659	9.84768
INTERPRO	IPR013816:ATP-grasp fold, subdomain 2	4	0.512164	0.0352675	CPS1, SUCLA2, PCCA, PC	725	17	16659	5.40657
INTERPRO	IPR013817:Pre-ATP-grasp fold	3	0.384123	0.0443684	CPS1, PCCA, PC	725	8	16659	8.61672
UP_SEQ_FEATURE	domain:ATP-grasp	3	0.384123	0.0830017	SUCLA2, PCCA, PC	777	12	19113	6.14961
Annotation Cluster 26	Enrichment Score: 1.4202044248430261
Category	Term	Count	%	PValue	Genes	List Total	Pop Hits	Pop Total	Fold Enrichment
INTERPRO	IPR011989:Armadillo-like helical	16	2.04866	0.000444317	C14ORF21, XPO1, XPO5, ARMC6, HSPBP1, JUP, KIAA0020, AP2A2, CSE1L, INTS4, KIFAP3, IPO4, RANBP6, PKP4, USO1, PIK3R4	725	128	16659	2.87224
UP_SEQ_FEATURE	repeat:ARM 1	6	0.768246	0.00769568	HSPBP1, JUP, KIFAP3, PKP4, USO1, ARMC6	777	31	19113	4.76099
UP_SEQ_FEATURE	repeat:ARM 4	6	0.768246	0.00769568	HSPBP1, JUP, KIFAP3, PKP4, USO1, ARMC6	777	31	19113	4.76099
UP_SEQ_FEATURE	repeat:ARM 3	6	0.768246	0.0144646	HSPBP1, JUP, KIFAP3, PKP4, USO1, ARMC6	777	36	19113	4.09974
UP_SEQ_FEATURE	repeat:ARM 2	6	0.768246	0.0161809	HSPBP1, JUP, KIFAP3, PKP4, USO1, ARMC6	777	37	19113	3.98894
SMART	SM00185:ARM	5	0.640205	0.0653241	JUP, KIFAP3, PKP4, USO1, ARMC6	377	37	9079	3.25436
INTERPRO	IPR000225:Armadillo	5	0.640205	0.0753691	JUP, KIFAP3, PKP4, USO1, ARMC6	725	37	16659	3.10513
UP_SEQ_FEATURE	repeat:ARM 5	4	0.512164	0.111797	JUP, KIFAP3, PKP4, USO1	777	29	19113	3.39289
UP_SEQ_FEATURE	repeat:ARM 9	3	0.384123	0.164478	JUP, PKP4, USO1	777	18	19113	4.09974
UP_SEQ_FEATURE	repeat:ARM 8	3	0.384123	0.224127	JUP, PKP4, USO1	777	22	19113	3.35433
UP_SEQ_FEATURE	repeat:ARM 7	3	0.384123	0.254563	JUP, PKP4, USO1	777	24	19113	3.07481
UP_SEQ_FEATURE	repeat:ARM 6	3	0.384123	0.285073	JUP, PKP4, USO1	777	26	19113	2.83828
Annotation Cluster 27	Enrichment Score: 1.4156925957291062
Category	Term	Count	%	PValue	Genes	List Total	Pop Hits	Pop Total	Fold Enrichment
GOTERM_BP_FAT	GO:0006733~oxidoreduction coenzyme metabolic process	10	1.28041	0.00052253	COQ3, NMNAT2, TALDO1, G6PD, PGD, QPRT, FLAD1, C9ORF95, HIBADH, NMNAT1	620	52	13528	4.19603
GOTERM_BP_FAT	GO:0019362~pyridine nucleotide metabolic process	8	1.02433	0.00270848	NMNAT2, TALDO1, G6PD, PGD, QPRT, C9ORF95, HIBADH, NMNAT1	620	42	13528	4.15607
GOTERM_BP_FAT	GO:0006098~pentose-phosphate shunt	4	0.512164	0.00651041	TALDO1, G6PD, PGD, HIBADH	620	9	13528	9.69749
GOTERM_BP_FAT	GO:0046496~nicotinamide nucleotide metabolic process	7	0.896287	0.0091199	NMNAT2, TALDO1, G6PD, PGD, QPRT, HIBADH, NMNAT1	620	40	13528	3.81839
GOTERM_BP_FAT	GO:0006769~nicotinamide metabolic process	7	0.896287	0.0091199	NMNAT2, TALDO1, G6PD, PGD, QPRT, HIBADH, NMNAT1	620	40	13528	3.81839
GOTERM_BP_FAT	GO:0009820~alkaloid metabolic process	7	0.896287	0.0102808	NMNAT2, TALDO1, G6PD, PGD, QPRT, HIBADH, NMNAT1	620	41	13528	3.72526
GOTERM_BP_FAT	GO:0006732~coenzyme metabolic process	15	1.92061	0.0104869	NMNAT2, TALDO1, PGD, NFS1, C9ORF95, HIBADH, GLRX2, MTHFD1, DBT, COQ3, G6PD, QPRT, FLAD1, SUCLA2, NMNAT1	620	153	13528	2.13915
SP_PIR_KEYWORDS	pyridine nucleotide biosynthesis	4	0.512164	0.0109903	NMNAT2, QPRT, C9ORF95, NMNAT1	778	12	19235	8.24122
GOTERM_BP_FAT	GO:0009108~coenzyme biosynthetic process	9	1.15237	0.0131461	MTHFD1, COQ3, DBT, NMNAT2, NFS1, QPRT, FLAD1, C9ORF95, NMNAT1	620	69	13528	2.846
GOTERM_BP_FAT	GO:0051188~cofactor biosynthetic process	11	1.40845	0.0131499	MTHFD1, COQ3, DBT, NMNAT2, NFS1, QPRT, RSAD1, SUCLA2, FLAD1, C9ORF95, NMNAT1	620	97	13528	2.47436
GOTERM_BP_FAT	GO:0043603~cellular amide metabolic process	8	1.02433	0.0134463	NMNAT2, TALDO1, G6PD, PGD, QPRT, CPS1, HIBADH, NMNAT1	620	56	13528	3.11705
KEGG_PATHWAY	hsa00760:Nicotinate and nicotinamide metabolism	5	0.640205	0.0244139	NMNAT2, NT5C2, QPRT, C9ORF95, NMNAT1	241	24	5085	4.39575
GOTERM_BP_FAT	GO:0019748~secondary metabolic process	9	1.15237	0.0276688	NMNAT2, ALDH1A2, TALDO1, G6PD, PGD, CYP26A1, QPRT, HIBADH, NMNAT1	620	79	13528	2.48575
GOTERM_BP_FAT	GO:0019363~pyridine nucleotide biosynthetic process	4	0.512164	0.0287497	NMNAT2, QPRT, C9ORF95, NMNAT1	620	15	13528	5.81849
SP_PIR_KEYWORDS	pentose phosphate pathway	3	0.384123	0.0298965	TALDO1, G6PD, PGD	778	7	19235	10.5959
GOTERM_BP_FAT	GO:0046164~alcohol catabolic process	9	1.15237	0.0315415	GPD1L, TALDO1, G6PD, MAOA, PGD, BPGM, PFKM, OGDH, HIBADH	620	81	13528	2.42437
GOTERM_BP_FAT	GO:0006739~NADP metabolic process	4	0.512164	0.0342104	TALDO1, G6PD, PGD, HIBADH	620	16	13528	5.45484
GOTERM_BP_FAT	GO:0051186~cofactor metabolic process	16	2.04866	0.0343143	NMNAT2, TALDO1, PGD, NFS1, RSAD1, C9ORF95, HIBADH, GLRX2, MTHFD1, DBT, COQ3, G6PD, QPRT, FLAD1, SUCLA2, NMNAT1	620	195	13528	1.79031
GOTERM_BP_FAT	GO:0009110~vitamin biosynthetic process	5	0.640205	0.0371579	NMNAT2, ALDH1A2, QPRT, C9ORF95, NMNAT1	620	28	13528	3.89631
GOTERM_BP_FAT	GO:0044275~cellular carbohydrate catabolic process	9	1.15237	0.040364	GPD1L, TALDO1, G6PD, PGD, BPGM, PFKM, CPS1, OGDH, HIBADH	620	85	13528	2.31028
GOTERM_BP_FAT	GO:0006007~glucose catabolic process	7	0.896287	0.0484948	TALDO1, G6PD, PGD, BPGM, PFKM, OGDH, HIBADH	620	58	13528	2.63337
GOTERM_BP_FAT	GO:0009435~NAD biosynthetic process	3	0.384123	0.0607825	NMNAT2, QPRT, NMNAT1	620	9	13528	7.27312
GOTERM_BP_FAT	GO:0016052~carbohydrate catabolic process	10	1.28041	0.0619538	GPD1L, CHID1, TALDO1, G6PD, PGD, BPGM, PFKM, CPS1, OGDH, HIBADH	620	109	13528	2.00178
GOTERM_BP_FAT	GO:0019359~nicotinamide nucleotide biosynthetic process	3	0.384123	0.0737313	NMNAT2, QPRT, NMNAT1	620	10	13528	6.54581
GOTERM_BP_FAT	GO:0005996~monosaccharide metabolic process	16	2.04866	0.085231	TALDO1, GMDS, PHKB, PGD, CHST2, DPAGT1, BPGM, PFKM, NAGK, OGDH, CPS1, HIBADH, G6PD, MYC, AGL, PC	620	222	13528	1.57257
GOTERM_BP_FAT	GO:0042364~water-soluble vitamin biosynthetic process	4	0.512164	0.08565	NMNAT2, QPRT, C9ORF95, NMNAT1	620	23	13528	3.79467
GOTERM_BP_FAT	GO:0019321~pentose metabolic process	3	0.384123	0.0874622	TALDO1, G6PD, PGD	620	11	13528	5.95073
GOTERM_BP_FAT	GO:0006006~glucose metabolic process	12	1.53649	0.0923747	TALDO1, G6PD, PHKB, PGD, BPGM, PFKM, CPS1, OGDH, MYC, HIBADH, AGL, PC	620	153	13528	1.71132
GOTERM_BP_FAT	GO:0019320~hexose catabolic process	7	0.896287	0.0952263	TALDO1, G6PD, PGD, BPGM, PFKM, OGDH, HIBADH	620	69	13528	2.21356
GOTERM_MF_FAT	GO:0048029~monosaccharide binding	5	0.640205	0.101835	TALDO1, G6PD, LMAN2L, COLEC12, PFKM	581	40	12983	2.79324
GOTERM_BP_FAT	GO:0046365~monosaccharide catabolic process	7	0.896287	0.105646	TALDO1, G6PD, PGD, BPGM, PFKM, OGDH, HIBADH	620	71	13528	2.1512
GOTERM_BP_FAT	GO:0006767~water-soluble vitamin metabolic process	5	0.640205	0.108768	NMNAT2, QPRT, FLAD1, C9ORF95, NMNAT1	620	40	13528	2.72742
KEGG_PATHWAY	hsa00030:Pentose phosphate pathway	4	0.512164	0.111392	TALDO1, G6PD, PGD, PFKM	241	25	5085	3.37593
GOTERM_BP_FAT	GO:0006766~vitamin metabolic process	7	0.896287	0.128162	NMNAT2, ALDH1A2, CYP26A1, QPRT, FLAD1, C9ORF95, NMNAT1	620	75	13528	2.03647
GOTERM_BP_FAT	GO:0019318~hexose metabolic process	13	1.66453	0.170343	TALDO1, GMDS, PHKB, PGD, BPGM, PFKM, CPS1, OGDH, HIBADH, G6PD, MYC, AGL, PC	620	192	13528	1.47735
GOTERM_BP_FAT	GO:0019674~NAD metabolic process	3	0.384123	0.318235	NMNAT2, QPRT, NMNAT1	620	25	13528	2.61832
SP_PIR_KEYWORDS	glycolysis	3	0.384123	0.535478	BPGM, PFKM, OGDH	778	44	19235	1.6857
GOTERM_BP_FAT	GO:0006096~glycolysis	3	0.384123	0.640452	BPGM, PFKM, OGDH	620	47	13528	1.39272
Annotation Cluster 28	Enrichment Score: 1.4124574839348545
Category	Term	Count	%	PValue	Genes	List Total	Pop Hits	Pop Total	Fold Enrichment
GOTERM_CC_FAT	GO:0016591~DNA-directed RNA polymerase II, holoenzyme	14	1.79257	3.23384e-05	ELP4, SUPT3H, STON1, GTF2H4, INTS3, CTR9, INTS9, MNAT1, INTS8, GTF2E2, TAF12, INTS5, INTS4, GTF2F2	542	81	12782	4.07608
KEGG_PATHWAY	hsa03022:Basal transcription factors	5	0.640205	0.0806996	GTF2E2, STON1, TAF12, GTF2F2, GTF2H4	241	35	5085	3.01423
GOTERM_BP_FAT	GO:0006368~RNA elongation from RNA polymerase II promoter	5	0.640205	0.175847	MNAT1, GTF2E2, TAF12, GTF2F2, GTF2H4	620	48	13528	2.27285
GOTERM_BP_FAT	GO:0006352~transcription initiation	7	0.896287	0.179325	MNAT1, GTF2E2, STON1, TAF12, GTF2F2, GTF2H4, MYC	620	83	13528	1.84019
GOTERM_BP_FAT	GO:0006367~transcription initiation from RNA polymerase II promoter	6	0.768246	0.199692	MNAT1, GTF2E2, STON1, TAF12, GTF2F2, GTF2H4	620	68	13528	1.92524
GOTERM_BP_FAT	GO:0006354~RNA elongation	5	0.640205	0.203952	MNAT1, GTF2E2, TAF12, GTF2F2, GTF2H4	620	51	13528	2.13915
Annotation Cluster 29	Enrichment Score: 1.3649111875811362
Category	Term	Count	%	PValue	Genes	List Total	Pop Hits	Pop Total	Fold Enrichment
INTERPRO	IPR013328:Dehydrogenase, multihelical	4	0.512164	0.00564035	GPD1L, PGD, HADH, HIBADH	725	9	16659	10.2124
SP_PIR_KEYWORDS	nad	15	1.92061	0.0214688	NDUFB3, NMNAT2, NDUFB5, ME2, AASS, HIBADH, GPD1L, ALDH1A2, NXN, ALDH4A1, AHCYL2, HSD17B4, HADH, HPGD, NMNAT1	778	189	19235	1.96219
INTERPRO	IPR016040:NAD(P)-binding domain	13	1.66453	0.0306082	HSD17B11, HTATIP2, ME2, GMDS, PGD, HIBADH, GPD1L, MTHFD1, G6PD, MAT2B, HSD17B4, HADH, HPGD	725	150	16659	1.99142
UP_SEQ_FEATURE	nucleotide phosphate-binding region:NAD	8	1.02433	0.0344358	GPD1L, ALDH1A2, ME2, ALDH4A1, HSD17B4, HADH, HPGD, HIBADH	777	76	19113	2.58931
UP_SEQ_FEATURE	binding site:NAD	5	0.640205	0.144347	GPD1L, ME2, HSD17B4, HADH, HIBADH	777	50	19113	2.45985
GOTERM_MF_FAT	GO:0051287~NAD or NADH binding	4	0.512164	0.350884	GPD1L, ME2, HPGD, HIBADH	581	47	12983	1.90178
Annotation Cluster 30	Enrichment Score: 1.3553290186827724
Category	Term	Count	%	PValue	Genes	List Total	Pop Hits	Pop Total	Fold Enrichment
GOTERM_BP_FAT	GO:0065003~macromolecular complex assembly	44	5.6338	0.0135733	NCBP1, XPO1, STON1, SAMM50, PML, NFS1, AASS, GJA1, MKI67IP, NAP1L2, SKAP2, NDUFAF1, GTF2E2, CSE1L, PRMT5, KIFAP3, C1QTNF1, WDR77, PDGFC, GEMIN6, MYC, HELLS, GEMIN5, H1F0, GTF2H4, DPAGT1, BCS1L, COLEC12, PFKM, CDK5, CENPJ, PRPF6, CARD10, JUP, COG4, MNAT1, TAF12, PFDN6, IPO4, GTF2F2, ADSL, QPRT, ZNHIT6, UNC13B	620	665	13528	1.44369
GOTERM_BP_FAT	GO:0006461~protein complex assembly	35	4.48143	0.015718	XPO1, STON1, SAMM50, PML, NFS1, AASS, GJA1, MKI67IP, SKAP2, NDUFAF1, GTF2E2, CSE1L, KIFAP3, C1QTNF1, PDGFC, MYC, GEMIN5, GTF2H4, DPAGT1, BCS1L, COLEC12, PFKM, CDK5, CENPJ, CARD10, JUP, MNAT1, COG4, TAF12, PFDN6, IPO4, GTF2F2, ADSL, QPRT, UNC13B	620	505	13528	1.51223
GOTERM_BP_FAT	GO:0070271~protein complex biogenesis	35	4.48143	0.015718	XPO1, STON1, SAMM50, PML, NFS1, AASS, GJA1, MKI67IP, SKAP2, NDUFAF1, GTF2E2, CSE1L, KIFAP3, C1QTNF1, PDGFC, MYC, GEMIN5, GTF2H4, DPAGT1, BCS1L, COLEC12, PFKM, CDK5, CENPJ, CARD10, JUP, MNAT1, COG4, TAF12, PFDN6, IPO4, GTF2F2, ADSL, QPRT, UNC13B	620	505	13528	1.51223
GOTERM_BP_FAT	GO:0043933~macromolecular complex subunit organization	45	5.76184	0.0245289	NCBP1, XPO1, STON1, SAMM50, PML, NFS1, AASS, GJA1, MKI67IP, NAP1L2, SKAP2, NDUFAF1, GTF2E2, CSE1L, PRMT5, KIFAP3, C1QTNF1, WDR77, PDGFC, GEMIN6, MYC, HELLS, GEMIN5, H1F0, GTF2H4, DPAGT1, BCS1L, COLEC12, PFKM, CDK5, CENPJ, ABCG1, PRPF6, CARD10, JUP, COG4, MNAT1, TAF12, PFDN6, IPO4, GTF2F2, ADSL, QPRT, ZNHIT6, UNC13B	620	710	13528	1.38292
GOTERM_BP_FAT	GO:0034622~cellular macromolecular complex assembly	21	2.68886	0.0935405	H1F0, NCBP1, XPO1, SAMM50, BCS1L, NAP1L2, CDK5, CENPJ, PRPF6, COG4, CSE1L, PFDN6, IPO4, PRMT5, WDR77, PDGFC, ZNHIT6, GEMIN6, UNC13B, HELLS, GEMIN5	620	318	13528	1.4409
GOTERM_BP_FAT	GO:0034621~cellular macromolecular complex subunit organization	21	2.68886	0.203143	H1F0, NCBP1, XPO1, SAMM50, BCS1L, NAP1L2, CDK5, CENPJ, PRPF6, COG4, CSE1L, PFDN6, IPO4, PRMT5, WDR77, PDGFC, ZNHIT6, GEMIN6, UNC13B, HELLS, GEMIN5	620	357	13528	1.28349
GOTERM_BP_FAT	GO:0043623~cellular protein complex assembly	11	1.40845	0.208323	COG4, XPO1, CSE1L, SAMM50, PFDN6, IPO4, PDGFC, BCS1L, UNC13B, CENPJ, CDK5	620	162	13528	1.48156
Annotation Cluster 31	Enrichment Score: 1.341070375568334
Category	Term	Count	%	PValue	Genes	List Total	Pop Hits	Pop Total	Fold Enrichment
UP_SEQ_FEATURE	binding site:NADP	5	0.640205	0.0254327	MTHFD1, G6PD, GMPR2, GMDS, GMPR	777	28	19113	4.39258
SP_PIR_KEYWORDS	nadp	12	1.53649	0.0518558	HSD17B11, MTHFD1, CYP39A1, CYP2J2, G6PD, HTATIP2, GMPR2, GMDS, DHFRL1, PGD, AASS, GMPR	778	156	19235	1.90182
UP_SEQ_FEATURE	nucleotide phosphate-binding region:NADP	7	0.896287	0.0718784	HSD17B11, MTHFD1, G6PD, HTATIP2, GMPR2, DHFRL1, GMPR	777	72	19113	2.39152
Annotation Cluster 32	Enrichment Score: 1.3401255885185663
Category	Term	Count	%	PValue	Genes	List Total	Pop Hits	Pop Total	Fold Enrichment
UP_SEQ_FEATURE	repeat:HEAT 3	7	0.896287	0.0152731	XPO1, INTS4, TBCD, IPO4, RANBP6, CAND2, PIK3R4	777	50	19113	3.44378
UP_SEQ_FEATURE	repeat:HEAT 1	7	0.896287	0.0296988	XPO1, INTS4, TBCD, IPO4, RANBP6, CAND2, PIK3R4	777	58	19113	2.96878
UP_SEQ_FEATURE	repeat:HEAT 2	7	0.896287	0.0296988	XPO1, INTS4, TBCD, IPO4, RANBP6, CAND2, PIK3R4	777	58	19113	2.96878
INTERPRO	IPR000357:HEAT	7	0.896287	0.0314334	JUP, INTS4, TBCD, IPO4, RANBP6, CAND2, PIK3R4	725	55	16659	2.92446
UP_SEQ_FEATURE	repeat:HEAT 6	5	0.640205	0.0319527	XPO1, INTS4, IPO4, RANBP6, CAND2	777	30	19113	4.09974
UP_SEQ_FEATURE	repeat:HEAT 5	5	0.640205	0.0521628	XPO1, INTS4, IPO4, RANBP6, CAND2	777	35	19113	3.51407
UP_SEQ_FEATURE	repeat:HEAT 7	4	0.512164	0.0716679	XPO1, INTS4, RANBP6, CAND2	777	24	19113	4.09974
UP_SEQ_FEATURE	repeat:HEAT 4	5	0.640205	0.095867	XPO1, INTS4, IPO4, RANBP6, CAND2	777	43	19113	2.86029
UP_SEQ_FEATURE	repeat:HEAT 8	3	0.384123	0.179148	XPO1, INTS4, CAND2	777	19	19113	3.88397
Annotation Cluster 33	Enrichment Score: 1.3296311371973855
Category	Term	Count	%	PValue	Genes	List Total	Pop Hits	Pop Total	Fold Enrichment
GOTERM_BP_FAT	GO:0016568~chromatin modification	24	3.07298	0.00375226	UTP3, SUPT3H, KDM6A, EHMT1, KAT2B, SETDB2, L3MBTL2, TRIM16, BANP, EHMT2, CTR9, HDAC5, MEN1, EYA3, HDAC4, EYA4, TAF12, PRMT5, SMARCC2, USP21, EED, RUVBL1, SMARCA1, HELLS	620	274	13528	1.91118
GOTERM_BP_FAT	GO:0016569~covalent chromatin modification	14	1.79257	0.00505096	SUPT3H, KAT2B, EHMT1, TRIM16, CTR9, MEN1, EYA3, HDAC5, HDAC4, TAF12, PRMT5, USP21, RUVBL1, HELLS	620	126	13528	2.42437
SP_PIR_KEYWORDS	chromatin regulator	18	2.30474	0.00597277	UTP3, KDM6A, SETDB2, EHMT1, L3MBTL2, BANP, EHMT2, EYA3, KDM1B, HDAC5, HDAC4, EYA4, PRMT5, SMARCC2, USP21, EED, RUVBL1, SMARCA1	778	213	19235	2.08932
GOTERM_BP_FAT	GO:0016570~histone modification	13	1.66453	0.0100011	SUPT3H, KAT2B, EHMT1, TRIM16, CTR9, MEN1, EYA3, HDAC5, HDAC4, TAF12, PRMT5, USP21, RUVBL1	620	122	13528	2.32501
GOTERM_BP_FAT	GO:0051276~chromosome organization	34	4.35339	0.0149218	UTP3, SUPT3H, KDM6A, NEK2, TRIM16, NAP1L2, MEN1, PRMT5, EED, HELLS, H1F0, EHMT1, KAT2B, SETDB2, L3MBTL2, SGOL2, BANP, EHMT2, SMC4, CTR9, NCAPD2, HDAC5, EYA3, HDAC4, EYA4, TAF12, TEX15, SMARCC2, USP21, TEP1, RRS1, RUVBL1, SMARCA1, DSCC1	620	485	13528	1.5296
GOTERM_BP_FAT	GO:0006325~chromatin organization	26	3.32907	0.0414775	UTP3, SUPT3H, KDM6A, TRIM16, NAP1L2, MEN1, PRMT5, EED, HELLS, H1F0, KAT2B, SETDB2, EHMT1, L3MBTL2, BANP, EHMT2, CTR9, HDAC5, EYA3, EYA4, HDAC4, TAF12, SMARCC2, USP21, RUVBL1, SMARCA1	620	378	13528	1.5008
GOTERM_BP_FAT	GO:0043543~protein amino acid acylation	6	0.768246	0.138948	ZDHHC2, SUPT3H, TAF12, KAT2B, TRIM16, RUVBL1	620	60	13528	2.18194
GOTERM_BP_FAT	GO:0016573~histone acetylation	5	0.640205	0.175847	SUPT3H, TAF12, KAT2B, TRIM16, RUVBL1	620	48	13528	2.27285
GOTERM_BP_FAT	GO:0006473~protein amino acid acetylation	5	0.640205	0.213601	SUPT3H, TAF12, KAT2B, TRIM16, RUVBL1	620	52	13528	2.09801
GOTERM_CC_FAT	GO:0070461~SAGA-type complex	3	0.384123	0.25419	SUPT3H, TAF12, KAT2B	542	23	12782	3.07605
GOTERM_BP_FAT	GO:0043966~histone H3 acetylation	3	0.384123	0.335261	SUPT3H, TAF12, TRIM16	620	26	13528	2.51762
GOTERM_CC_FAT	GO:0000123~histone acetyltransferase complex	4	0.512164	0.355442	SUPT3H, TAF12, KAT2B, RUVBL1	542	50	12782	1.88664
Annotation Cluster 34	Enrichment Score: 1.316238421016446
Category	Term	Count	%	PValue	Genes	List Total	Pop Hits	Pop Total	Fold Enrichment
SP_PIR_KEYWORDS	cell division	20	2.56082	0.0110874	MAD1L1, CDC14A, CDC14B, NEK2, SGOL2, NEK1, CINP, LIG3, LRRCC1, CCNG1, CDK5, SMC4, NCAPD2, ATAD3B, NUP37, HAUS7, MAPRE2, RUVBL1, NUP43, HELLS	778	264	19235	1.873
SP_PIR_KEYWORDS	cell cycle	30	3.84123	0.0126557	MAD1L1, CDC14A, NEK2, NEK1, LRRCC1, CHEK2, FOXO4, CCNG1, THAP1, NUP37, HELLS, KAT2B, SGOL2, CHTF8, CINP, LIG3, BANP, GAS1, CDK5, ESCO2, SMC4, NCAPD2, MNAT1, UHRF2, MAPRE2, HAUS7, RUVBL1, NUP43, MCTS1, DSCC1	778	461	19235	1.60891
GOTERM_BP_FAT	GO:0051301~cell division	23	2.94494	0.0168468	MAD1L1, CDC14A, CDC14B, NEK2, SGOL2, NEK1, CINP, LIG3, LRRCC1, KIT, CCNG1, CDK5, CENPJ, SMC4, NCAPD2, ATAD3B, POU3F2, NUP37, HAUS7, MAPRE2, RUVBL1, NUP43, HELLS	620	295	13528	1.70117
GOTERM_BP_FAT	GO:0007067~mitosis	17	2.1767	0.0456061	MAD1L1, NEK2, NEK1, LRRCC1, TPX2, CCNG1, SUGT1, SMC4, NCAPD2, RRS1, NUP37, HAUS7, MAPRE2, RUVBL1, NUP43, HELLS, DSCC1	620	220	13528	1.68604
GOTERM_BP_FAT	GO:0000280~nuclear division	17	2.1767	0.0456061	MAD1L1, NEK2, NEK1, LRRCC1, TPX2, CCNG1, SUGT1, SMC4, NCAPD2, RRS1, NUP37, HAUS7, MAPRE2, RUVBL1, NUP43, HELLS, DSCC1	620	220	13528	1.68604
GOTERM_BP_FAT	GO:0000087~M phase of mitotic cell cycle	17	2.1767	0.0521454	MAD1L1, NEK2, NEK1, LRRCC1, TPX2, CCNG1, SUGT1, SMC4, NCAPD2, RRS1, NUP37, HAUS7, MAPRE2, RUVBL1, NUP43, HELLS, DSCC1	620	224	13528	1.65593
GOTERM_BP_FAT	GO:0048285~organelle fission	17	2.1767	0.0611906	MAD1L1, NEK2, NEK1, LRRCC1, TPX2, CCNG1, SUGT1, SMC4, NCAPD2, RRS1, NUP37, HAUS7, MAPRE2, RUVBL1, NUP43, HELLS, DSCC1	620	229	13528	1.61978
GOTERM_BP_FAT	GO:0022402~cell cycle process	35	4.48143	0.0619012	PSMB10, MAD1L1, NEK2, NEK1, LRRCC1, PML, POLA1, FOXO4, CCNG1, MEN1, CAMK2D, NUP37, MYC, LFNG, MAP2K6, HELLS, KAT2B, SGOL2, LIG3, TPX2, GAS1, SUGT1, CENPJ, SMC4, NCAPD2, PSMB9, MNAT1, TEX15, PSME2, RRS1, MAPRE2, HAUS7, RUVBL1, NUP43, DSCC1	620	565	13528	1.35164
SP_PIR_KEYWORDS	mitosis	13	1.66453	0.0680352	MAD1L1, NEK2, NEK1, LRRCC1, CCNG1, NCAPD2, SMC4, HAUS7, MAPRE2, NUP37, RUVBL1, NUP43, HELLS	778	183	19235	1.75632
GOTERM_BP_FAT	GO:0007049~cell cycle	45	5.76184	0.0828373	PSMB10, MAD1L1, CDC14A, NEK2, NEK1, LRRCC1, PML, POLA1, CHEK2, FOXO4, CCNG1, MEN1, CAMK2D, NUP37, THAP1, LFNG, MYC, MAP2K6, HELLS, KAT2B, SGOL2, CHTF8, CINP, LIG3, TPX2, BANP, GAS1, SUGT1, CDK5, CENPJ, ESCO2, SMC4, NCAPD2, PSMB9, MNAT1, UHRF2, TEX15, PSME2, RRS1, MAPRE2, HAUS7, RUVBL1, MCTS1, NUP43, DSCC1	620	776	13528	1.2653
GOTERM_BP_FAT	GO:0000278~mitotic cell cycle	24	3.07298	0.084427	PSMB10, MAD1L1, NEK2, NEK1, TPX2, LRRCC1, POLA1, FOXO4, CCNG1, SUGT1, SMC4, NCAPD2, PSMB9, MNAT1, PSME2, CAMK2D, RRS1, NUP37, HAUS7, MAPRE2, RUVBL1, NUP43, HELLS, DSCC1	620	370	13528	1.41531
GOTERM_BP_FAT	GO:0000279~M phase	21	2.68886	0.11993	MAD1L1, NEK2, SGOL2, NEK1, LIG3, TPX2, LRRCC1, CCNG1, SUGT1, SMC4, NCAPD2, TEX15, RRS1, NUP37, HAUS7, MAPRE2, RUVBL1, NUP43, LFNG, HELLS, DSCC1	620	329	13528	1.39272
GOTERM_BP_FAT	GO:0022403~cell cycle phase	25	3.20102	0.139718	MAD1L1, NEK2, NEK1, POLA1, LRRCC1, CCNG1, FOXO4, CAMK2D, NUP37, LFNG, HELLS, SGOL2, TPX2, LIG3, SUGT1, NCAPD2, SMC4, MNAT1, TEX15, RRS1, HAUS7, MAPRE2, RUVBL1, NUP43, DSCC1	620	414	13528	1.31759
Annotation Cluster 35	Enrichment Score: 1.3041617847376075
Category	Term	Count	%	PValue	Genes	List Total	Pop Hits	Pop Total	Fold Enrichment
GOTERM_CC_FAT	GO:0012505~endomembrane system	50	6.40205	0.0036179	XPO1, MAD1L1, TUSC3, HTATIP2, CYP2S1, LMAN2L, CHMP4A, GJA1, ALG6, SLC35A1, ITSN1, ALG8, RTN1, SLC35A4, PIGK, CYP39A1, PIGM, NECAP1, PDGFC, NUP37, ELOVL6, NUP35, DLG1, SPTLC2, CHST2, DPAGT1, CYP26A1, CLIC1, PNPLA6, AAAS, IPO4, USO1, NUP43, POLA1, PML, NUP93, CEPT1, CSE1L, CAMK2D, PCYT1A, PCSK7, LFNG, PPAP2B, ST6GAL1, A4GALT, AP2A2, DPM2, GHDC, SLC5A6, FAF1	542	782	12782	1.50787
GOTERM_CC_FAT	GO:0042175~nuclear envelope-endoplasmic reticulum network	20	2.56082	0.033023	XPO1, TUSC3, SPTLC2, LMAN2L, CYP2S1, DPAGT1, CYP26A1, ALG6, ALG8, RTN1, PNPLA6, PIGK, CEPT1, CYP39A1, PIGM, DPM2, PCYT1A, ELOVL6, PPAP2B, DLG1	542	284	12782	1.66078
GOTERM_CC_FAT	GO:0005789~endoplasmic reticulum membrane	19	2.43278	0.0372	TUSC3, SPTLC2, LMAN2L, CYP2S1, DPAGT1, CYP26A1, ALG6, ALG8, RTN1, PNPLA6, PIGK, CEPT1, CYP39A1, PIGM, DPM2, PCYT1A, ELOVL6, PPAP2B, DLG1	542	269	12782	1.66572
SP_PIR_KEYWORDS	endoplasmic reticulum	36	4.60948	0.136563	CDIPT, CYP2J2, TUSC3, CYP2S1, LMAN2L, ALG6, EDEM3, ALG8, RTN1, STAU2, PIGK, CEPT1, CYP39A1, PIGM, SHISA2, LPCAT1, ATF6B, ELOVL6, SEC23IP, DLG1, RHBDF2, PLD1, NCEH1, SPTLC2, DPAGT1, CYP26A1, METTL7A, ABCG1, LPCAT4, PNPLA6, TRAPPC9, SULF2, DPM2, GHDC, AHSA1, TRAPPC2	778	713	19235	1.24832
GOTERM_CC_FAT	GO:0044432~endoplasmic reticulum part	20	2.56082	0.151349	TUSC3, SPTLC2, LMAN2L, CYP2S1, CYP26A1, DPAGT1, ALG6, EDEM3, ALG8, RTN1, PNPLA6, PIGK, CEPT1, CYP39A1, PIGM, DPM2, PCYT1A, ELOVL6, PPAP2B, DLG1	542	347	12782	1.35925
GOTERM_CC_FAT	GO:0005783~endoplasmic reticulum	48	6.14597	0.162893	STX8, CDIPT, CYP2J2, TUSC3, CYP2S1, LMAN2L, GJA1, ALG6, HSPA1B, EDEM3, ALG8, RTN1, STAU2, PIGK, RGMA, KIAA0020, GPC2, CEPT1, CYP39A1, PIGM, SHISA2, LPCAT1, KIFAP3, ATF6B, PCYT1A, ELOVL6, APEX1, PPAP2B, SEC23IP, DLG1, RHBDF2, PLD1, NCEH1, SPTLC2, TTC35, DPAGT1, CYP26A1, ABCG1, PNPLA6, LPCAT4, SULF2, TRAPPC9, DPM2, GHDC, YIPF4, TMTC2, AHSA1, TRAPPC2	542	960	12782	1.17915
Annotation Cluster 36	Enrichment Score: 1.2531328380576119
Category	Term	Count	%	PValue	Genes	List Total	Pop Hits	Pop Total	Fold Enrichment
SP_PIR_KEYWORDS	nuclease	11	1.40845	0.0106276	RNASEL, ELAC1, EXOSC7, HRSP12, EXOSC5, REXO2, MUS81, HAUS7, ENDOD1, CPSF3, RNASEH2A	778	106	19235	2.56566
GOTERM_MF_FAT	GO:0004518~nuclease activity	15	1.92061	0.0112381	RNASEL, ELAC1, DFFA, EXOSC7, EXOSC5, ENDOD1, RNASEH2A, REXO2, HRSP12, MUS81, HAUS7, POP5, CPSF3, APEX1, RPP40	581	158	12983	2.12145
GOTERM_MF_FAT	GO:0008408~3'-5' exonuclease activity	5	0.640205	0.0344545	EXOSC7, EXOSC5, REXO2, HAUS7, APEX1	581	28	12983	3.99035
GOTERM_MF_FAT	GO:0004519~endonuclease activity	10	1.28041	0.0345863	RNASEL, ELAC1, HRSP12, MUS81, ENDOD1, CPSF3, POP5, RNASEH2A, APEX1, RPP40	581	100	12983	2.2346
GOTERM_MF_FAT	GO:0004527~exonuclease activity	5	0.640205	0.211193	EXOSC7, EXOSC5, REXO2, HAUS7, APEX1	581	53	12983	2.10811
GOTERM_MF_FAT	GO:0016796~exonuclease activity, active with either ribo- or deoxyribonucleic acids and producing 5'-phosphomonoesters	3	0.384123	0.224116	EXOSC7, EXOSC5, HAUS7	581	20	12983	3.35189
SP_PIR_KEYWORDS	exonuclease	4	0.512164	0.250981	EXOSC7, EXOSC5, REXO2, HAUS7	778	43	19235	2.29987
Annotation Cluster 37	Enrichment Score: 1.2527001715601647
Category	Term	Count	%	PValue	Genes	List Total	Pop Hits	Pop Total	Fold Enrichment
GOTERM_BP_FAT	GO:0021783~preganglionic parasympathetic nervous system development	3	0.384123	0.0376645	HES1, HOXA1, HOXB2	620	7	13528	9.35115
GOTERM_BP_FAT	GO:0048486~parasympathetic nervous system development	3	0.384123	0.0487221	HES1, HOXA1, HOXB2	620	8	13528	8.18226
GOTERM_BP_FAT	GO:0021545~cranial nerve development	4	0.512164	0.0535269	HES1, HOXA1, HOXB2, SLC1A3	620	19	13528	4.59355
GOTERM_BP_FAT	GO:0048483~autonomic nervous system development	4	0.512164	0.0535269	HES1, HOXA1, HOXB2, HLX	620	19	13528	4.59355
GOTERM_BP_FAT	GO:0030902~hindbrain development	7	0.896287	0.0556399	HES1, HOXA1, ALDH1A2, HOXB2, PLXNA2, GAS1, CDK5	620	60	13528	2.54559
GOTERM_BP_FAT	GO:0021675~nerve development	4	0.512164	0.104138	HES1, HOXA1, HOXB2, SLC1A3	620	25	13528	3.4911
Annotation Cluster 38	Enrichment Score: 1.2396271411188047
Category	Term	Count	%	PValue	Genes	List Total	Pop Hits	Pop Total	Fold Enrichment
GOTERM_CC_FAT	GO:0044429~mitochondrial part	48	6.14597	2.64737e-05	NDUFB3, TUFM, MRPS36, MRPS17, NDUFB5, ME2, TARS2, SAMM50, FARS2, NFS1, MPV17, GJA1, ATP5G1, OGDH, NDUFAF1, SLC25A20, MUT, SLC1A3, NARS2, SLC25A23, MRPL16, ETFDH, MARS2, ALDH4A1, POLG2, HADH, MRPL35, GCDH, MRPL1, SUOX, MAOA, MRPL9, BCS1L, LARS2, DARS2, CPS1, ABCB7, NDUFA12, SLC25A12, COQ3, DBT, MRPL27, RHOT1, ABAT, YARS2, AARS2, PCCA, PC	542	595	12782	1.9025
GOTERM_CC_FAT	GO:0031967~organelle envelope	38	4.86556	0.0214858	NDUFB3, XPO1, MAD1L1, NDUFB5, HTATIP2, SAMM50, PML, POLA1, MPV17, GJA1, NUP93, ATP5G1, OGDH, NDUFAF1, SLC25A20, SLC1A3, CSE1L, SLC25A23, ETFDH, NUP37, HADH, NUP35, GCDH, SUOX, MAOA, BCS1L, CLIC1, CPS1, ABCB7, NDUFA12, SLC25A12, AAAS, IPO4, RHOT1, GHDC, FAF1, NUP43, PC	542	620	12782	1.44541
GOTERM_CC_FAT	GO:0031975~envelope	38	4.86556	0.0226231	NDUFB3, XPO1, MAD1L1, NDUFB5, HTATIP2, SAMM50, PML, POLA1, MPV17, GJA1, NUP93, ATP5G1, OGDH, NDUFAF1, SLC25A20, SLC1A3, CSE1L, SLC25A23, ETFDH, NUP37, HADH, NUP35, GCDH, SUOX, MAOA, BCS1L, CLIC1, CPS1, ABCB7, NDUFA12, SLC25A12, AAAS, IPO4, RHOT1, GHDC, FAF1, NUP43, PC	542	622	12782	1.44076
GOTERM_BP_FAT	GO:0022900~electron transport chain	9	1.15237	0.151257	SLC25A12, FRRS1, NDUFB3, NDUFB5, SLC1A3, ETFDH, NDUFAF1, NDUFA12, GLRX2	620	114	13528	1.72258
GOTERM_CC_FAT	GO:0031966~mitochondrial membrane	22	2.8169	0.164749	NDUFB3, GCDH, NDUFB5, SAMM50, MAOA, GJA1, MPV17, BCS1L, ATP5G1, ABCB7, OGDH, CPS1, NDUFAF1, NDUFA12, SLC25A12, SLC25A20, SLC1A3, SLC25A23, ETFDH, RHOT1, HADH, PC	542	394	12782	1.31682
GOTERM_CC_FAT	GO:0005740~mitochondrial envelope	23	2.94494	0.174466	NDUFB3, GCDH, SUOX, NDUFB5, SAMM50, MAOA, MPV17, GJA1, BCS1L, ATP5G1, ABCB7, OGDH, CPS1, NDUFAF1, NDUFA12, SLC25A12, SLC25A20, SLC1A3, SLC25A23, ETFDH, RHOT1, HADH, PC	542	419	12782	1.29453
GOTERM_CC_FAT	GO:0005743~mitochondrial inner membrane	17	2.1767	0.225722	NDUFB3, GCDH, NDUFB5, MPV17, BCS1L, ATP5G1, ABCB7, CPS1, NDUFAF1, NDUFA12, SLC25A12, SLC25A20, SLC1A3, SLC25A23, ETFDH, HADH, PC	542	306	12782	1.31017
GOTERM_BP_FAT	GO:0006091~generation of precursor metabolites and energy	18	2.30474	0.265364	NDUFB3, NDUFB5, PHKB, BPGM, PFKM, ATP5G1, ISL1, CPS1, OGDH, NDUFAF1, NDUFA12, GLRX2, SLC25A12, FRRS1, SLC1A3, ETFDH, SUCLA2, AGL	620	313	13528	1.25479
GOTERM_CC_FAT	GO:0019866~organelle inner membrane	17	2.1767	0.316788	NDUFB3, GCDH, NDUFB5, MPV17, BCS1L, ATP5G1, ABCB7, CPS1, NDUFAF1, NDUFA12, SLC25A12, SLC25A20, SLC1A3, SLC25A23, ETFDH, HADH, PC	542	329	12782	1.21858
SP_PIR_KEYWORDS	mitochondrion inner membrane	10	1.28041	0.37825	SLC25A12, NDUFB3, SLC25A20, NDUFB5, SLC25A23, ETFDH, MPV17, BCS1L, ABCB7, NDUFA12	778	193	19235	1.28102
Annotation Cluster 39	Enrichment Score: 1.1983353386902253
Category	Term	Count	%	PValue	Genes	List Total	Pop Hits	Pop Total	Fold Enrichment
SP_PIR_KEYWORDS	wnt signaling pathway	11	1.40845	0.0260646	FZD8, WNT10B, TCF7, FZD10, NXN, PIAS4, SOSTDC1, TLE3, TLE4, LEF1, TLE1	778	122	19235	2.22918
GOTERM_BP_FAT	GO:0016055~Wnt receptor signaling pathway	11	1.40845	0.0840177	FZD8, WNT10B, TCF7, FZD10, NXN, PIAS4, SOSTDC1, TLE3, TLE4, LEF1, TLE1	620	133	13528	1.80461
KEGG_PATHWAY	hsa05217:Basal cell carcinoma	6	0.768246	0.116031	FZD8, WNT10B, TCF7, FZD10, LEF1, HHIP	241	55	5085	2.30177
Annotation Cluster 40	Enrichment Score: 1.1819404716602153
Category	Term	Count	%	PValue	Genes	List Total	Pop Hits	Pop Total	Fold Enrichment
UP_SEQ_FEATURE	repeat:TPR 3	12	1.53649	0.0250835	INTS8, IFIT1, TTC14, KDM6A, TTC35, PPID, IFT172, TTC27, TMTC2, SUGT1, TTC5, CTR9	777	138	19113	2.139
INTERPRO	IPR001440:Tetratricopeptide TPR-1	10	1.28041	0.0298546	IFIT1, TTC14, KDM6A, PPID, TTC27, TMTC2, SUGT1, TTC5, PRPF6, CTR9	725	100	16659	2.29779
INTERPRO	IPR011990:Tetratricopeptide-like helical	13	1.66453	0.041265	KDM6A, TTC14, PDCD11, FAM82A2, TTC35, TTC27, SUGT1, TTC5, CTR9, PRPF6, IFIT1, PPID, TMTC2	725	157	16659	1.90263
UP_SEQ_FEATURE	repeat:TPR 4	9	1.15237	0.0435405	INTS8, IFIT1, TTC14, KDM6A, IFT172, TTC27, TMTC2, TTC5, CTR9	777	97	19113	2.28233
UP_SEQ_FEATURE	repeat:TPR 2	12	1.53649	0.0440238	INTS8, IFIT1, TTC14, KDM6A, TTC35, PPID, IFT172, TTC27, TMTC2, SUGT1, TTC5, CTR9	777	151	19113	1.95484
UP_SEQ_FEATURE	repeat:TPR 1	12	1.53649	0.0440238	INTS8, IFIT1, TTC14, KDM6A, TTC35, PPID, IFT172, TTC27, TMTC2, SUGT1, TTC5, CTR9	777	151	19113	1.95484
UP_SEQ_FEATURE	repeat:TPR 10	4	0.512164	0.0454311	IFIT1, IFT172, TMTC2, CTR9	777	20	19113	4.91969
SMART	SM00028:TPR	10	1.28041	0.0510263	IFIT1, TTC14, KDM6A, TTC35, PPID, TTC27, TMTC2, SUGT1, TTC5, CTR9	377	116	9079	2.07605
SP_PIR_KEYWORDS	tpr repeat	12	1.53649	0.0600512	INTS8, IFIT1, TTC14, KDM6A, TTC35, PPID, IFT172, TTC27, TMTC2, SUGT1, TTC5, CTR9	778	160	19235	1.85427
INTERPRO	IPR019734:Tetratricopeptide repeat	10	1.28041	0.0686416	IFIT1, TTC14, KDM6A, TTC35, PPID, TTC27, TMTC2, SUGT1, TTC5, CTR9	725	117	16659	1.96393
INTERPRO	IPR013026:Tetratricopeptide region	10	1.28041	0.080945	IFIT1, TTC14, KDM6A, TTC35, PPID, TTC27, TMTC2, SUGT1, TTC5, CTR9	725	121	16659	1.899
UP_SEQ_FEATURE	repeat:TPR 7	6	0.768246	0.0907915	IFIT1, KDM6A, IFT172, TTC27, TMTC2, CTR9	777	59	19113	2.50154
INTERPRO	IPR013105:Tetratricopeptide TPR2	4	0.512164	0.101472	TTC35, TTC27, TMTC2, SUGT1	725	26	16659	3.53507
UP_SEQ_FEATURE	repeat:TPR 9	4	0.512164	0.120668	IFIT1, IFT172, TMTC2, CTR9	777	30	19113	3.27979
UP_SEQ_FEATURE	repeat:TPR 8	5	0.640205	0.129632	IFIT1, KDM6A, IFT172, TMTC2, CTR9	777	48	19113	2.56234
UP_SEQ_FEATURE	repeat:TPR 6	6	0.768246	0.141941	IFIT1, KDM6A, IFT172, TTC27, TMTC2, CTR9	777	68	19113	2.17045
UP_SEQ_FEATURE	repeat:TPR 5	6	0.768246	0.195665	IFIT1, KDM6A, IFT172, TTC27, TMTC2, CTR9	777	76	19113	1.94198
Annotation Cluster 41	Enrichment Score: 1.1244011122574467
Category	Term	Count	%	PValue	Genes	List Total	Pop Hits	Pop Total	Fold Enrichment
KEGG_PATHWAY	hsa00510:N-Glycan biosynthesis	7	0.896287	0.0199536	ST6GAL1, B4GALT3, TUSC3, DPM2, DPAGT1, ALG6, ALG8	241	46	5085	3.21081
GOTERM_BP_FAT	GO:0009100~glycoprotein metabolic process	17	2.1767	0.0232573	ST6GAL1, TUSC3, SPOCK3, TSPAN7, DPAGT1, ALG6, COL2A1, EDEM3, ALG8, ABCG1, GALNT10, SULF2, HPSE, CHST11, DPM2, GCNT1, SDF2	620	202	13528	1.83628
SP_PIR_KEYWORDS	congenital disorder of glycosylation	4	0.512164	0.0508159	DPAGT1, ALG6, SLC35A1, ALG8	778	21	19235	4.70927
SP_PIR_KEYWORDS	glycosyltransferase	15	1.92061	0.0525462	B4GALT3, ST6GAL1, A4GALT, DPAGT1, ALG6, QTRT1, ALG8, UGT3A2, GALNT10, PIGM, DPM2, QPRT, GCNT1, LFNG, AGL	778	214	19235	1.73297
GOTERM_BP_FAT	GO:0043413~biopolymer glycosylation	10	1.28041	0.132351	ST6GAL1, TUSC3, GALNT10, TSPAN7, DPM2, DPAGT1, ALG6, ALG8, GCNT1, SDF2	620	128	13528	1.70464
GOTERM_BP_FAT	GO:0006486~protein amino acid glycosylation	10	1.28041	0.132351	ST6GAL1, TUSC3, GALNT10, TSPAN7, DPM2, DPAGT1, ALG6, ALG8, GCNT1, SDF2	620	128	13528	1.70464
GOTERM_BP_FAT	GO:0070085~glycosylation	10	1.28041	0.132351	ST6GAL1, TUSC3, GALNT10, TSPAN7, DPM2, DPAGT1, ALG6, ALG8, GCNT1, SDF2	620	128	13528	1.70464
GOTERM_BP_FAT	GO:0006487~protein amino acid N-linked glycosylation	5	0.640205	0.1407	TUSC3, TSPAN7, DPAGT1, ALG6, ALG8	620	44	13528	2.47947
GOTERM_BP_FAT	GO:0009101~glycoprotein biosynthetic process	11	1.40845	0.187841	ST6GAL1, TUSC3, GALNT10, CHST11, TSPAN7, DPM2, DPAGT1, ALG6, ALG8, GCNT1, SDF2	620	158	13528	1.51907
Annotation Cluster 42	Enrichment Score: 1.1128589875945214
Category	Term	Count	%	PValue	Genes	List Total	Pop Hits	Pop Total	Fold Enrichment
GOTERM_BP_FAT	GO:0019637~organophosphate metabolic process	19	2.43278	0.00479346	PLD1, CDIPT, TALDO1, FIG4, LPCAT4, PNPLA6, PLAA, GPD1L, PIGK, PLCB3, CEPT1, PLA2G4A, PIGM, LPCAT1, PLCG2, DPM2, PCYT1A, PIP4K2A, PPAP2B	620	200	13528	2.07284
GOTERM_BP_FAT	GO:0006644~phospholipid metabolic process	17	2.1767	0.0138093	CDIPT, PLD1, FIG4, LPCAT4, PNPLA6, PLAA, PIGK, PLCB3, CEPT1, PLA2G4A, PIGM, LPCAT1, PLCG2, DPM2, PCYT1A, PIP4K2A, PPAP2B	620	190	13528	1.95226
GOTERM_BP_FAT	GO:0008654~phospholipid biosynthetic process	10	1.28041	0.0438236	PIGK, CEPT1, PLA2G4A, PLD1, CDIPT, PIGM, LPCAT1, DPM2, PCYT1A, LPCAT4	620	102	13528	2.13915
GOTERM_BP_FAT	GO:0008610~lipid biosynthetic process	22	2.8169	0.066938	HSD17B11, PLD1, CDIPT, A4GALT, SPTLC2, DPAGT1, PMVK, LPCAT4, C9ORF3, PIGK, ALDH1A2, CEPT1, PLA2G4A, CYP39A1, PIGM, G6PD, LPCAT1, DPM2, PBX1, PCYT1A, ELOVL6, PC	620	323	13528	1.48615
GOTERM_BP_FAT	GO:0006650~glycerophospholipid metabolic process	10	1.28041	0.091427	PIGK, PLA2G4A, PLD1, CDIPT, PIGM, DPM2, PCYT1A, FIG4, PIP4K2A, PNPLA6	620	118	13528	1.8491
GOTERM_BP_FAT	GO:0046474~glycerophospholipid biosynthetic process	6	0.768246	0.199692	PIGK, PLA2G4A, PLD1, PIGM, DPM2, PCYT1A	620	68	13528	1.92524
GOTERM_BP_FAT	GO:0046486~glycerolipid metabolic process	11	1.40845	0.208323	PIGK, PLA2G4A, PLD1, CDIPT, PIGM, DPM2, PCYT1A, CPS1, FIG4, PIP4K2A, PNPLA6	620	162	13528	1.48156
GOTERM_BP_FAT	GO:0045017~glycerolipid biosynthetic process	6	0.768246	0.303367	PIGK, PLA2G4A, PLD1, PIGM, DPM2, PCYT1A	620	80	13528	1.63645
GOTERM_BP_FAT	GO:0030384~phosphoinositide metabolic process	5	0.640205	0.430454	PIGK, PIGM, DPM2, FIG4, PIP4K2A	620	73	13528	1.49448
Annotation Cluster 43	Enrichment Score: 1.1122914908604633
Category	Term	Count	%	PValue	Genes	List Total	Pop Hits	Pop Total	Fold Enrichment
GOTERM_CC_FAT	GO:0030529~ribonucleoprotein complex	41	5.24968	0.000150559	MRPS36, MRPS17, XPO1, NCBP1, PABPC4, MRPS10, RPS27L, QTRT1, BOP1, HSPA1B, MRPS31, DCAF13, MRPL16, WDR12, GEMIN6, APEX1, PPWD1, MRPL35, GEMIN5, JAKMIP1, NOL6, MRPS27, DHX9, MRPL1, NOC4L, HNRNPA2B1, MRPL9, PRPF3, RRP9, PRPF6, MRPL24, HNRNPH3, AQR, MRPL27, TEP1, WDR3, ZNHIT6, POP5, UTP14A, MRPL46, RPP40	542	515	12782	1.87748
GOTERM_CC_FAT	GO:0000313~organellar ribosome	7	0.896287	0.0151748	MRPS36, MRPL1, MRPS17, MRPL27, MRPL16, MRPL9, MRPL35	542	48	12782	3.43919
GOTERM_CC_FAT	GO:0005761~mitochondrial ribosome	7	0.896287	0.0151748	MRPS36, MRPL1, MRPS17, MRPL27, MRPL16, MRPL9, MRPL35	542	48	12782	3.43919
SP_PIR_KEYWORDS	ribonucleoprotein	19	2.43278	0.0347963	MRPS36, MRPS27, MRPS17, MRPL1, HNRNPA2B1, MRPS10, MRPL9, RPS27L, RRP9, MRPS31, MRPL24, DCAF13, HNRNPH3, MRPL27, MRPL16, TEP1, CPSF3, MRPL46, MRPL35	778	279	19235	1.68369
GOTERM_CC_FAT	GO:0005840~ribosome	15	1.92061	0.0728603	MRPS36, MRPS27, MRPL1, MRPS17, MRPS10, MRPL9, RPS27L, QTRT1, MRPS31, MRPL24, MRPL27, MRPL16, APEX1, MRPL46, MRPL35	542	215	12782	1.64533
SP_PIR_KEYWORDS	ribosomal protein	13	1.66453	0.0795838	MRPS36, MRPS27, MRPL1, MRPS17, MRPS10, MRPL9, RPS27L, MRPS31, MRPL24, MRPL27, MRPL16, MRPL46, MRPL35	778	188	19235	1.70961
GOTERM_CC_FAT	GO:0000315~organellar large ribosomal subunit	3	0.384123	0.175569	MRPL1, MRPL27, MRPL16	542	18	12782	3.9305
GOTERM_CC_FAT	GO:0005762~mitochondrial large ribosomal subunit	3	0.384123	0.175569	MRPL1, MRPL27, MRPL16	542	18	12782	3.9305
GOTERM_MF_FAT	GO:0003735~structural constituent of ribosome	10	1.28041	0.336654	MRPL24, MRPS36, MRPL1, MRPS17, MRPL27, MRPL16, MRPS10, MRPL9, RPS27L, MRPL35	581	168	12983	1.33012
GOTERM_CC_FAT	GO:0015934~large ribosomal subunit	3	0.384123	0.782302	MRPL1, MRPL27, MRPL16	542	67	12782	1.05596
GOTERM_CC_FAT	GO:0033279~ribosomal subunit	5	0.640205	0.796327	MRPS36, MRPL1, MRPS17, MRPL27, MRPL16	542	128	12782	0.921212
GOTERM_MF_FAT	GO:0005198~structural molecule activity	18	2.30474	0.993461	MRPS36, MRPL1, MRPS17, TLN2, VIM, MRPS10, MRPL9, RPS27L, COL2A1, TPM1, COL4A6, CARD10, MRPL24, JUP, MYOM2, MRPL27, MRPL16, MRPL35	581	634	12983	0.634428
Annotation Cluster 44	Enrichment Score: 1.1076534861148888
Category	Term	Count	%	PValue	Genes	List Total	Pop Hits	Pop Total	Fold Enrichment
GOTERM_CC_FAT	GO:0000793~condensed chromosome	12	1.53649	0.020897	NOL6, MAD1L1, CENPM, NEK2, SGOL2, TP53BP1, RRS1, MKI67IP, NUP37, NUP43, NCAPD2, SMC4	542	129	12782	2.19377
GOTERM_CC_FAT	GO:0000228~nuclear chromosome	11	1.40845	0.149373	NOL6, NEK2, SGOL2, PIF1, JUN, PRIM2, POLA1, RRS1, MKI67IP, FOXC1, NCAPD2	542	162	12782	1.60132
GOTERM_CC_FAT	GO:0000794~condensed nuclear chromosome	5	0.640205	0.152295	NOL6, NEK2, SGOL2, RRS1, MKI67IP	542	49	12782	2.40643
Annotation Cluster 45	Enrichment Score: 1.0887918647812798
Category	Term	Count	%	PValue	Genes	List Total	Pop Hits	Pop Total	Fold Enrichment
GOTERM_BP_FAT	GO:0007059~chromosome segregation	8	1.02433	0.0769976	NEK2, SGOL2, RRS1, NUP37, NUP43, NCAPD2, SMC4, DSCC1	620	81	13528	2.155
GOTERM_BP_FAT	GO:0000070~mitotic sister chromatid segregation	5	0.640205	0.0805982	NEK2, RRS1, NCAPD2, SMC4, DSCC1	620	36	13528	3.03047
GOTERM_BP_FAT	GO:0000819~sister chromatid segregation	5	0.640205	0.0872614	NEK2, RRS1, NCAPD2, SMC4, DSCC1	620	37	13528	2.94856
Annotation Cluster 46	Enrichment Score: 1.0874537196256449
Category	Term	Count	%	PValue	Genes	List Total	Pop Hits	Pop Total	Fold Enrichment
GOTERM_CC_FAT	GO:0000793~condensed chromosome	12	1.53649	0.020897	NOL6, MAD1L1, CENPM, NEK2, SGOL2, TP53BP1, RRS1, MKI67IP, NUP37, NUP43, NCAPD2, SMC4	542	129	12782	2.19377
GOTERM_CC_FAT	GO:0000775~chromosome, centromeric region	11	1.40845	0.0374839	MAD1L1, XPO1, CENPM, PPP2R5A, SGOL2, TP53BP1, NUP37, SUGT1, NUP43, HELLS, DSCC1	542	124	12782	2.09204
SP_PIR_KEYWORDS	kinetochore	7	0.896287	0.0413027	MAD1L1, CENPM, NEK2, SGOL2, TP53BP1, NUP37, NUP43	778	63	19235	2.74707
GOTERM_BP_FAT	GO:0007059~chromosome segregation	8	1.02433	0.0769976	NEK2, SGOL2, RRS1, NUP37, NUP43, NCAPD2, SMC4, DSCC1	620	81	13528	2.155
GOTERM_CC_FAT	GO:0005694~chromosome	27	3.45711	0.0809344	XPO1, MAD1L1, PPP2R5A, NEK2, POLA1, MKI67IP, MEN1, PRIM2, NUP37, POLG2, HELLS, H1F0, NOL6, CENPM, SGOL2, PIF1, TP53BP1, SUGT1, NCAPD2, SMC4, JUN, SMARCC2, TEP1, RRS1, FOXC1, NUP43, DSCC1	542	460	12782	1.38422
GOTERM_CC_FAT	GO:0000776~kinetochore	7	0.896287	0.107149	MAD1L1, XPO1, CENPM, TP53BP1, NUP37, SUGT1, NUP43	542	77	12782	2.14391
SP_PIR_KEYWORDS	Chromosome partition	4	0.512164	0.128361	NEK2, SGOL2, NUP37, NUP43	778	31	19235	3.19015
GOTERM_CC_FAT	GO:0044427~chromosomal part	22	2.8169	0.14271	H1F0, XPO1, MAD1L1, CENPM, PPP2R5A, SGOL2, TP53BP1, PIF1, POLA1, SUGT1, SMC4, NCAPD2, MEN1, JUN, PRIM2, SMARCC2, TEP1, NUP37, FOXC1, NUP43, HELLS, DSCC1	542	386	12782	1.34411
GOTERM_CC_FAT	GO:0000779~condensed chromosome, centromeric region	6	0.768246	0.14669	MAD1L1, CENPM, SGOL2, TP53BP1, NUP37, NUP43	542	66	12782	2.14391
GOTERM_CC_FAT	GO:0000777~condensed chromosome kinetochore	5	0.640205	0.229969	MAD1L1, CENPM, TP53BP1, NUP37, NUP43	542	58	12782	2.03302
Annotation Cluster 47	Enrichment Score: 1.0849417353117266
Category	Term	Count	%	PValue	Genes	List Total	Pop Hits	Pop Total	Fold Enrichment
GOTERM_MF_FAT	GO:0030528~transcription regulator activity	94	12.0359	0.000761481	HTATIP2, COPS5, HOXD13, FOXO4, MED21, MEN1, HOXC8, GTF2E2, HOXC9, HLX, WDR77, FOXF2, HOMEZ, ATF6B, EED, NR2F2, MYC, NR2F1, EGR1, ELP4, EGR3, SSBP3, ZHX1, NKX2-8, EOMES, GTF2H4, LEF1, LDB2, TLE1, FOSB, PRPF6, HES1, HOXC10, TAF12, PIAS4, PFDN6, HOXC13, JUN, USP21, CAND2, FOXC1, LRCH4, SMARCA1, THOC1, SUPT3H, STON1, TSHZ1, HOXA11, PML, HOXB13, ZNRD1, TRIM16, GRAMD4, MEIS1, ZNF75D, CXXC1, MSX2, HOXA1…	581	1512	12983	1.38923
GOTERM_BP_FAT	GO:0051254~positive regulation of RNA metabolic process	34	4.35339	0.0133538	NCBP1, NIF3L1, HOXD13, TRIM16, MED21, ZIC3, MEN1, HOXA1, HAND1, FOXF2, POU3F2, NR2F2, MYC, EGR1, TP53BP1, LEF1, CREB5, KLF15, ISL1, PRPF6, HES1, HDAC5, HDAC4, MNAT1, PKNOX1, JUN, SMARCC2, GTF2F2, USP21, PBX1, HOXB9, FOXC1, NR5A2, SMARCA1	620	481	13528	1.54232
GOTERM_BP_FAT	GO:0045893~positive regulation of transcription, DNA-dependent	33	4.22535	0.0196627	NIF3L1, HOXD13, TRIM16, MED21, ZIC3, MEN1, HOXA1, HAND1, FOXF2, POU3F2, NR2F2, MYC, EGR1, TP53BP1, LEF1, CREB5, KLF15, ISL1, PRPF6, HDAC5, HES1, HDAC4, MNAT1, PKNOX1, JUN, SMARCC2, GTF2F2, USP21, PBX1, HOXB9, FOXC1, NR5A2, SMARCA1	620	477	13528	1.50952
GOTERM_BP_FAT	GO:0010628~positive regulation of gene expression	35	4.48143	0.0839028	NIF3L1, HOXD13, TRIM16, KIT, FOXO4, MED21, ZIC3, MEN1, HOXA1, HAND1, FOXF2, POU3F2, NR2F2, MYC, EGR1, TP53BP1, LEF1, CREB5, KLF15, ISL1, PRPF6, HES1, HDAC5, HDAC4, MNAT1, PKNOX1, JUN, SMARCC2, GTF2F2, USP21, PBX1, HOXB9, FOXC1, SMARCA1, NR5A2	620	581	13528	1.31442
GOTERM_BP_FAT	GO:0045935~positive regulation of nucleobase, nucleoside, nucleotide and nucleic acid metabolic process	37	4.73752	0.0884883	NCBP1, NIF3L1, HOXD13, TRIM16, FOXO4, MED21, ZIC3, MEN1, HOXA1, HAND1, FOXF2, POU3F2, PDGFC, NR2F2, MYC, EGR1, TP53BP1, LEF1, CREB5, KLF15, ISL1, PRPF6, HES1, HDAC5, EYA3, HDAC4, MNAT1, PKNOX1, JUN, SMARCC2, GTF2F2, USP21, PBX1, FOXC1, HOXB9, SMARCA1, NR5A2	620	624	13528	1.29378
GOTERM_BP_FAT	GO:0045941~positive regulation of transcription	34	4.35339	0.0887159	NIF3L1, HOXD13, TRIM16, FOXO4, MED21, ZIC3, MEN1, HOXA1, HAND1, FOXF2, POU3F2, NR2F2, MYC, EGR1, TP53BP1, LEF1, CREB5, KLF15, ISL1, PRPF6, HDAC5, HES1, HDAC4, MNAT1, PKNOX1, JUN, SMARCC2, GTF2F2, USP21, PBX1, HOXB9, FOXC1, NR5A2, SMARCA1	620	564	13528	1.31535
GOTERM_BP_FAT	GO:0051173~positive regulation of nitrogen compound metabolic process	38	4.86556	0.0932077	HSP90AB1, NCBP1, NIF3L1, HOXD13, TRIM16, FOXO4, MED21, ZIC3, MEN1, HOXA1, HAND1, FOXF2, POU3F2, PDGFC, NR2F2, MYC, EGR1, TP53BP1, LEF1, CREB5, KLF15, ISL1, PRPF6, HES1, HDAC5, EYA3, HDAC4, MNAT1, PKNOX1, JUN, GTF2F2, SMARCC2, USP21, PBX1, FOXC1, HOXB9, SMARCA1, NR5A2	620	644	13528	1.28748
GOTERM_BP_FAT	GO:0006357~regulation of transcription from RNA polymerase II promoter	41	5.24968	0.128414	SUPT3H, HTATIP2, HOXD13, MED21, ZIC3, MEN1, HOXA1, HOXC8, HAND1, POU3F2, NR2F2, MYC, NR2F1, EGR1, ELP4, TCF7, EHMT1, LEF1, TLE1, FOSB, SNAI2, ISL1, UBP1, PRPF6, STAT2, HES1, HDAC5, PKNOX2, HDAC4, MNAT1, PKNOX1, PIAS4, JUN, SMARCC2, GTF2F2, PBX1, FOXC1, HOXB9, ID3, RUVBL1, NR5A2	620	727	13528	1.23053
GOTERM_BP_FAT	GO:0045944~positive regulation of transcription from RNA polymerase II promoter	23	2.94494	0.128589	EGR1, LEF1, HOXD13, MED21, ISL1, ZIC3, PRPF6, HDAC5, MEN1, HES1, HDAC4, MNAT1, HOXA1, PKNOX1, HAND1, JUN, GTF2F2, POU3F2, PBX1, HOXB9, FOXC1, NR5A2, MYC	620	371	13528	1.35268
GOTERM_BP_FAT	GO:0010604~positive regulation of macromolecule metabolic process	46	5.88988	0.186726	PSMB10, NCBP1, NIF3L1, PML, GJA1, HOXD13, TRIM16, KIT, FOXO4, MED21, SCRIB, ZIC3, MEN1, HOXA1, HAND1, FOXF2, POU3F2, PDGFC, NR2F2, MYC, EGR1, PRKCA, TP53BP1, LEF1, CREB5, KLF15, ISL1, PRPF6, PSMB9, HES1, EYA3, HDAC5, HDAC4, MNAT1, PKNOX1, PIAS4, PSME2, JUN, GTF2F2, SMARCC2, USP21, PBX1, FOXC1, HOXB9, NR5A2, SMARCA1	620	857	13528	1.17117
GOTERM_BP_FAT	GO:0009891~positive regulation of biosynthetic process	38	4.86556	0.186899	HSP90AB1, NIF3L1, HOXD13, TRIM16, FOXO4, MED21, ZIC3, MEN1, HOXA1, HAND1, FOXF2, POU3F2, PDGFC, NR2F2, MYC, EGR1, TP53BP1, LEF1, CREB5, KLF15, ISL1, ABCG1, PRPF6, HES1, HDAC5, HDAC4, MNAT1, PLA2G4A, PKNOX1, JUN, SMARCC2, GTF2F2, USP21, PBX1, FOXC1, HOXB9, SMARCA1, NR5A2	620	695	13528	1.193
GOTERM_BP_FAT	GO:0031328~positive regulation of cellular biosynthetic process	37	4.73752	0.215896	HSP90AB1, NIF3L1, HOXD13, TRIM16, FOXO4, MED21, ZIC3, MEN1, HOXA1, HAND1, FOXF2, POU3F2, PDGFC, NR2F2, MYC, EGR1, TP53BP1, LEF1, CREB5, KLF15, ISL1, PRPF6, HES1, HDAC5, HDAC4, MNAT1, PLA2G4A, PKNOX1, JUN, SMARCC2, GTF2F2, USP21, PBX1, FOXC1, HOXB9, SMARCA1, NR5A2	620	685	13528	1.17856
GOTERM_BP_FAT	GO:0010557~positive regulation of macromolecule biosynthetic process	35	4.48143	0.242651	NIF3L1, HOXD13, TRIM16, FOXO4, MED21, ZIC3, MEN1, HOXA1, HAND1, FOXF2, POU3F2, PDGFC, NR2F2, MYC, EGR1, TP53BP1, LEF1, CREB5, KLF15, ISL1, PRPF6, HES1, HDAC5, HDAC4, MNAT1, PKNOX1, JUN, SMARCC2, GTF2F2, USP21, PBX1, HOXB9, FOXC1, SMARCA1, NR5A2	620	654	13528	1.1677
GOTERM_BP_FAT	GO:0051252~regulation of RNA metabolic process	87	11.1396	0.369179	NCBP1, HTATIP2, NIF3L1, HOXD13, FOXO4, MED21, ZNF205, ZIC3, MEN1, HOXC8, HOXC9, HLX, FOXF2, HOMEZ, ATF6B, NR2F2, MYC, NR2F1, EGR1, ELP4, ZHX1, NKX2-8, TLE3, EOMES, GTF2H4, LEF1, TLE1, FOSB, PRPF6, HES1, HOXC10, PIAS4, HOXC13, JUN, USP21, FOXC1, RUVBL1, SMARCA1, TRAPPC2, SUPT3H, TSHZ1, HOXA11, HOXB13, TRIM16, GRAMD4, MEIS1, ZNF75D, CXXC1, MSX2, HOXA1, HOXA4, HAND1, HOXA5, HOXA10, HOXA9, THAP1, POU…	620	1813	13528	1.04704
GOTERM_BP_FAT	GO:0006355~regulation of transcription, DNA-dependent	85	10.8835	0.388832	HTATIP2, NIF3L1, HOXD13, FOXO4, MED21, ZNF205, ZIC3, MEN1, HOXC8, HOXC9, HLX, FOXF2, HOMEZ, ATF6B, NR2F2, MYC, NR2F1, EGR1, ELP4, ZHX1, NKX2-8, TLE3, EOMES, GTF2H4, LEF1, TLE1, FOSB, PRPF6, HES1, HOXC10, PIAS4, HOXC13, JUN, USP21, FOXC1, RUVBL1, SMARCA1, TRAPPC2, SUPT3H, TSHZ1, HOXA11, HOXB13, TRIM16, GRAMD4, MEIS1, ZNF75D, CXXC1, MSX2, HOXA1, HOXA4, HAND1, HOXA5, HOXA10, HOXA9, THAP1, POU3F2, HE…	620	1773	13528	1.04605
Annotation Cluster 48	Enrichment Score: 1.0688048780654227
Category	Term	Count	%	PValue	Genes	List Total	Pop Hits	Pop Total	Fold Enrichment
GOTERM_BP_FAT	GO:0032774~RNA biosynthetic process	21	2.68886	0.053191	SUPT3H, STON1, COPS5, POLR1E, NKX2-8, GTF2H4, HOXD13, CREB5, MKI67IP, FOXO4, STAT1, MNAT1, GTF2E2, TAF12, HAND1, PRIM2, GTF2F2, NPM3, IRF3, APEX1, MYC	620	296	13528	1.54799
GOTERM_BP_FAT	GO:0006366~transcription from RNA polymerase II promoter	17	2.1767	0.0713	SUPT3H, STON1, COPS5, NKX2-8, GTF2H4, HOXD13, CREB5, STAT1, FOXO4, MNAT1, GTF2E2, TAF12, HAND1, GTF2F2, IRF3, APEX1, MYC	620	234	13528	1.58517
GOTERM_BP_FAT	GO:0006351~transcription, DNA-dependent	20	2.56082	0.0780212	SUPT3H, STON1, COPS5, POLR1E, NKX2-8, GTF2H4, HOXD13, CREB5, MKI67IP, FOXO4, STAT1, MNAT1, GTF2E2, TAF12, HAND1, GTF2F2, NPM3, IRF3, APEX1, MYC	620	292	13528	1.49448
GOTERM_BP_FAT	GO:0006352~transcription initiation	7	0.896287	0.179325	MNAT1, GTF2E2, STON1, TAF12, GTF2F2, GTF2H4, MYC	620	83	13528	1.84019
Annotation Cluster 49	Enrichment Score: 1.0661645108776343
Category	Term	Count	%	PValue	Genes	List Total	Pop Hits	Pop Total	Fold Enrichment
UP_SEQ_FEATURE	metal ion-binding site:Zinc 4	3	0.384123	0.00935291	EHMT1, EHMT2, CHORDC1	777	4	19113	18.4488
UP_SEQ_FEATURE	metal ion-binding site:Zinc 3	3	0.384123	0.0490339	EHMT1, EHMT2, CHORDC1	777	9	19113	8.19949
UP_SEQ_FEATURE	metal ion-binding site:Zinc 2	5	0.640205	0.335134	EHMT1, PML, EHMT2, CHORDC1, CPSF3	777	72	19113	1.70823
UP_SEQ_FEATURE	metal ion-binding site:Zinc 1	5	0.640205	0.353737	EHMT1, PML, EHMT2, CHORDC1, CPSF3	777	74	19113	1.66206
Annotation Cluster 50	Enrichment Score: 1.0628368704801774
Category	Term	Count	%	PValue	Genes	List Total	Pop Hits	Pop Total	Fold Enrichment
UP_SEQ_FEATURE	domain:HECT	5	0.640205	0.0254327	G2E3, UBE3B, HERC5, HECTD3, HERC4	777	28	19113	4.39258
SMART	SM00119:HECTc	5	0.640205	0.0269972	G2E3, UBE3B, HERC5, HECTD3, HERC4	377	28	9079	4.3004
INTERPRO	IPR000569:HECT	5	0.640205	0.0316118	G2E3, UBE3B, HERC5, HECTD3, HERC4	725	28	16659	4.1032
GOTERM_MF_FAT	GO:0016879~ligase activity, forming carbon-nitrogen bonds	15	1.92061	0.153577	ADSS, UBE3B, UBE4B, HERC5, HERC4, CPS1, ATG3, PFAS, MTHFD1, G2E3, UHRF2, PIAS4, WDSUB1, HECTD3, FBXO3	581	231	12983	1.45104
UP_SEQ_FEATURE	active site:Glycyl thioester intermediate	5	0.640205	0.307326	UBE3B, HERC5, HECTD3, HERC4, ATG3	777	69	19113	1.7825
GOTERM_MF_FAT	GO:0016881~acid-amino acid ligase activity	11	1.40845	0.409725	G2E3, UHRF2, UBE3B, PIAS4, WDSUB1, UBE4B, HERC5, HECTD3, HERC4, FBXO3, ATG3	581	201	12983	1.22291
Annotation Cluster 51	Enrichment Score: 1.0438970041246416
Category	Term	Count	%	PValue	Genes	List Total	Pop Hits	Pop Total	Fold Enrichment
GOTERM_BP_FAT	GO:0048729~tissue morphogenesis	18	2.30474	0.00371183	HOXA11, EOMES, LEF1, HOXB13, TPM1, SCRIB, VASP, SLIT2, ZIC2, RGMA, ALDH1A2, HOXB2, HAND1, HOXA5, IFT172, FOXC1, PBX1, CA2	620	180	13528	2.18194
GOTERM_BP_FAT	GO:0002009~morphogenesis of an epithelium	12	1.53649	0.0063888	RGMA, ALDH1A2, HOXB2, HOXA5, HOXA11, IFT172, HOXB13, PBX1, CA2, VASP, SCRIB, ZIC2	620	101	13528	2.5924
GOTERM_BP_FAT	GO:0035295~tube development	19	2.43278	0.0123873	HOXA11, NKX2-8, HOXD13, HOXB13, SLIT2, ZIC3, SCRIB, VASP, ZIC2, HES1, RGMA, ALDH1A2, HAND1, HOXA5, IFT172, PBX1, FOXC1, HHIP, C11ORF73	620	220	13528	1.8844
GOTERM_BP_FAT	GO:0035239~tube morphogenesis	12	1.53649	0.0311399	RGMA, HAND1, HOXA5, HOXA11, IFT172, HOXD13, HOXB13, PBX1, VASP, SCRIB, ZIC3, ZIC2	620	127	13528	2.06167
GOTERM_BP_FAT	GO:0060562~epithelial tube morphogenesis	8	1.02433	0.0329138	RGMA, HOXA5, HOXA11, IFT172, PBX1, VASP, SCRIB, ZIC2	620	67	13528	2.6053
GOTERM_BP_FAT	GO:0021915~neural tube development	7	0.896287	0.0902332	HES1, RGMA, ALDH1A2, IFT172, GAS1, VASP, ZIC2	620	68	13528	2.24611
GOTERM_BP_FAT	GO:0060429~epithelium development	15	1.92061	0.158457	HOXA11, HOXB13, SCRIB, VASP, ZIC2, ALDH1A2, RGMA, HOXB2, HOXA5, JUN, IFT172, PBX1, CA2, ID3, NR2F2	620	227	13528	1.44181
GOTERM_BP_FAT	GO:0016331~morphogenesis of embryonic epithelium	5	0.640205	0.27374	RGMA, ALDH1A2, IFT172, VASP, ZIC2	620	58	13528	1.88098
GOTERM_BP_FAT	GO:0001841~neural tube formation	4	0.512164	0.276278	RGMA, IFT172, VASP, ZIC2	620	40	13528	2.18194
GOTERM_BP_FAT	GO:0001838~embryonic epithelial tube formation	4	0.512164	0.314248	RGMA, IFT172, VASP, ZIC2	620	43	13528	2.02971
GOTERM_BP_FAT	GO:0035148~tube lumen formation	4	0.512164	0.326946	RGMA, IFT172, VASP, ZIC2	620	44	13528	1.98358
GOTERM_BP_FAT	GO:0001843~neural tube closure	3	0.384123	0.401858	RGMA, VASP, ZIC2	620	30	13528	2.18194
GOTERM_BP_FAT	GO:0060606~tube closure	3	0.384123	0.401858	RGMA, VASP, ZIC2	620	30	13528	2.18194
GOTERM_BP_FAT	GO:0014020~primary neural tube formation	3	0.384123	0.449681	RGMA, VASP, ZIC2	620	33	13528	1.98358
Annotation Cluster 52	Enrichment Score: 1.0309849483209788
Category	Term	Count	%	PValue	Genes	List Total	Pop Hits	Pop Total	Fold Enrichment
GOTERM_BP_FAT	GO:0032055~negative regulation of translation in response to stress	4	0.512164	0.00171875	PML, EIF2B3, EIF2B1, EIF2B4	620	6	13528	14.5462
GOTERM_BP_FAT	GO:0017148~negative regulation of translation	7	0.896287	0.00402694	PRKCA, PML, IGF2BP2, IGF2BP3, EIF2B3, EIF2B1, EIF2B4	620	34	13528	4.49222
GOTERM_BP_FAT	GO:0043555~regulation of translation in response to stress	4	0.512164	0.00449192	PML, EIF2B3, EIF2B1, EIF2B4	620	8	13528	10.9097
GOTERM_BP_FAT	GO:0032057~negative regulation of translational initiation in response to stress	3	0.384123	0.0190619	EIF2B3, EIF2B1, EIF2B4	620	5	13528	13.0916
GOTERM_CC_FAT	GO:0005851~eukaryotic translation initiation factor 2B complex	3	0.384123	0.0239466	EIF2B3, EIF2B1, EIF2B4	542	6	12782	11.7915
GOTERM_BP_FAT	GO:0021782~glial cell development	5	0.640205	0.0291363	POU3F2, EIF2B3, CDK5, EIF2B1, EIF2B4	620	26	13528	4.19603
GOTERM_BP_FAT	GO:0043558~regulation of translational initiation in response to stress	3	0.384123	0.0376645	EIF2B3, EIF2B1, EIF2B4	620	7	13528	9.35115
GOTERM_BP_FAT	GO:0042063~gliogenesis	7	0.896287	0.0761372	POU3F2, EIF2B3, CDK5, EIF2B1, GAP43, SLIT2, EIF2B4	620	65	13528	2.34978
GOTERM_BP_FAT	GO:0009266~response to temperature stimulus	8	1.02433	0.0852173	DHX9, PLA2G4A, CLPB, GMPR, EIF2B3, EIF2B1, EIF2B4, GLRX2	620	83	13528	2.10307
GOTERM_BP_FAT	GO:0010001~glial cell differentiation	6	0.768246	0.0938957	POU3F2, EIF2B3, CDK5, EIF2B1, GAP43, EIF2B4	620	53	13528	2.47012
GOTERM_BP_FAT	GO:0006417~regulation of translation	11	1.40845	0.0975663	PRKCA, NCBP1, EIF4A2, HRSP12, PML, IGF2BP2, IGF2BP3, EEFSEC, EIF2B3, EIF2B1, EIF2B4	620	137	13528	1.75192
GOTERM_BP_FAT	GO:0009408~response to heat	6	0.768246	0.112166	DHX9, PLA2G4A, CLPB, EIF2B3, EIF2B1, EIF2B4	620	56	13528	2.33779
GOTERM_BP_FAT	GO:0006446~regulation of translational initiation	5	0.640205	0.116418	NCBP1, EIF4A2, EIF2B3, EIF2B1, EIF2B4	620	41	13528	2.6609
GOTERM_BP_FAT	GO:0045947~negative regulation of translational initiation	3	0.384123	0.116884	EIF2B3, EIF2B1, EIF2B4	620	13	13528	5.03524
SP_PIR_KEYWORDS	leukodystrophy	3	0.384123	0.134752	EIF2B3, EIF2B1, EIF2B4	778	16	19235	4.63568
GOTERM_MF_FAT	GO:0003743~translation initiation factor activity	6	0.768246	0.135929	COPS5, EIF3G, EIF4A2, EIF2B3, EIF2B1, EIF2B4	581	61	12983	2.19796
GOTERM_MF_FAT	GO:0008135~translation factor activity, nucleic acid binding	8	1.02433	0.148266	TUFM, COPS5, EIF3G, EIF4A2, EEFSEC, EIF2B3, EIF2B1, EIF2B4	581	98	12983	1.82416
GOTERM_BP_FAT	GO:0014003~oligodendrocyte development	3	0.384123	0.148345	EIF2B3, EIF2B1, EIF2B4	620	15	13528	4.36387
SP_PIR_KEYWORDS	Initiation factor	5	0.640205	0.157647	EIF3G, EIF4A2, EIF2B3, EIF2B1, EIF2B4	778	52	19235	2.37727
GOTERM_BP_FAT	GO:0010608~posttranscriptional regulation of gene expression	13	1.66453	0.259993	PRKCA, NCBP1, DHX9, PML, PEX6, IGF2BP2, IGF2BP3, EIF2B1, EIF4A2, HRSP12, EEFSEC, EIF2B3, EIF2B4	620	211	13528	1.34432
GOTERM_BP_FAT	GO:0048709~oligodendrocyte differentiation	3	0.384123	0.266668	EIF2B3, EIF2B1, EIF2B4	620	22	13528	2.97537
GOTERM_BP_FAT	GO:0006413~translational initiation	4	0.512164	0.339642	EIF3G, EIF2B3, EIF2B1, EIF2B4	620	45	13528	1.9395
GOTERM_BP_FAT	GO:0009743~response to carbohydrate stimulus	4	0.512164	0.522049	COLEC12, EIF2B3, EIF2B1, EIF2B4	620	60	13528	1.45462
GOTERM_MF_FAT	GO:0005085~guanyl-nucleotide exchange factor activity	8	1.02433	0.522076	C9ORF100, PLEKHG2, ITSN1, EIF2B3, FGD6, EIF2B1, EIF2B4, RGL1	581	152	12983	1.1761
GOTERM_BP_FAT	GO:0009749~response to glucose stimulus	3	0.384123	0.616711	EIF2B3, EIF2B1, EIF2B4	620	45	13528	1.45462
GOTERM_BP_FAT	GO:0034284~response to monosaccharide stimulus	3	0.384123	0.640452	EIF2B3, EIF2B1, EIF2B4	620	47	13528	1.39272
GOTERM_BP_FAT	GO:0009746~response to hexose stimulus	3	0.384123	0.640452	EIF2B3, EIF2B1, EIF2B4	620	47	13528	1.39272
Annotation Cluster 53	Enrichment Score: 1.023040210073869
Category	Term	Count	%	PValue	Genes	List Total	Pop Hits	Pop Total	Fold Enrichment
GOTERM_MF_FAT	GO:0016645~oxidoreductase activity, acting on the CH-NH group of donors	5	0.640205	0.0386033	MTHFD1, DHFRL1, ETFDH, ALDH4A1, AASS	581	29	12983	3.85275
GOTERM_BP_FAT	GO:0009310~amine catabolic process	8	1.02433	0.0655768	FRRS1, MTHFD1, MAOA, ALDH4A1, AASS, HIBCH, AUH, FAH	620	78	13528	2.23788
GOTERM_BP_FAT	GO:0046395~carboxylic acid catabolic process	10	1.28041	0.0678965	FRRS1, MTHFD1, CYP39A1, ETFDH, ALDH4A1, AASS, HIBCH, HSD17B4, AUH, FAH	620	111	13528	1.96571
GOTERM_BP_FAT	GO:0016054~organic acid catabolic process	10	1.28041	0.0678965	FRRS1, MTHFD1, CYP39A1, ETFDH, ALDH4A1, AASS, HIBCH, HSD17B4, AUH, FAH	620	111	13528	1.96571
GOTERM_BP_FAT	GO:0009063~cellular amino acid catabolic process	7	0.896287	0.0902332	FRRS1, MTHFD1, ALDH4A1, AASS, HIBCH, AUH, FAH	620	68	13528	2.24611
GOTERM_BP_FAT	GO:0046700~heterocycle catabolic process	4	0.512164	0.690752	FRRS1, MTHFD1, NUDT9, ALDH4A1	620	77	13528	1.13347
Annotation Cluster 54	Enrichment Score: 1.0198264390662797
Category	Term	Count	%	PValue	Genes	List Total	Pop Hits	Pop Total	Fold Enrichment
UP_SEQ_FEATURE	repeat:HAT 1	3	0.384123	0.0955374	PDCD11, TTC27, PRPF6	777	13	19113	5.67657
UP_SEQ_FEATURE	repeat:HAT 2	3	0.384123	0.0955374	PDCD11, TTC27, PRPF6	777	13	19113	5.67657
UP_SEQ_FEATURE	repeat:HAT 3	3	0.384123	0.0955374	PDCD11, TTC27, PRPF6	777	13	19113	5.67657
Annotation Cluster 55	Enrichment Score: 1.0071381142394478
Category	Term	Count	%	PValue	Genes	List Total	Pop Hits	Pop Total	Fold Enrichment
GOTERM_BP_FAT	GO:0000377~RNA splicing, via transesterification reactions with bulged adenosine as nucleophile	14	1.79257	0.023319	NCBP1, DHX9, HNRNPA2B1, TRA2A, PRPF3, PRPF6, HNRNPH3, RSRC1, PRMT5, WDR77, GTF2F2, GEMIN6, CPSF3, GEMIN5	620	153	13528	1.99654
GOTERM_BP_FAT	GO:0000375~RNA splicing, via transesterification reactions	14	1.79257	0.023319	NCBP1, DHX9, HNRNPA2B1, TRA2A, PRPF3, PRPF6, HNRNPH3, RSRC1, PRMT5, WDR77, GTF2F2, GEMIN6, CPSF3, GEMIN5	620	153	13528	1.99654
GOTERM_BP_FAT	GO:0000398~nuclear mRNA splicing, via spliceosome	14	1.79257	0.023319	NCBP1, DHX9, HNRNPA2B1, TRA2A, PRPF3, PRPF6, HNRNPH3, RSRC1, PRMT5, WDR77, GTF2F2, GEMIN6, CPSF3, GEMIN5	620	153	13528	1.99654
GOTERM_BP_FAT	GO:0000387~spliceosomal snRNP biogenesis	5	0.640205	0.0371579	NCBP1, PRMT5, WDR77, GEMIN6, GEMIN5	620	28	13528	3.89631
GOTERM_BP_FAT	GO:0006397~mRNA processing	23	2.94494	0.0386668	ZC3H3, DHX9, NCBP1, RNASEL, KHDRBS3, HNRNPA2B1, TRA2A, PRPF3, CSTF2T, PRPF6, HNRNPH3, AQR, RSRC1, PRMT5, WDR77, GTF2F2, CPSF3, GEMIN6, RBM10, PPWD1, SSU72, GEMIN5, THOC1	620	321	13528	1.56338
GOTERM_BP_FAT	GO:0016071~mRNA metabolic process	25	3.20102	0.0542374	ZC3H3, NCBP1, RNASEL, TRA2A, HSPA1B, AUH, PRMT5, WDR77, GEMIN6, RBM10, PPWD1, GEMIN5, DHX9, KHDRBS3, HNRNPA2B1, PRPF3, CSTF2T, PRPF6, HNRNPH3, AQR, RSRC1, GTF2F2, CPSF3, THOC1, SSU72	620	370	13528	1.47428
GOTERM_BP_FAT	GO:0022618~ribonucleoprotein complex assembly	7	0.896287	0.0952263	NCBP1, PRMT5, WDR77, ZNHIT6, GEMIN6, PRPF6, GEMIN5	620	69	13528	2.21356
GOTERM_BP_FAT	GO:0008380~RNA splicing	18	2.30474	0.156678	NCBP1, DHX9, HNRNPA2B1, TRA2A, PRPF3, PRPF6, HNRNPH3, AQR, RSRC1, PRMT5, WDR77, GTF2F2, CPSF3, GEMIN6, RBM10, PPWD1, GEMIN5, THOC1	620	284	13528	1.38292
SP_PIR_KEYWORDS	mrna processing	15	1.92061	0.168911	NCBP1, HNRNPA2B1, TRA2A, PRPF3, CSTF2T, PRPF6, HNRNPH3, AQR, GEMIN6, RBM10, CPSF3, PPWD1, SSU72, GEMIN5, THOC1	778	260	19235	1.42636
SP_PIR_KEYWORDS	mrna splicing	11	1.40845	0.337627	NCBP1, AQR, TRA2A, HNRNPA2B1, PRPF3, RBM10, GEMIN6, PPWD1, PRPF6, GEMIN5, THOC1	778	209	19235	1.30124
SP_PIR_KEYWORDS	Spliceosome	7	0.896287	0.356596	AQR, HNRNPA2B1, PRPF3, GEMIN6, PPWD1, PRPF6, GEMIN5	778	120	19235	1.44221
GOTERM_CC_FAT	GO:0005681~spliceosome	7	0.896287	0.488563	AQR, HNRNPA2B1, PRPF3, GEMIN6, PPWD1, PRPF6, GEMIN5	542	132	12782	1.25062
KEGG_PATHWAY	hsa03040:Spliceosome	7	0.896287	0.551349	NCBP1, AQR, TRA2A, PRPF3, HSPA1B, PRPF6, THOC1	241	126	5085	1.1722
Annotation Cluster 56	Enrichment Score: 0.9950820506925415
Category	Term	Count	%	PValue	Genes	List Total	Pop Hits	Pop Total	Fold Enrichment
GOTERM_MF_FAT	GO:0008276~protein methyltransferase activity	7	0.896287	0.0232188	MEN1, EHMT1, SETDB2, PRMT5, EHMT2, N6AMT1, HEMK1	581	50	12983	3.12843
GOTERM_MF_FAT	GO:0008170~N-methyltransferase activity	7	0.896287	0.0300161	MEN1, EHMT1, SETDB2, PRMT5, TRMT1, EHMT2, HEMK1	581	53	12983	2.95135
GOTERM_BP_FAT	GO:0006730~one-carbon metabolic process	11	1.40845	0.0324087	MTHFD1, MEN1, EHMT1, PRMT5, MAT2B, CA2, AHCYL2, TRMT61B, HELLS, N6AMT1, HEMK1	620	112	13528	2.14297
GOTERM_MF_FAT	GO:0042054~histone methyltransferase activity	5	0.640205	0.0948184	MEN1, EHMT1, SETDB2, PRMT5, EHMT2	581	39	12983	2.86487
GOTERM_BP_FAT	GO:0032259~methylation	7	0.896287	0.134127	MEN1, EHMT1, PRMT5, TRMT61B, HELLS, N6AMT1, HEMK1	620	76	13528	2.00968
GOTERM_BP_FAT	GO:0043414~biopolymer methylation	6	0.768246	0.207854	MEN1, EHMT1, PRMT5, TRMT61B, HELLS, HEMK1	620	69	13528	1.89734
GOTERM_BP_FAT	GO:0006479~protein amino acid methylation	4	0.512164	0.263715	MEN1, EHMT1, PRMT5, HEMK1	620	39	13528	2.23788
GOTERM_BP_FAT	GO:0008213~protein amino acid alkylation	4	0.512164	0.263715	MEN1, EHMT1, PRMT5, HEMK1	620	39	13528	2.23788
GOTERM_BP_FAT	GO:0016571~histone methylation	3	0.384123	0.266668	MEN1, EHMT1, PRMT5	620	22	13528	2.97537
Annotation Cluster 57	Enrichment Score: 0.9915613069211406
Category	Term	Count	%	PValue	Genes	List Total	Pop Hits	Pop Total	Fold Enrichment
KEGG_PATHWAY	hsa00310:Lysine degradation	7	0.896287	0.0162564	GCDH, EHMT1, SETDB2, AASS, EHMT2, OGDH, HADH	241	44	5085	3.35675
GOTERM_MF_FAT	GO:0008276~protein methyltransferase activity	7	0.896287	0.0232188	MEN1, EHMT1, SETDB2, PRMT5, EHMT2, N6AMT1, HEMK1	581	50	12983	3.12843
GOTERM_MF_FAT	GO:0008170~N-methyltransferase activity	7	0.896287	0.0300161	MEN1, EHMT1, SETDB2, PRMT5, TRMT1, EHMT2, HEMK1	581	53	12983	2.95135
UP_SEQ_FEATURE	domain:Pre-SET	3	0.384123	0.0301806	EHMT1, SETDB2, EHMT2	777	7	19113	10.5422
INTERPRO	IPR007728:Pre-SET zinc-binding region	3	0.384123	0.0342475	EHMT1, SETDB2, EHMT2	725	7	16659	9.84768
GOTERM_MF_FAT	GO:0042054~histone methyltransferase activity	5	0.640205	0.0948184	MEN1, EHMT1, SETDB2, PRMT5, EHMT2	581	39	12983	2.86487
GOTERM_MF_FAT	GO:0018024~histone-lysine N-methyltransferase activity	4	0.512164	0.170221	MEN1, EHMT1, SETDB2, EHMT2	581	32	12983	2.79324
GOTERM_MF_FAT	GO:0016278~lysine N-methyltransferase activity	4	0.512164	0.170221	MEN1, EHMT1, SETDB2, EHMT2	581	32	12983	2.79324
GOTERM_MF_FAT	GO:0016279~protein-lysine N-methyltransferase activity	4	0.512164	0.170221	MEN1, EHMT1, SETDB2, EHMT2	581	32	12983	2.79324
UP_SEQ_FEATURE	domain:SET	3	0.384123	0.597044	EHMT1, SETDB2, EHMT2	777	49	19113	1.50603
SMART	SM00317:SET	3	0.384123	0.608399	EHMT1, SETDB2, EHMT2	377	49	9079	1.47442
INTERPRO	IPR001214:SET	3	0.384123	0.634686	EHMT1, SETDB2, EHMT2	725	49	16659	1.40681
Annotation Cluster 58	Enrichment Score: 0.978533965208574
Category	Term	Count	%	PValue	Genes	List Total	Pop Hits	Pop Total	Fold Enrichment
GOTERM_BP_FAT	GO:0007411~axon guidance	11	1.40845	0.0245781	HOXA1, UNC5B, NRXN3, SEMA3A, UNC5C, GAS1, ISL1, CDK5, VASP, GAP43, SLIT2	620	107	13528	2.24311
GOTERM_BP_FAT	GO:0030182~neuron differentiation	29	3.71319	0.0467996	GJA1, RTN1, DFNB31, HOXA1, ALDH1A2, GPC2, HOXC8, SLC1A3, UNC5B, CNTNAP2, POU3F2, SEMA3A, UNC5C, PRKCA, NRXN3, NKX2-8, GAS1, ISL1, FIG4, CDK5, VASP, SLIT2, HOXC10, HES1, ID3, SMARCA1, PBX3, SLITRK5, GAP43	620	438	13528	1.44466
GOTERM_BP_FAT	GO:0000904~cell morphogenesis involved in differentiation	18	2.30474	0.0560617	PRKCA, NRXN3, NKX2-8, EOMES, LEF1, GAS1, ISL1, CDK5, VASP, SLIT2, HES1, HOXA1, SLC1A3, UNC5B, SEMA3A, UNC5C, SLITRK5, GAP43	620	244	13528	1.60962
GOTERM_BP_FAT	GO:0048667~cell morphogenesis involved in neuron differentiation	16	2.04866	0.0567898	PRKCA, NRXN3, NKX2-8, GAS1, ISL1, CDK5, VASP, SLIT2, HES1, HOXA1, SLC1A3, UNC5B, SEMA3A, UNC5C, SLITRK5, GAP43	620	209	13528	1.67038
GOTERM_BP_FAT	GO:0000902~cell morphogenesis	23	2.94494	0.0937066	PRKCA, NRXN3, NKX2-8, EOMES, LEF1, GJA1, GAS1, ISL1, CDK5, BBS10, SLIT2, SCRIB, VASP, HES1, HOXA1, SLC1A3, UNC5B, IFT172, SEMA3A, UNC5C, SLITRK5, GAP43, DLG1	620	356	13528	1.40968
GOTERM_BP_FAT	GO:0048858~cell projection morphogenesis	17	2.1767	0.0977904	PRKCA, NRXN3, NKX2-8, GJA1, GAS1, ISL1, BBS10, CDK5, VASP, SLIT2, HOXA1, UNC5B, IFT172, SEMA3A, UNC5C, SLITRK5, GAP43	620	245	13528	1.514
GOTERM_BP_FAT	GO:0007409~axonogenesis	14	1.79257	0.10561	PRKCA, NRXN3, NKX2-8, GAS1, ISL1, CDK5, VASP, SLIT2, HOXA1, UNC5B, UNC5C, SEMA3A, SLITRK5, GAP43	620	193	13528	1.58275
GOTERM_BP_FAT	GO:0048812~neuron projection morphogenesis	15	1.92061	0.110859	PRKCA, NRXN3, NKX2-8, GJA1, GAS1, ISL1, CDK5, VASP, SLIT2, HOXA1, UNC5B, UNC5C, SEMA3A, SLITRK5, GAP43	620	213	13528	1.53657
GOTERM_BP_FAT	GO:0032990~cell part morphogenesis	17	2.1767	0.129297	PRKCA, NRXN3, NKX2-8, GJA1, GAS1, ISL1, BBS10, CDK5, VASP, SLIT2, HOXA1, UNC5B, IFT172, SEMA3A, UNC5C, SLITRK5, GAP43	620	256	13528	1.44894
GOTERM_BP_FAT	GO:0032989~cellular component morphogenesis	24	3.07298	0.145739	PRKCA, NRXN3, NKX2-8, EOMES, LEF1, GJA1, GAS1, ISL1, CDK5, TPM1, BBS10, SLIT2, SCRIB, VASP, HES1, HOXA1, SLC1A3, UNC5B, IFT172, SEMA3A, UNC5C, SLITRK5, GAP43, DLG1	620	397	13528	1.31905
GOTERM_BP_FAT	GO:0048666~neuron development	21	2.68886	0.147064	PRKCA, NRXN3, NKX2-8, GJA1, GAS1, ISL1, FIG4, CDK5, SLIT2, VASP, DFNB31, HES1, HOXA1, SLC1A3, UNC5B, CNTNAP2, SEMA3A, UNC5C, PBX3, SLITRK5, GAP43	620	339	13528	1.35164
GOTERM_BP_FAT	GO:0030030~cell projection organization	21	2.68886	0.243721	PRKCA, LIMA1, NRXN3, NKX2-8, GJA1, GAS1, ISL1, CDK5, TPM1, BBS10, SLIT2, VASP, DFNB31, HOXA1, UNC5B, IFT172, SEMA3A, UNC5C, FGD6, SLITRK5, GAP43	620	368	13528	1.24513
GOTERM_BP_FAT	GO:0006928~cell motion	26	3.32907	0.262662	PLXNA2, VIM, KIT, TPM1, SCRIB, HOXA1, UNC5B, POU3F2, SEMA3A, STRBP, UNC5C, NR2F2, PPAP2B, NR2F1, PLAT, PRKCA, NRXN3, GAS1, ISL1, CDK5, VASP, SLIT2, AMOT, FOXC1, GAP43, PLAU	620	475	13528	1.19432
GOTERM_BP_FAT	GO:0031175~neuron projection development	15	1.92061	0.286613	PRKCA, NRXN3, NKX2-8, GJA1, GAS1, ISL1, CDK5, VASP, SLIT2, HOXA1, UNC5B, UNC5C, SEMA3A, SLITRK5, GAP43	620	256	13528	1.27848
Annotation Cluster 59	Enrichment Score: 0.9705594398097408
Category	Term	Count	%	PValue	Genes	List Total	Pop Hits	Pop Total	Fold Enrichment
GOTERM_BP_FAT	GO:0046165~alcohol biosynthetic process	6	0.768246	0.0493203	G6PD, GMDS, PLCG2, PGD, DPAGT1, PC	620	44	13528	2.97537
GOTERM_BP_FAT	GO:0034637~cellular carbohydrate biosynthetic process	7	0.896287	0.0952263	G6PD, GMDS, PLCG2, PGD, MAT2B, AGL, PC	620	69	13528	2.21356
GOTERM_BP_FAT	GO:0016051~carbohydrate biosynthetic process	9	1.15237	0.116922	G6PD, GMDS, CHST11, PLCG2, PGD, DPAGT1, MAT2B, AGL, PC	620	107	13528	1.83527
GOTERM_BP_FAT	GO:0046364~monosaccharide biosynthetic process	4	0.512164	0.238827	G6PD, GMDS, PGD, PC	620	37	13528	2.35885
Annotation Cluster 60	Enrichment Score: 0.9324913219492011
Category	Term	Count	%	PValue	Genes	List Total	Pop Hits	Pop Total	Fold Enrichment
GOTERM_CC_FAT	GO:0005643~nuclear pore	9	1.15237	0.0183092	MAD1L1, XPO1, AAAS, CSE1L, IPO4, NUP93, NUP37, NUP35, NUP43	542	79	12782	2.68667
GOTERM_BP_FAT	GO:0015931~nucleobase, nucleoside, nucleotide and nucleic acid transport	11	1.40845	0.0341633	ZC3H3, XPO1, NCBP1, HNRNPA2B1, NUP93, GJA1, NUP37, NUP35, SP9, NUP43, THOC1	620	113	13528	2.12401
GOTERM_CC_FAT	GO:0046930~pore complex	9	1.15237	0.0478663	MAD1L1, XPO1, AAAS, CSE1L, IPO4, NUP93, NUP37, NUP35, NUP43	542	95	12782	2.23418
GOTERM_BP_FAT	GO:0050658~RNA transport	9	1.15237	0.0760985	ZC3H3, XPO1, NCBP1, HNRNPA2B1, NUP93, NUP37, NUP35, NUP43, THOC1	620	97	13528	2.02448
GOTERM_BP_FAT	GO:0050657~nucleic acid transport	9	1.15237	0.0760985	ZC3H3, XPO1, NCBP1, HNRNPA2B1, NUP93, NUP37, NUP35, NUP43, THOC1	620	97	13528	2.02448
GOTERM_BP_FAT	GO:0051236~establishment of RNA localization	9	1.15237	0.0760985	ZC3H3, XPO1, NCBP1, HNRNPA2B1, NUP93, NUP37, NUP35, NUP43, THOC1	620	97	13528	2.02448
SP_PIR_KEYWORDS	mRNA transport	7	0.896287	0.0782833	XPO1, NCBP1, NUP93, NUP37, NUP35, NUP43, THOC1	778	74	19235	2.33872
GOTERM_BP_FAT	GO:0006403~RNA localization	9	1.15237	0.0872929	ZC3H3, XPO1, NCBP1, HNRNPA2B1, NUP93, NUP37, NUP35, NUP43, THOC1	620	100	13528	1.96374
GOTERM_BP_FAT	GO:0051028~mRNA transport	8	1.02433	0.103095	ZC3H3, XPO1, NCBP1, NUP93, NUP37, NUP35, NUP43, THOC1	620	87	13528	2.00638
SP_PIR_KEYWORDS	nuclear pore complex	4	0.512164	0.218496	NUP93, NUP37, NUP35, NUP43	778	40	19235	2.47237
GOTERM_BP_FAT	GO:0051168~nuclear export	5	0.640205	0.294413	ZC3H3, XPO1, NCBP1, XPO5, THOC1	620	60	13528	1.81828
GOTERM_BP_FAT	GO:0006406~mRNA export from nucleus	3	0.384123	0.449681	ZC3H3, NCBP1, THOC1	620	33	13528	1.98358
GOTERM_BP_FAT	GO:0006405~RNA export from nucleus	3	0.384123	0.565672	ZC3H3, NCBP1, THOC1	620	41	13528	1.59654
SP_PIR_KEYWORDS	translocation	4	0.512164	0.579405	NUP93, NUP37, NUP35, NUP43	778	74	19235	1.33641
Annotation Cluster 61	Enrichment Score: 0.9298705373595714
Category	Term	Count	%	PValue	Genes	List Total	Pop Hits	Pop Total	Fold Enrichment
SP_PIR_KEYWORDS	one-carbon metabolism	4	0.512164	0.0292487	MTHFD1, DHFRL1, MAT2B, AHCYL2	778	17	19235	5.81733
GOTERM_MF_FAT	GO:0016645~oxidoreductase activity, acting on the CH-NH group of donors	5	0.640205	0.0386033	MTHFD1, DHFRL1, ETFDH, ALDH4A1, AASS	581	29	12983	3.85275
GOTERM_MF_FAT	GO:0016646~oxidoreductase activity, acting on the CH-NH group of donors, NAD or NADP as acceptor	4	0.512164	0.0438984	MTHFD1, DHFRL1, ALDH4A1, AASS	581	18	12983	4.96577
GOTERM_BP_FAT	GO:0009063~cellular amino acid catabolic process	7	0.896287	0.0902332	FRRS1, MTHFD1, ALDH4A1, AASS, HIBCH, AUH, FAH	620	68	13528	2.24611
GOTERM_BP_FAT	GO:0008652~cellular amino acid biosynthetic process	5	0.640205	0.203952	MTHFD1, SLC1A3, DHFRL1, ALDH4A1, MAT2B	620	51	13528	2.13915
GOTERM_BP_FAT	GO:0016053~organic acid biosynthetic process	10	1.28041	0.279417	MTHFD1, PLD1, CYP39A1, SLC1A3, DHFRL1, ALDH4A1, MAT2B, ELOVL6, SUCLA2, C9ORF3	620	155	13528	1.4077
GOTERM_BP_FAT	GO:0046394~carboxylic acid biosynthetic process	10	1.28041	0.279417	MTHFD1, PLD1, CYP39A1, SLC1A3, DHFRL1, ALDH4A1, MAT2B, ELOVL6, SUCLA2, C9ORF3	620	155	13528	1.4077
GOTERM_BP_FAT	GO:0009309~amine biosynthetic process	5	0.640205	0.511038	MTHFD1, SLC1A3, DHFRL1, ALDH4A1, MAT2B	620	81	13528	1.34687
Annotation Cluster 62	Enrichment Score: 0.9168982538437597
Category	Term	Count	%	PValue	Genes	List Total	Pop Hits	Pop Total	Fold Enrichment
GOTERM_BP_FAT	GO:0060485~mesenchyme development	7	0.896287	0.0305962	ALDH1A2, HOXA5, EOMES, LEF1, CYP26A1, FOXC1, ISL1	620	52	13528	2.93722
GOTERM_BP_FAT	GO:0001707~mesoderm formation	5	0.640205	0.0805982	HAND1, EOMES, LEF1, FOXC1, SLIT2	620	36	13528	3.03047
GOTERM_BP_FAT	GO:0014031~mesenchymal cell development	6	0.768246	0.0826355	ALDH1A2, EOMES, LEF1, CYP26A1, FOXC1, ISL1	620	51	13528	2.56698
GOTERM_BP_FAT	GO:0048762~mesenchymal cell differentiation	6	0.768246	0.0826355	ALDH1A2, EOMES, LEF1, CYP26A1, FOXC1, ISL1	620	51	13528	2.56698
GOTERM_BP_FAT	GO:0048332~mesoderm morphogenesis	5	0.640205	0.0941819	HAND1, EOMES, LEF1, FOXC1, SLIT2	620	38	13528	2.87097
GOTERM_BP_FAT	GO:0007369~gastrulation	7	0.896287	0.100364	HAND1, EOMES, LEF1, AMOT, FOXC1, PPAP2B, SLIT2	620	70	13528	2.18194
GOTERM_BP_FAT	GO:0001704~formation of primary germ layer	5	0.640205	0.108768	HAND1, EOMES, LEF1, FOXC1, SLIT2	620	40	13528	2.72742
GOTERM_BP_FAT	GO:0014033~neural crest cell differentiation	4	0.512164	0.190512	ALDH1A2, CYP26A1, FOXC1, ISL1	620	33	13528	2.64477
GOTERM_BP_FAT	GO:0014032~neural crest cell development	4	0.512164	0.190512	ALDH1A2, CYP26A1, FOXC1, ISL1	620	33	13528	2.64477
GOTERM_BP_FAT	GO:0007498~mesoderm development	6	0.768246	0.250146	HAND1, EOMES, LEF1, FOXC1, SNAI2, SLIT2	620	74	13528	1.76914
GOTERM_BP_FAT	GO:0001890~placenta development	4	0.512164	0.522049	PLA2G4A, HAND1, EOMES, LEF1	620	60	13528	1.45462
Annotation Cluster 63	Enrichment Score: 0.8775789698331624
Category	Term	Count	%	PValue	Genes	List Total	Pop Hits	Pop Total	Fold Enrichment
GOTERM_BP_FAT	GO:0035239~tube morphogenesis	12	1.53649	0.0311399	RGMA, HAND1, HOXA5, HOXA11, IFT172, HOXD13, HOXB13, PBX1, VASP, SCRIB, ZIC3, ZIC2	620	127	13528	2.06167
GOTERM_BP_FAT	GO:0001655~urogenital system development	10	1.28041	0.0648821	ALDH1A2, HOXA11, LEF1, HOXD13, HOXB13, PBX1, FOXC1, CA2, SLIT2, HELLS	620	110	13528	1.98358
GOTERM_BP_FAT	GO:0048754~branching morphogenesis of a tube	5	0.640205	0.34677	HOXA5, HOXA11, HOXD13, HOXB13, PBX1	620	65	13528	1.67841
GOTERM_BP_FAT	GO:0001763~morphogenesis of a branching structure	5	0.640205	0.440758	HOXA5, HOXA11, HOXD13, HOXB13, PBX1	620	74	13528	1.47428
Annotation Cluster 64	Enrichment Score: 0.8680921082959911
Category	Term	Count	%	PValue	Genes	List Total	Pop Hits	Pop Total	Fold Enrichment
GOTERM_CC_FAT	GO:0031301~integral to organelle membrane	12	1.53649	0.0151468	PIGK, ST6GAL1, A4GALT, RHOT1, ETFDH, DPM2, MPV17, PEX12, ELOVL6, PCSK7, RTN1, LFNG	542	123	12782	2.30078
GOTERM_CC_FAT	GO:0030176~integral to endoplasmic reticulum membrane	4	0.512164	0.320289	PIGK, DPM2, ELOVL6, RTN1	542	47	12782	2.00707
GOTERM_CC_FAT	GO:0031227~intrinsic to endoplasmic reticulum membrane	4	0.512164	0.512697	PIGK, DPM2, ELOVL6, RTN1	542	64	12782	1.47394
Annotation Cluster 65	Enrichment Score: 0.7994563532328354
Category	Term	Count	%	PValue	Genes	List Total	Pop Hits	Pop Total	Fold Enrichment
GOTERM_BP_FAT	GO:0060021~palate development	5	0.640205	0.0566335	MEN1, TSHZ1, LEF1, COL2A1, GAS1	620	32	13528	3.40927
GOTERM_BP_FAT	GO:0042474~middle ear morphogenesis	3	0.384123	0.116884	TSHZ1, GAS1, MYC	620	13	13528	5.03524
GOTERM_BP_FAT	GO:0043583~ear development	7	0.896287	0.268118	DFNB31, HES1, HOXA1, TSHZ1, COL2A1, GAS1, MYC	620	95	13528	1.60774
GOTERM_BP_FAT	GO:0042471~ear morphogenesis	5	0.640205	0.35729	HOXA1, TSHZ1, COL2A1, GAS1, MYC	620	66	13528	1.65298
Annotation Cluster 66	Enrichment Score: 0.7928783713579516
Category	Term	Count	%	PValue	Genes	List Total	Pop Hits	Pop Total	Fold Enrichment
KEGG_PATHWAY	hsa05221:Acute myeloid leukemia	8	1.02433	0.0184053	JUP, TCF7, PML, LEF1, KIT, PIK3R3, IKBKB, MYC	241	58	5085	2.91029
KEGG_PATHWAY	hsa05210:Colorectal cancer	7	0.896287	0.203988	FZD8, TCF7, FZD10, JUN, LEF1, PIK3R3, MYC	241	84	5085	1.7583
KEGG_PATHWAY	hsa05216:Thyroid cancer	3	0.384123	0.400739	TCF7, LEF1, MYC	241	29	5085	2.18272
KEGG_PATHWAY	hsa05213:Endometrial cancer	4	0.512164	0.447792	TCF7, LEF1, PIK3R3, MYC	241	52	5085	1.62305
Annotation Cluster 67	Enrichment Score: 0.7887963477245474
Category	Term	Count	%	PValue	Genes	List Total	Pop Hits	Pop Total	Fold Enrichment
INTERPRO	IPR015421:Pyridoxal phosphate-dependent transferase, major region, subdomain 1	5	0.640205	0.10121	CCBL1, AGXT2L1, SPTLC2, NFS1, ABAT	725	41	16659	2.80219
SP_PIR_KEYWORDS	pyridoxal phosphate	6	0.768246	0.104922	CCBL1, AGXT2L1, SPTLC2, NFS1, ABAT, PROSC	778	62	19235	2.39261
GOTERM_MF_FAT	GO:0019842~vitamin binding	10	1.28041	0.127594	ALDH1A2, CCBL1, MUT, AGXT2L1, SPTLC2, NFS1, ABAT, OGDH, PCCA, PC	581	130	12983	1.71892
GOTERM_MF_FAT	GO:0016769~transferase activity, transferring nitrogenous groups	4	0.512164	0.148414	CCBL1, AGXT2L1, SPTLC2, ABAT	581	30	12983	2.97946
SP_PIR_KEYWORDS	Aminotransferase	3	0.384123	0.207416	CCBL1, AGXT2L1, ABAT	778	21	19235	3.53195
GOTERM_MF_FAT	GO:0070279~vitamin B6 binding	5	0.640205	0.220698	CCBL1, AGXT2L1, SPTLC2, NFS1, ABAT	581	54	12983	2.06907
GOTERM_MF_FAT	GO:0030170~pyridoxal phosphate binding	5	0.640205	0.220698	CCBL1, AGXT2L1, SPTLC2, NFS1, ABAT	581	54	12983	2.06907
GOTERM_MF_FAT	GO:0008483~transaminase activity	3	0.384123	0.240877	CCBL1, AGXT2L1, ABAT	581	21	12983	3.19228
Annotation Cluster 68	Enrichment Score: 0.7778802902037998
Category	Term	Count	%	PValue	Genes	List Total	Pop Hits	Pop Total	Fold Enrichment
UP_SEQ_FEATURE	binding site:ATP	34	4.35339	0.013752	FGFR2, STK38, NEK2, STK10, NEK1, CHEK2, KIT, NAGK, PMVK, VARS, C9ORF95, PRKX, ADCK1, CLK2, CAMK2D, MARS2, PRKACB, CDK16, PIK3R4, MAP2K6, MAP2K5, MARS, PRKCA, LIG3, MINK1, LARS2, CDK5, DAPK1, MAST3, RPS6KA1, YARS2, IKBKB, PCCA, PC	777	542	19113	1.54308
UP_SEQ_FEATURE	active site:Proton acceptor	39	4.9936	0.0188785	HSD17B11, FGFR2, ME2, HTATIP2, STK38, NEK2, STK10, NEK1, CHEK2, KIT, C9ORF95, PRKX, FAH, GPD1L, ALDH1A2, ADCK1, CLK2, CAMK2D, ALDH4A1, HSD17B4, PRKACB, CDK16, ACAD9, PIK3R4, APEX1, MAP2K6, MAP2K5, PRKCA, GCDH, MINK1, PFKM, CDK5, DAPK1, MAST3, G6PD, RPS6KA1, ADSL, IKBKB, HPGD	777	658	19113	1.45796
UP_SEQ_FEATURE	nucleotide phosphate-binding region:ATP	52	6.65813	0.0305372	STK38, CLPB, PEX6, ATP10D, PMVK, PRKX, MTHFD1, ADCK1, ATAD3B, PEX1, CLK2, DHX34, PRKACB, CDK16, MAP2K6, MAP2K5, PRKCA, NMNAT2, MINK1, PFKM, CDK5, DAPK1, MAST3, KCNT2, EIF4A2, RUVBL1, SMARCA1, NMNAT1, FGFR2, NEK2, STK10, NEK1, CHEK2, KIT, NAGK, C9ORF95, DDX49, CAMK2D, PAPSS1, PIK3R4, HELLS, DHX9, PIF1, BCS1L, ABCB7, ABCG1, SMC4, ABCG2, RPS6KA1, GTF2F2, TEP1, IKBKB	777	962	19113	1.32965
SMART	SM00220:S_TKc	18	2.30474	0.0407113	PRKCA, STK38, NEK2, NEK1, STK10, MINK1, CHEK2, CDK5, PRKX, DAPK1, MAST3, RPS6KA1, CLK2, CAMK2D, PRKACB, CDK16, MAP2K6, MAP2K5	377	259	9079	1.67367
INTERPRO	IPR002290:Serine/threonine protein kinase	18	2.30474	0.0601437	PRKCA, STK38, NEK2, NEK1, STK10, MINK1, CHEK2, CDK5, PRKX, DAPK1, MAST3, RPS6KA1, CLK2, CAMK2D, PRKACB, CDK16, MAP2K6, MAP2K5	725	259	16659	1.59692
SP_PIR_KEYWORDS	phosphotransferase	14	1.79257	0.0646356	PRKCA, FGFR2, STK38, PHKB, PFKM, CDK5, DAPK1, RPS6KA1, CLK2, ADK, PRKACB, CDK16, PIP4K2A, MAP2K6	778	201	19235	1.72205
SP_PIR_KEYWORDS	serine/threonine-protein kinase	21	2.68886	0.140705	PRKCA, STK38, NEK2, NEK1, STK10, MINK1, CHEK2, CDK5, PRKX, DAPK1, MAST3, ADCK1, RPS6KA1, CLK2, CAMK2D, PRKACB, CDK16, IKBKB, PIK3R4, MAP2K6, MAP2K5	778	381	19235	1.36272
INTERPRO	IPR008271:Serine/threonine protein kinase, active site	20	2.56082	0.202204	PRKCA, STK38, NEK2, NEK1, STK10, MINK1, CHEK2, CDK5, PRKX, DAPK1, MAST3, RPS6KA1, CLK2, CAMK2D, PRKACB, CDK16, IKBKB, PIK3R4, MAP2K6, MAP2K5	725	354	16659	1.29819
UP_SEQ_FEATURE	domain:Protein kinase	24	3.07298	0.202423	PRKCA, FGFR2, RNASEL, STK38, NEK2, STK10, NEK1, MINK1, KIT, CHEK2, CDK5, PRKX, TRIB1, DAPK1, MAST3, ADCK1, CLK2, CAMK2D, PRKACB, CDK16, IKBKB, PIK3R4, MAP2K6, MAP2K5	777	469	19113	1.25877
GOTERM_MF_FAT	GO:0004674~protein serine/threonine kinase activity	24	3.07298	0.212072	PRKCA, STK38, NEK2, PHKB, STK10, NEK1, GTF2H4, MINK1, CHEK2, CDK5, PRKX, DAPK1, MAST3, MNAT1, ADCK1, RPS6KA1, CLK2, CAMK2D, PRKACB, CDK16, IKBKB, PIK3R4, MAP2K6, MAP2K5	581	430	12983	1.24722
INTERPRO	IPR017442:Serine/threonine protein kinase-related	20	2.56082	0.219772	PRKCA, STK38, NEK2, NEK1, STK10, MINK1, CHEK2, CDK5, PRKX, TRIB1, DAPK1, MAST3, RPS6KA1, CLK2, CAMK2D, PRKACB, CDK16, IKBKB, MAP2K6, MAP2K5	725	359	16659	1.28011
SP_PIR_KEYWORDS	kinase	33	4.22535	0.22936	FGFR2, STK38, PHKB, NEK2, STK10, NEK1, CHEK2, KIT, NAGK, PMVK, C9ORF95, PRKX, ADCK1, CLK2, CAMK2D, PRKACB, PAPSS1, CDK16, PIK3R3, PIK3R4, MAP2K6, MAP2K5, PRKCA, MINK1, PFKM, CDK5, DAPK1, MAST3, RPS6KA1, ADK, PIP4K2A, IKBKB, PLAU	778	688	19235	1.18587
INTERPRO	IPR017441:Protein kinase, ATP binding site	24	3.07298	0.258464	PRKCA, FGFR2, RNASEL, STK38, NEK2, STK10, NEK1, MINK1, KIT, CHEK2, CDK5, PRKX, DAPK1, MAST3, ADCK1, RPS6KA1, CLK2, CAMK2D, PRKACB, CDK16, IKBKB, PIK3R4, MAP2K6, MAP2K5	725	455	16659	1.21202
INTERPRO	IPR000719:Protein kinase, core	24	3.07298	0.334296	PRKCA, FGFR2, RNASEL, STK38, NEK2, NEK1, STK10, MINK1, KIT, CHEK2, CDK5, PRKX, TRIB1, DAPK1, MAST3, RPS6KA1, CLK2, CAMK2D, PRKACB, CDK16, IKBKB, PIK3R4, MAP2K6, MAP2K5	725	476	16659	1.15855
GOTERM_MF_FAT	GO:0004672~protein kinase activity	30	3.84123	0.379055	FGFR2, RNASEL, FASTKD1, FASTKD2, STK38, PHKB, NEK2, STK10, NEK1, CHEK2, KIT, PRKX, TRIB1, ADCK1, CLK2, CAMK2D, PRKACB, CDK16, PIK3R4, MAP2K6, MAP2K5, PRKCA, GTF2H4, MINK1, CDK5, DAPK1, MAST3, MNAT1, RPS6KA1, IKBKB	581	606	12983	1.10624
GOTERM_BP_FAT	GO:0007243~protein kinase cascade	18	2.30474	0.528843	PRKCA, STK38, MINK1, KIT, STAT1, CDK5, DAPK1, STAT2, CARD10, TRIB1, MEN1, RPS6KA1, IRF3, FAF1, PRKACB, IKBKB, MAP2K6, MAP2K5	620	370	13528	1.06148
GOTERM_BP_FAT	GO:0006793~phosphorus metabolic process	44	5.6338	0.619134	NDUFB3, FGFR2, STYXL1, RNASEL, NDUFB5, CDC14A, STK38, NEK2, CDC14B, NEK1, STK10, PML, CHEK2, ATP5G1, KIT, PMVK, NDUFAF1, PRKX, TRIB1, GPD1L, ADCK1, CLK2, CAMK2D, ACYP1, PRKACB, CDK16, PIK3R4, MAP2K6, MAP2K5, PRKCA, NCEH1, MINK1, STAT1, CDK5, PPA2, PPA1, DAPK1, EYA3, MAST3, PPM1J, RPS6KA1, RSRC1, IKBKB, PIP4K2A	620	973	13528	0.986692
GOTERM_BP_FAT	GO:0006796~phosphate metabolic process	44	5.6338	0.619134	NDUFB3, FGFR2, STYXL1, RNASEL, NDUFB5, CDC14A, STK38, NEK2, CDC14B, NEK1, STK10, PML, CHEK2, ATP5G1, KIT, PMVK, NDUFAF1, PRKX, TRIB1, GPD1L, ADCK1, CLK2, CAMK2D, ACYP1, PRKACB, CDK16, PIK3R4, MAP2K6, MAP2K5, PRKCA, NCEH1, MINK1, STAT1, CDK5, PPA2, PPA1, DAPK1, EYA3, MAST3, PPM1J, RPS6KA1, RSRC1, IKBKB, PIP4K2A	620	973	13528	0.986692
GOTERM_BP_FAT	GO:0006468~protein amino acid phosphorylation	29	3.71319	0.710976	FGFR2, RNASEL, STK38, NEK2, STK10, NEK1, PML, CHEK2, KIT, PMVK, PRKX, TRIB1, ADCK1, CLK2, CAMK2D, PRKACB, CDK16, PIK3R4, MAP2K6, MAP2K5, PRKCA, MINK1, STAT1, CDK5, DAPK1, MAST3, RPS6KA1, RSRC1, IKBKB	620	667	13528	0.948668
GOTERM_BP_FAT	GO:0016310~phosphorylation	34	4.35339	0.759521	NDUFB3, FGFR2, RNASEL, NDUFB5, STK38, NEK2, STK10, NEK1, PML, CHEK2, KIT, ATP5G1, PMVK, NDUFAF1, PRKX, TRIB1, ADCK1, CLK2, CAMK2D, PRKACB, CDK16, PIK3R4, MAP2K6, MAP2K5, PRKCA, MINK1, STAT1, CDK5, DAPK1, MAST3, RPS6KA1, RSRC1, PIP4K2A, IKBKB	620	800	13528	0.927323
Annotation Cluster 69	Enrichment Score: 0.75678802753223
Category	Term	Count	%	PValue	Genes	List Total	Pop Hits	Pop Total	Fold Enrichment
UP_SEQ_FEATURE	domain:DRBM 2	3	0.384123	0.0830017	DHX9, STRBP, STAU2	777	12	19113	6.14961
UP_SEQ_FEATURE	domain:DRBM 1	3	0.384123	0.0830017	DHX9, STRBP, STAU2	777	12	19113	6.14961
INTERPRO	IPR014720:Double-stranded RNA-binding-like	3	0.384123	0.167199	DHX9, STRBP, STAU2	725	17	16659	4.05493
SMART	SM00358:DSRM	3	0.384123	0.230771	DHX9, STRBP, STAU2	377	22	9079	3.28394
INTERPRO	IPR001159:Double-stranded RNA binding	3	0.384123	0.247656	DHX9, STRBP, STAU2	725	22	16659	3.13335
GOTERM_MF_FAT	GO:0003725~double-stranded RNA binding	3	0.384123	0.437353	DHX9, STRBP, STAU2	581	33	12983	2.03145
Annotation Cluster 70	Enrichment Score: 0.7529642620192017
Category	Term	Count	%	PValue	Genes	List Total	Pop Hits	Pop Total	Fold Enrichment
SP_PIR_KEYWORDS	4fe-4s	4	0.512164	0.0781479	PRIM2, ETFDH, RSAD1, CDKAL1	778	25	19235	3.95578
GOTERM_MF_FAT	GO:0051539~4 iron, 4 sulfur cluster binding	4	0.512164	0.098609	PRIM2, ETFDH, RSAD1, CDKAL1	581	25	12983	3.57535
SP_PIR_KEYWORDS	iron-sulfur	5	0.640205	0.100834	PRIM2, ETFDH, RSAD1, CDKAL1, GLRX2	778	44	19235	2.80951
UP_SEQ_FEATURE	metal ion-binding site:Iron-sulfur (4Fe-4S)	3	0.384123	0.135872	PRIM2, ETFDH, CDKAL1	777	16	19113	4.61221
GOTERM_MF_FAT	GO:0051536~iron-sulfur cluster binding	5	0.640205	0.183433	PRIM2, ETFDH, RSAD1, CDKAL1, GLRX2	581	50	12983	2.2346
GOTERM_MF_FAT	GO:0051540~metal cluster binding	5	0.640205	0.183433	PRIM2, ETFDH, RSAD1, CDKAL1, GLRX2	581	50	12983	2.2346
SP_PIR_KEYWORDS	iron	14	1.79257	0.366279	SUOX, KDM6A, CYP2J2, CYP2S1, CYP26A1, RSAD1, CDKAL1, GLRX2, FRRS1, CYP39A1, PRIM2, ETFDH, GUCY1B3, PHF8	778	285	19235	1.2145
GOTERM_MF_FAT	GO:0005506~iron ion binding	13	1.66453	0.727693	SUOX, KDM6A, CYP2J2, CYP2S1, CYP26A1, RSAD1, CDKAL1, GLRX2, FRRS1, CYP39A1, PRIM2, ETFDH, GUCY1B3	581	308	12983	0.943173
Annotation Cluster 71	Enrichment Score: 0.7373919312540985
Category	Term	Count	%	PValue	Genes	List Total	Pop Hits	Pop Total	Fold Enrichment
GOTERM_BP_FAT	GO:0016558~protein import into peroxisome matrix	3	0.384123	0.0737313	PEX1, PEX6, PEX12	620	10	13528	6.54581
SP_PIR_KEYWORDS	peroxisome biogenesis disorder	3	0.384123	0.0947137	PEX1, PEX6, PEX12	778	13	19235	5.70546
GOTERM_CC_FAT	GO:0044439~peroxisomal part	5	0.640205	0.107392	PEX1, PEX6, MPV17, PEX12, HSD17B4	542	43	12782	2.74221
GOTERM_CC_FAT	GO:0044438~microbody part	5	0.640205	0.107392	PEX1, PEX6, MPV17, PEX12, HSD17B4	542	43	12782	2.74221
GOTERM_BP_FAT	GO:0006625~protein targeting to peroxisome	3	0.384123	0.132399	PEX1, PEX6, PEX12	620	14	13528	4.67558
GOTERM_CC_FAT	GO:0031903~microbody membrane	4	0.512164	0.141939	PEX1, PEX6, MPV17, PEX12	542	31	12782	3.04297
GOTERM_CC_FAT	GO:0005778~peroxisomal membrane	4	0.512164	0.141939	PEX1, PEX6, MPV17, PEX12	542	31	12782	3.04297
GOTERM_BP_FAT	GO:0043574~peroxisomal transport	3	0.384123	0.148345	PEX1, PEX6, PEX12	620	15	13528	4.36387
GOTERM_BP_FAT	GO:0007031~peroxisome organization	3	0.384123	0.283907	PEX1, PEX6, PEX12	620	23	13528	2.846
GOTERM_MF_FAT	GO:0008022~protein C-terminus binding	9	1.15237	0.295159	PEX1, VIM, SMARCC2, PEX6, PEX12, PFKM, TJP2, AMPH, DLG1	581	141	12983	1.42634
GOTERM_CC_FAT	GO:0005777~peroxisome	6	0.768246	0.442771	PEX1, PEX6, MPV17, PEX12, HSD17B4, PMVK	542	103	12782	1.37377
GOTERM_CC_FAT	GO:0042579~microbody	6	0.768246	0.442771	PEX1, PEX6, MPV17, PEX12, HSD17B4, PMVK	542	103	12782	1.37377
SP_PIR_KEYWORDS	peroxisome	5	0.640205	0.495384	PEX1, PEX6, PEX12, HSD17B4, PMVK	778	90	19235	1.37354
Annotation Cluster 72	Enrichment Score: 0.73733314479582
Category	Term	Count	%	PValue	Genes	List Total	Pop Hits	Pop Total	Fold Enrichment
UP_SEQ_FEATURE	domain:AGC-kinase C-terminal	6	0.768246	0.0717468	PRKCA, MAST3, RPS6KA1, STK38, PRKACB, PRKX	777	55	19113	2.68347
SMART	SM00133:S_TK_X	6	0.768246	0.0763588	PRKCA, MAST3, RPS6KA1, STK38, PRKACB, PRKX	377	55	9079	2.62715
INTERPRO	IPR000961:AGC-kinase, C-terminal	6	0.768246	0.0898254	PRKCA, MAST3, RPS6KA1, STK38, PRKACB, PRKX	725	55	16659	2.50668
SP_PIR_KEYWORDS	serine/threonine-specific protein kinase	6	0.768246	0.0943711	PRKCA, RPS6KA1, PRKACB, CDK16, CDK5, DAPK1	778	60	19235	2.47237
KEGG_PATHWAY	hsa04720:Long-term potentiation	7	0.896287	0.100083	PRKCA, PLCB3, RPS6KA1, CAMK2D, CHP, PRKACB, PRKX	241	68	5085	2.17202
KEGG_PATHWAY	hsa05110:Vibrio cholerae infection	5	0.640205	0.270935	PRKCA, PLCG2, PRKACB, TJP2, PRKX	241	56	5085	1.88389
INTERPRO	IPR017892:Protein kinase, C-terminal	3	0.384123	0.523862	PRKCA, RPS6KA1, STK38	725	40	16659	1.72334
KEGG_PATHWAY	hsa04914:Progesterone-mediated oocyte maturation	5	0.640205	0.584609	HSP90AB1, RPS6KA1, PRKACB, PIK3R3, PRKX	241	86	5085	1.22672
KEGG_PATHWAY	hsa04114:Oocyte meiosis	6	0.768246	0.599506	RPS6KA1, PPP2R5A, CAMK2D, CHP, PRKACB, PRKX	241	110	5085	1.15089
Annotation Cluster 73	Enrichment Score: 0.7364223632304983
Category	Term	Count	%	PValue	Genes	List Total	Pop Hits	Pop Total	Fold Enrichment
UP_SEQ_FEATURE	domain:PH	14	1.79257	0.168339	C9ORF100, PLD1, FERMT2, TECPR1, SKAP2, ITSN1, PLEKHG2, PLEKHH3, CADPS2, PLCG2, RTKN2, PHLDB2, GRB14, TBC1D2	777	237	19113	1.45307
INTERPRO	IPR011993:Pleckstrin homology-type	18	2.30474	0.169883	ANKS1A, PLD1, TLN2, FERMT2, ITSN1, SKAP2, VASP, FRMD5, PLEKHG2, PLEKHH3, CADPS2, PLCG2, RTKN2, PHLDB3, PHLDB2, FGD6, GRB14, TBC1D2	725	303	16659	1.36503
SMART	SM00233:PH	16	2.04866	0.175425	C9ORF100, PLD1, FERMT2, TECPR1, ITSN1, SKAP2, PLEKHG2, PLEKHH3, CADPS2, PLCG2, RTKN2, PHLDB3, PHLDB2, FGD6, GRB14, TBC1D2	377	277	9079	1.39103
INTERPRO	IPR001849:Pleckstrin homology	16	2.04866	0.225884	C9ORF100, PLD1, FERMT2, TECPR1, ITSN1, SKAP2, PLEKHG2, PLEKHH3, CADPS2, PLCG2, RTKN2, PHLDB3, PHLDB2, FGD6, GRB14, TBC1D2	725	277	16659	1.32725
Annotation Cluster 74	Enrichment Score: 0.7253315148448543
Category	Term	Count	%	PValue	Genes	List Total	Pop Hits	Pop Total	Fold Enrichment
GOTERM_BP_FAT	GO:0001655~urogenital system development	10	1.28041	0.0648821	ALDH1A2, HOXA11, LEF1, HOXD13, HOXB13, PBX1, FOXC1, CA2, SLIT2, HELLS	620	110	13528	1.98358
GOTERM_BP_FAT	GO:0001657~ureteric bud development	4	0.512164	0.214376	HOXA11, PBX1, FOXC1, SLIT2	620	35	13528	2.49364
GOTERM_BP_FAT	GO:0001822~kidney development	7	0.896287	0.275992	ALDH1A2, HOXA11, LEF1, PBX1, FOXC1, CA2, SLIT2	620	96	13528	1.59099
GOTERM_BP_FAT	GO:0001656~metanephros development	4	0.512164	0.326946	HOXA11, PBX1, FOXC1, SLIT2	620	44	13528	1.98358
Annotation Cluster 75	Enrichment Score: 0.7079844601356754
Category	Term	Count	%	PValue	Genes	List Total	Pop Hits	Pop Total	Fold Enrichment
INTERPRO	IPR017933:Glutathione S-transferase/chloride channel, C-terminal	4	0.512164	0.13995	GSTCD, CLIC1, VARS, MARS	725	30	16659	3.06372
UP_SEQ_FEATURE	domain:GST C-terminal	4	0.512164	0.148717	GSTCD, CLIC1, VARS, MARS	777	33	19113	2.98163
INTERPRO	IPR010987:Glutathione S-transferase, C-terminal-like	3	0.384123	0.361173	CLIC1, VARS, MARS	725	29	16659	2.37703
Annotation Cluster 76	Enrichment Score: 0.7077915827947003
Category	Term	Count	%	PValue	Genes	List Total	Pop Hits	Pop Total	Fold Enrichment
SMART	SM00360:RRM	14	1.79257	0.0991679	NOL8, HNRNPA2B1, TRA2A, PABPC4, IGF2BP2, MKI67IP, IGF2BP3, CSTF2T, RBPMS, HNRNPH3, TAF15, EIF3G, RBM19, RBM10	377	211	9079	1.59787
INTERPRO	IPR000504:RNA recognition motif, RNP-1	14	1.79257	0.130687	NOL8, HNRNPA2B1, TRA2A, PABPC4, IGF2BP2, MKI67IP, IGF2BP3, CSTF2T, RBPMS, HNRNPH3, TAF15, EIF3G, RBM19, RBM10	725	211	16659	1.5246
INTERPRO	IPR012677:Nucleotide-binding, alpha-beta plait	14	1.79257	0.137467	NOL8, HNRNPA2B1, TRA2A, PABPC4, IGF2BP2, MKI67IP, IGF2BP3, CSTF2T, RBPMS, HNRNPH3, TAF15, EIF3G, RBM19, RBM10	725	213	16659	1.51029
UP_SEQ_FEATURE	domain:RRM 2	7	0.896287	0.227352	HNRNPH3, HNRNPA2B1, PABPC4, RBM19, IGF2BP2, IGF2BP3, RBM10	777	101	19113	1.70484
UP_SEQ_FEATURE	domain:RRM 1	7	0.896287	0.227352	HNRNPH3, HNRNPA2B1, PABPC4, RBM19, IGF2BP2, IGF2BP3, RBM10	777	101	19113	1.70484
GOTERM_MF_FAT	GO:0003729~mRNA binding	5	0.640205	0.340862	PABPC4, SECISBP2, IGF2BP2, IGF2BP3, AUH	581	66	12983	1.69288
UP_SEQ_FEATURE	domain:RRM	7	0.896287	0.353737	RBPMS, EIF3G, TAF15, NOL8, TRA2A, MKI67IP, CSTF2T	777	119	19113	1.44697
Annotation Cluster 77	Enrichment Score: 0.6878788240203931
Category	Term	Count	%	PValue	Genes	List Total	Pop Hits	Pop Total	Fold Enrichment
SP_PIR_KEYWORDS	protein transport	30	3.84123	0.0234862	XPO1, SDAD1, SNX6, XPO5, CHMP4A, SNX7, VPS52, NUP93, FAM125A, CSE1L, PEX1, RANBP6, EXOC4, NECAP1, NUP37, NUP35, JAKMIP1, NMD3, RUFY1, STXBP2, VPS41, ATG3, COG4, AP2A2, CADPS2, ATG4C, SCFD2, IPO4, USO1, NUP43	778	485	19235	1.5293
GOTERM_BP_FAT	GO:0046907~intracellular transport	37	4.73752	0.149176	ZC3H3, XPO1, NCBP1, STX8, STON1, HTATIP2, SNX6, XPO5, LMAN2L, PML, PEX6, TPM1, SLC25A20, SLC1A3, CSE1L, PEX1, EXOC4, PEX12, SEC23IP, VPS41, CDK5, ABCG1, SLC25A12, TRNT1, COG4, AP2A2, AAAS, ATG4C, JUN, MLX, RSRC1, IPO4, RHOT1, SYTL4, USO1, THOC1, TRAPPC2	620	657	13528	1.22879
GOTERM_BP_FAT	GO:0015031~protein transport	42	5.37772	0.156373	XPO1, SDAD1, STON1, SNX6, XPO5, CHMP4A, LMAN2L, SNX7, VPS52, PEX6, PML, NUP93, FAM125A, CSE1L, PEX1, RANBP6, EXOC4, NECAP1, NUP37, PEX12, NUP35, SEC23IP, JAKMIP1, NMD3, RUFY1, STXBP2, VPS41, CDK5, ATG3, ABCG1, TRNT1, COG4, AP2A2, ATG4C, CADPS2, SCFD2, JUN, IPO4, SYTL4, USO1, NUP43, MON1A	620	762	13528	1.20264
GOTERM_BP_FAT	GO:0045184~establishment of protein localization	42	5.37772	0.172612	XPO1, SDAD1, STON1, SNX6, XPO5, CHMP4A, LMAN2L, SNX7, VPS52, PEX6, PML, NUP93, FAM125A, CSE1L, PEX1, RANBP6, EXOC4, NECAP1, NUP37, PEX12, NUP35, SEC23IP, JAKMIP1, NMD3, RUFY1, STXBP2, VPS41, CDK5, ATG3, ABCG1, TRNT1, COG4, AP2A2, ATG4C, CADPS2, SCFD2, JUN, IPO4, SYTL4, USO1, NUP43, MON1A	620	769	13528	1.19169
GOTERM_BP_FAT	GO:0008104~protein localization	47	6.01793	0.194043	XPO1, SDAD1, STON1, SNX6, TLN2, XPO5, CHMP4A, LMAN2L, SNX7, VPS52, PML, PEX6, NUP93, FAM125A, CSE1L, PEX1, KIFAP3, RANBP6, EXOC4, NECAP1, NUP37, PEX12, NUP35, SEC23IP, JAKMIP1, NMD3, SGOL2, RUFY1, STXBP2, VPS41, CDK5, ATG3, ABCG1, TRNT1, COG4, AP2A2, TEX15, ATG4C, CADPS2, SCFD2, JUN, IPO4, SYTL4, USO1, FAF1, NUP43, MON1A	620	882	13528	1.16271
GOTERM_BP_FAT	GO:0006886~intracellular protein transport	20	2.56082	0.352743	XPO1, STON1, SNX6, XPO5, PEX6, PML, VPS41, CDK5, TRNT1, AP2A2, PEX1, CSE1L, ATG4C, JUN, IPO4, SYTL4, USO1, EXOC4, PEX12, SEC23IP	620	374	13528	1.16681
GOTERM_BP_FAT	GO:0034613~cellular protein localization	21	2.68886	0.419941	XPO1, STON1, SNX6, XPO5, PEX6, PML, VPS41, CDK5, TRNT1, AP2A2, TEX15, PEX1, CSE1L, ATG4C, JUN, IPO4, SYTL4, USO1, EXOC4, PEX12, SEC23IP	620	411	13528	1.11486
GOTERM_BP_FAT	GO:0070727~cellular macromolecule localization	21	2.68886	0.436342	XPO1, STON1, SNX6, XPO5, PEX6, PML, VPS41, CDK5, TRNT1, AP2A2, TEX15, PEX1, CSE1L, ATG4C, JUN, IPO4, SYTL4, USO1, EXOC4, PEX12, SEC23IP	620	414	13528	1.10678
SP_PIR_KEYWORDS	transport	68	8.70679	0.543219	NCBP1, XPO1, SLC44A1, XPO5, CHMP4A, VPS52, SLC35A1, SLC35A4, FAM125A, SLC25A20, SLC1A3, PEX1, SLC25A23, RANBP6, NECAP1, NUP37, PITPNC1, NUP35, ANO10, JAKMIP1, SLC12A9, STXBP2, VPS41, CLIC1, NDUFA12, ATG4C, KCNT2, IPO4, USO1, NUP43, THOC1, TRAPPC2, NDUFB3, STX8, NDUFB5, SDAD1, SLC39A11, SNX6, SNX7, SLC38A6, NUP93, SLC38A10, ATP5G1, FXYD6, STAU2, GLRX2, CSE1L, EXOC4, ETFDH, NMD3, CNNM2, SLCO4C1, KC…	778	1670	19235	1.00671
Annotation Cluster 78	Enrichment Score: 0.6728293238552191
Category	Term	Count	%	PValue	Genes	List Total	Pop Hits	Pop Total	Fold Enrichment
GOTERM_BP_FAT	GO:0010605~negative regulation of macromolecule metabolic process	42	5.37772	0.102402	UTP3, PSMB10, HSP90AB1, SNX6, XPO5, PML, IGF2BP2, IGF2BP3, MEN1, HOXC8, HAND1, FOXF2, EED, NR2F2, MYC, EIF2B3, HELLS, EIF2B4, NR2F1, EGR1, PRKCA, EHMT1, ZHX1, LEF1, TLE1, FOSB, SNAI2, CDK5, EIF2B1, UBP1, PSMB9, HES1, HDAC5, HDAC4, G6PD, PIAS4, PSME2, JUN, MLX, SMARCC2, ID3, LRCH4	620	734	13528	1.24852
GOTERM_BP_FAT	GO:0010558~negative regulation of macromolecule biosynthetic process	32	4.09731	0.12835	SNX6, PML, IGF2BP2, IGF2BP3, MEN1, HOXC8, HAND1, FOXF2, EED, NR2F2, EIF2B3, HELLS, EIF2B4, NR2F1, EGR1, PRKCA, EHMT1, ZHX1, LEF1, TLE1, FOSB, SNAI2, EIF2B1, UBP1, HDAC5, HES1, HDAC4, PIAS4, MLX, SMARCC2, ID3, LRCH4	620	547	13528	1.27645
GOTERM_BP_FAT	GO:0006357~regulation of transcription from RNA polymerase II promoter	41	5.24968	0.128414	SUPT3H, HTATIP2, HOXD13, MED21, ZIC3, MEN1, HOXA1, HOXC8, HAND1, POU3F2, NR2F2, MYC, NR2F1, EGR1, ELP4, TCF7, EHMT1, LEF1, TLE1, FOSB, SNAI2, ISL1, UBP1, PRPF6, STAT2, HES1, HDAC5, PKNOX2, HDAC4, MNAT1, PKNOX1, PIAS4, JUN, SMARCC2, GTF2F2, PBX1, FOXC1, HOXB9, ID3, RUVBL1, NR5A2	620	727	13528	1.23053
GOTERM_BP_FAT	GO:0031327~negative regulation of cellular biosynthetic process	32	4.09731	0.159597	SNX6, PML, IGF2BP2, IGF2BP3, MEN1, HOXC8, HAND1, FOXF2, EED, NR2F2, EIF2B3, HELLS, EIF2B4, NR2F1, EGR1, PRKCA, EHMT1, ZHX1, LEF1, TLE1, FOSB, SNAI2, EIF2B1, UBP1, HDAC5, HES1, HDAC4, PIAS4, MLX, SMARCC2, ID3, LRCH4	620	561	13528	1.2446
GOTERM_BP_FAT	GO:0010629~negative regulation of gene expression	29	3.71319	0.168087	UTP3, SNX6, XPO5, PML, MEN1, HOXC8, HAND1, FOXF2, EED, NR2F2, MYC, HELLS, NR2F1, EGR1, EHMT1, ZHX1, LEF1, TLE1, FOSB, SNAI2, UBP1, HDAC5, HES1, HDAC4, PIAS4, MLX, SMARCC2, ID3, LRCH4	620	504	13528	1.25548
GOTERM_BP_FAT	GO:0009890~negative regulation of biosynthetic process	32	4.09731	0.193488	SNX6, PML, IGF2BP2, IGF2BP3, MEN1, HOXC8, HAND1, FOXF2, EED, NR2F2, EIF2B3, HELLS, EIF2B4, NR2F1, EGR1, PRKCA, EHMT1, ZHX1, LEF1, TLE1, FOSB, SNAI2, EIF2B1, UBP1, HDAC5, HES1, HDAC4, PIAS4, MLX, SMARCC2, ID3, LRCH4	620	573	13528	1.21853
GOTERM_BP_FAT	GO:0045892~negative regulation of transcription, DNA-dependent	21	2.68886	0.200144	EGR1, EHMT1, ZHX1, LEF1, TLE1, FOSB, SNAI2, MEN1, HES1, HDAC5, HDAC4, HOXC8, PIAS4, HAND1, MLX, FOXF2, SMARCC2, ID3, NR2F2, HELLS, NR2F1	620	356	13528	1.2871
GOTERM_BP_FAT	GO:0016481~negative regulation of transcription	26	3.32907	0.21282	SNX6, PML, MEN1, HOXC8, HAND1, FOXF2, EED, NR2F2, HELLS, NR2F1, EGR1, EHMT1, ZHX1, LEF1, TLE1, FOSB, SNAI2, UBP1, HDAC5, HES1, HDAC4, PIAS4, MLX, SMARCC2, LRCH4, ID3	620	459	13528	1.23595
GOTERM_BP_FAT	GO:0051253~negative regulation of RNA metabolic process	21	2.68886	0.221986	EGR1, EHMT1, ZHX1, LEF1, TLE1, FOSB, SNAI2, MEN1, HES1, HDAC5, HDAC4, HOXC8, PIAS4, HAND1, MLX, FOXF2, SMARCC2, ID3, NR2F2, HELLS, NR2F1	620	362	13528	1.26576
GOTERM_BP_FAT	GO:0000122~negative regulation of transcription from RNA polymerase II promoter	16	2.04866	0.237836	EGR1, EHMT1, LEF1, TLE1, FOSB, SNAI2, MEN1, HES1, HDAC5, HDAC4, HOXC8, PIAS4, HAND1, ID3, NR2F2, NR2F1	620	266	13528	1.31244
GOTERM_BP_FAT	GO:0045934~negative regulation of nucleobase, nucleoside, nucleotide and nucleic acid metabolic process	26	3.32907	0.387126	SNX6, PML, MEN1, HOXC8, HAND1, FOXF2, EED, NR2F2, HELLS, NR2F1, EGR1, EHMT1, ZHX1, LEF1, TLE1, FOSB, SNAI2, UBP1, HDAC5, HES1, HDAC4, PIAS4, MLX, SMARCC2, LRCH4, ID3	620	512	13528	1.10801
GOTERM_BP_FAT	GO:0051172~negative regulation of nitrogen compound metabolic process	26	3.32907	0.425534	SNX6, PML, MEN1, HOXC8, HAND1, FOXF2, EED, NR2F2, HELLS, NR2F1, EGR1, EHMT1, ZHX1, LEF1, TLE1, FOSB, SNAI2, UBP1, HDAC5, HES1, HDAC4, PIAS4, MLX, SMARCC2, LRCH4, ID3	620	519	13528	1.09307
GOTERM_MF_FAT	GO:0016564~transcription repressor activity	15	1.92061	0.552006	L3MBTL2, PML, TLE1, UBP1, HES1, HDAC5, HDAC4, HOXC8, PIAS4, HAND1, EED, LRCH4, ID3, NR2F2, APEX1	581	316	12983	1.06073
Annotation Cluster 79	Enrichment Score: 0.6724578672226507
Category	Term	Count	%	PValue	Genes	List Total	Pop Hits	Pop Total	Fold Enrichment
GOTERM_BP_FAT	GO:0006913~nucleocytoplasmic transport	13	1.66453	0.0543999	ZC3H3, NCBP1, XPO1, HTATIP2, XPO5, PML, AAAS, CSE1L, MLX, IPO4, JUN, RSRC1, THOC1	620	156	13528	1.81828
GOTERM_BP_FAT	GO:0051169~nuclear transport	13	1.66453	0.0588141	ZC3H3, NCBP1, XPO1, HTATIP2, XPO5, PML, AAAS, CSE1L, MLX, IPO4, JUN, RSRC1, THOC1	620	158	13528	1.79526
GOTERM_MF_FAT	GO:0008565~protein transporter activity	8	1.02433	0.0937276	XPO1, AP2A2, CSE1L, XPO5, IPO4, RUFY1, USO1, ABCG1	581	87	12983	2.0548
UP_SEQ_FEATURE	domain:Importin N-terminal	3	0.384123	0.108568	XPO1, CSE1L, IPO4	777	14	19113	5.2711
INTERPRO	IPR001494:Importin-beta, N-terminal	3	0.384123	0.136467	XPO1, CSE1L, IPO4	725	15	16659	4.59559
GOTERM_BP_FAT	GO:0000059~protein import into nucleus, docking	3	0.384123	0.181248	XPO1, CSE1L, IPO4	620	17	13528	3.85047
GOTERM_BP_FAT	GO:0017038~protein import	9	1.15237	0.251196	TRNT1, XPO1, PEX1, CSE1L, JUN, IPO4, PML, PEX6, PEX12	620	131	13528	1.49904
GOTERM_BP_FAT	GO:0051170~nuclear import	6	0.768246	0.376436	XPO1, HTATIP2, CSE1L, JUN, IPO4, PML	620	88	13528	1.48768
GOTERM_BP_FAT	GO:0006605~protein targeting	12	1.53649	0.395949	TRNT1, XPO1, PEX1, ATG4C, CSE1L, XPO5, JUN, IPO4, EXOC4, PML, PEX6, PEX12	620	215	13528	1.21782
GOTERM_BP_FAT	GO:0006606~protein import into nucleus	5	0.640205	0.55868	XPO1, CSE1L, JUN, IPO4, PML	620	86	13528	1.26857
GOTERM_BP_FAT	GO:0034504~protein localization in nucleus	5	0.640205	0.629343	XPO1, CSE1L, JUN, IPO4, PML	620	94	13528	1.1606
GOTERM_BP_FAT	GO:0033365~protein localization in organelle	6	0.768246	0.803828	TRNT1, XPO1, CSE1L, JUN, IPO4, PML	620	146	13528	0.896686
Annotation Cluster 80	Enrichment Score: 0.6567555650105658
Category	Term	Count	%	PValue	Genes	List Total	Pop Hits	Pop Total	Fold Enrichment
UP_SEQ_FEATURE	domain:CH	5	0.640205	0.0896774	LRCH2, IQGAP2, MICAL1, MAPRE2, LRCH4	777	42	19113	2.92839
SMART	SM00033:CH	5	0.640205	0.329508	LRCH2, IQGAP2, MICAL1, MAPRE2, LRCH4	377	70	9079	1.72016
INTERPRO	IPR001715:Calponin-like actin-binding	5	0.640205	0.362397	LRCH2, IQGAP2, MICAL1, MAPRE2, LRCH4	725	70	16659	1.64128
Annotation Cluster 81	Enrichment Score: 0.650684832138868
Category	Term	Count	%	PValue	Genes	List Total	Pop Hits	Pop Total	Fold Enrichment
KEGG_PATHWAY	hsa00230:Purine metabolism	16	2.04866	0.00536342	ADSS, GMPR2, POLR1E, POLA1, ZNRD1, GMPR, POLR3B, PFAS, NUDT9, PDE4A, ADK, PRIM2, NT5C2, ADSL, GUCY1B3, PAPSS1	241	153	5085	2.20649
GOTERM_BP_FAT	GO:0034654~nucleobase, nucleoside, nucleotide and nucleic acid biosynthetic process	18	2.30474	0.00743078	NMNAT2, ADSS, DHFRL1, ATP10D, ATP5G1, QTRT1, PRPSAP1, C9ORF95, PFAS, MTHFD1, ADK, ATP8B2, ADSL, GUCY1B3, QPRT, FLAD1, PAPSS1, NMNAT1	620	193	13528	2.03497
GOTERM_BP_FAT	GO:0034404~nucleobase, nucleoside and nucleotide biosynthetic process	18	2.30474	0.00743078	NMNAT2, ADSS, DHFRL1, ATP10D, ATP5G1, QTRT1, PRPSAP1, C9ORF95, PFAS, MTHFD1, ADK, ATP8B2, ADSL, GUCY1B3, QPRT, FLAD1, PAPSS1, NMNAT1	620	193	13528	2.03497
GOTERM_BP_FAT	GO:0009165~nucleotide biosynthetic process	17	2.1767	0.0114391	NMNAT2, ADSS, DHFRL1, ATP10D, ATP5G1, PRPSAP1, C9ORF95, PFAS, MTHFD1, ADK, ADSL, ATP8B2, GUCY1B3, QPRT, FLAD1, PAPSS1, NMNAT1	620	186	13528	1.99424
GOTERM_BP_FAT	GO:0044271~nitrogen compound biosynthetic process	25	3.20102	0.014506	ADSS, DHFRL1, NFS1, ATP10D, RSAD1, ATP5G1, QTRT1, C9ORF95, PFAS, MTHFD1, SLC1A3, ALDH4A1, ATP8B2, PAPSS1, SUCLA2, NMNAT2, CPS1, PRPSAP1, ADK, ADSL, GUCY1B3, MAT2B, QPRT, FLAD1, NMNAT1	620	325	13528	1.67841
INTERPRO	IPR003959:ATPase, AAA-type, core	7	0.896287	0.0188298	ATAD3B, PEX1, PEX6, BCS1L, RUVBL1, SPATA5L1, SPATA5	725	49	16659	3.28256
SMART	SM00382:AAA	12	1.53649	0.0365051	ATAD3B, PEX1, CLPB, PEX6, ABCB1, BCS1L, RUVBL1, SPATA5L1, ABCB7, SPATA5, ABCG1, ABCG2	377	144	9079	2.00685
GOTERM_MF_FAT	GO:0005548~phospholipid transporter activity	5	0.640205	0.0386033	CDIPT, ATP8B2, ATP10D, PITPNC1, ABCG1	581	29	12983	3.85275
INTERPRO	IPR003593:ATPase, AAA+ type, core	12	1.53649	0.0494535	ATAD3B, PEX1, CLPB, PEX6, ABCB1, BCS1L, RUVBL1, SPATA5L1, ABCB7, SPATA5, ABCG1, ABCG2	725	144	16659	1.91483
INTERPRO	IPR003960:ATPase, AAA-type, conserved site	5	0.640205	0.0584998	PEX1, PEX6, BCS1L, SPATA5L1, SPATA5	725	34	16659	3.37911
GOTERM_BP_FAT	GO:0009156~ribonucleoside monophosphate biosynthetic process	4	0.512164	0.08565	ADSS, ADK, ADSL, PFAS	620	23	13528	3.79467
GOTERM_BP_FAT	GO:0009161~ribonucleoside monophosphate metabolic process	4	0.512164	0.104138	ADSS, ADK, ADSL, PFAS	620	25	13528	3.4911
UP_SEQ_FEATURE	domain:ABC transporter	3	0.384123	0.135872	ABCB7, ABCG1, ABCG2	777	16	19113	4.61221
GOTERM_MF_FAT	GO:0005319~lipid transporter activity	6	0.768246	0.149796	CDIPT, ATP8B2, ATP10D, PITPNC1, HSD17B4, ABCG1	581	63	12983	2.12819
GOTERM_MF_FAT	GO:0042623~ATPase activity, coupled	17	2.1767	0.160405	DHX9, PIF1, GTF2H4, PEX6, ABCB1, ATP10D, ATP5G1, ABCB7, ABCG1, ABCG2, MNAT1, DDX49, PEX1, EIF4A2, GTF2F2, ATP8B2, SMARCA1	581	272	12983	1.39662
GOTERM_BP_FAT	GO:0009123~nucleoside monophosphate metabolic process	6	0.768246	0.183714	ADSS, ADK, PDE4A, ADSL, GUCY1B3, PFAS	620	66	13528	1.98358
GOTERM_BP_FAT	GO:0009124~nucleoside monophosphate biosynthetic process	5	0.640205	0.194437	ADSS, ADK, ADSL, GUCY1B3, PFAS	620	50	13528	2.18194
GOTERM_BP_FAT	GO:0009168~purine ribonucleoside monophosphate biosynthetic process	3	0.384123	0.198078	ADSS, ADSL, PFAS	620	18	13528	3.63656
GOTERM_BP_FAT	GO:0009127~purine nucleoside monophosphate biosynthetic process	3	0.384123	0.198078	ADSS, ADSL, PFAS	620	18	13528	3.63656
GOTERM_BP_FAT	GO:0009167~purine ribonucleoside monophosphate metabolic process	3	0.384123	0.232215	ADSS, ADSL, PFAS	620	20	13528	3.2729
GOTERM_BP_FAT	GO:0009126~purine nucleoside monophosphate metabolic process	3	0.384123	0.232215	ADSS, ADSL, PFAS	620	20	13528	3.2729
GOTERM_MF_FAT	GO:0016887~ATPase activity	18	2.30474	0.325745	DHX9, PIF1, GTF2H4, PEX6, ABCB1, ATP10D, ATP5G1, ABCB7, ABCG1, ABCG2, MNAT1, DDX49, PEX1, EIF4A2, GTF2F2, ATP8B2, RUVBL1, SMARCA1	581	334	12983	1.20427
KEGG_PATHWAY	hsa02010:ABC transporters	4	0.512164	0.344564	ABCB1, ABCB7, ABCG1, ABCG2	241	44	5085	1.91814
GOTERM_BP_FAT	GO:0006163~purine nucleotide metabolic process	11	1.40845	0.346402	MTHFD1, ADSS, NUDT9, ADK, ATP8B2, ADSL, ATP10D, GUCY1B3, ATP5G1, PAPSS1, PFAS	620	186	13528	1.29039
INTERPRO	IPR003439:ABC transporter-like	4	0.512164	0.347105	ABCB1, ABCB7, ABCG1, ABCG2	725	48	16659	1.91483
GOTERM_MF_FAT	GO:0042626~ATPase activity, coupled to transmembrane movement of substances	7	0.896287	0.360451	ATP8B2, ABCB1, ATP10D, ATP5G1, ABCB7, ABCG1, ABCG2	581	109	12983	1.43506
GOTERM_BP_FAT	GO:0006164~purine nucleotide biosynthetic process	9	1.15237	0.3663	MTHFD1, ADSS, ADK, ATP8B2, ADSL, ATP10D, GUCY1B3, ATP5G1, PFAS	620	148	13528	1.32685
GOTERM_MF_FAT	GO:0043492~ATPase activity, coupled to movement of substances	7	0.896287	0.368494	ATP8B2, ABCB1, ATP10D, ATP5G1, ABCB7, ABCG1, ABCG2	581	110	12983	1.42202
GOTERM_MF_FAT	GO:0016820~hydrolase activity, acting on acid anhydrides, catalyzing transmembrane movement of substances	7	0.896287	0.376544	ATP8B2, ABCB1, ATP10D, ATP5G1, ABCB7, ABCG1, ABCG2	581	111	12983	1.4092
GOTERM_BP_FAT	GO:0015914~phospholipid transport	3	0.384123	0.449681	ATP8B2, ATP10D, ABCG1	620	33	13528	1.98358
INTERPRO	IPR017871:ABC transporter, conserved site	4	0.512164	0.45325	ABCB1, ABCB7, ABCG1, ABCG2	725	57	16659	1.61249
GOTERM_MF_FAT	GO:0015405~P-P-bond-hydrolysis-driven transmembrane transporter activity	7	0.896287	0.464627	ATP8B2, ABCB1, ATP10D, ATP5G1, ABCB7, ABCG1, ABCG2	581	122	12983	1.28214
GOTERM_MF_FAT	GO:0015399~primary active transmembrane transporter activity	7	0.896287	0.464627	ATP8B2, ABCB1, ATP10D, ATP5G1, ABCB7, ABCG1, ABCG2	581	122	12983	1.28214
GOTERM_BP_FAT	GO:0009260~ribonucleotide biosynthetic process	7	0.896287	0.503778	ADSS, ADK, ATP8B2, ADSL, ATP10D, ATP5G1, PFAS	620	124	13528	1.23174
GOTERM_BP_FAT	GO:0009259~ribonucleotide metabolic process	8	1.02433	0.511973	ADSS, NUDT9, ADK, ATP8B2, ADSL, ATP10D, ATP5G1, PFAS	620	147	13528	1.18745
GOTERM_BP_FAT	GO:0009150~purine ribonucleotide metabolic process	7	0.896287	0.609103	ADSS, NUDT9, ATP8B2, ADSL, ATP10D, ATP5G1, PFAS	620	138	13528	1.10678
GOTERM_BP_FAT	GO:0009152~purine ribonucleotide biosynthetic process	6	0.768246	0.625299	ADSS, ATP8B2, ADSL, ATP10D, ATP5G1, PFAS	620	117	13528	1.11894
GOTERM_BP_FAT	GO:0009145~purine nucleoside triphosphate biosynthetic process	4	0.512164	0.837271	ADK, ATP8B2, ATP10D, ATP5G1	620	99	13528	0.88159
GOTERM_MF_FAT	GO:0042625~ATPase activity, coupled to transmembrane movement of ions	3	0.384123	0.849217	ATP8B2, ATP10D, ATP5G1	581	74	12983	0.905917
GOTERM_BP_FAT	GO:0009142~nucleoside triphosphate biosynthetic process	4	0.512164	0.85172	ADK, ATP8B2, ATP10D, ATP5G1	620	102	13528	0.855661
GOTERM_BP_FAT	GO:0006869~lipid transport	5	0.640205	0.903676	SLC25A20, ATP8B2, ATP10D, PITPNC1, ABCG1	620	145	13528	0.752392
GOTERM_BP_FAT	GO:0006754~ATP biosynthetic process	3	0.384123	0.919161	ATP8B2, ATP10D, ATP5G1	620	89	13528	0.735484
GOTERM_BP_FAT	GO:0009144~purine nucleoside triphosphate metabolic process	4	0.512164	0.922332	ADK, ATP8B2, ATP10D, ATP5G1	620	122	13528	0.715389
GOTERM_BP_FAT	GO:0010876~lipid localization	5	0.640205	0.932935	SLC25A20, ATP8B2, ATP10D, PITPNC1, ABCG1	620	157	13528	0.694884
GOTERM_BP_FAT	GO:0009141~nucleoside triphosphate metabolic process	4	0.512164	0.942701	ADK, ATP8B2, ATP10D, ATP5G1	620	131	13528	0.66624
GOTERM_BP_FAT	GO:0009206~purine ribonucleoside triphosphate biosynthetic process	3	0.384123	0.942754	ATP8B2, ATP10D, ATP5G1	620	98	13528	0.667939
GOTERM_BP_FAT	GO:0009201~ribonucleoside triphosphate biosynthetic process	3	0.384123	0.944929	ATP8B2, ATP10D, ATP5G1	620	99	13528	0.661193
GOTERM_BP_FAT	GO:0046034~ATP metabolic process	3	0.384123	0.956414	ATP8B2, ATP10D, ATP5G1	620	105	13528	0.62341
GOTERM_BP_FAT	GO:0009205~purine ribonucleoside triphosphate metabolic process	3	0.384123	0.972889	ATP8B2, ATP10D, ATP5G1	620	117	13528	0.559471
GOTERM_BP_FAT	GO:0009199~ribonucleoside triphosphate metabolic process	3	0.384123	0.973951	ATP8B2, ATP10D, ATP5G1	620	118	13528	0.554729
Annotation Cluster 82	Enrichment Score: 0.6506506480556528
Category	Term	Count	%	PValue	Genes	List Total	Pop Hits	Pop Total	Fold Enrichment
GOTERM_BP_FAT	GO:0046128~purine ribonucleoside metabolic process	4	0.512164	0.145176	ADK, MAT2B, QTRT1, TPMT	620	29	13528	3.00957
GOTERM_BP_FAT	GO:0042278~purine nucleoside metabolic process	4	0.512164	0.145176	ADK, MAT2B, QTRT1, TPMT	620	29	13528	3.00957
GOTERM_BP_FAT	GO:0009116~nucleoside metabolic process	5	0.640205	0.336256	ADK, MAT2B, QTRT1, PRPSAP1, TPMT	620	64	13528	1.70464
GOTERM_BP_FAT	GO:0009119~ribonucleoside metabolic process	4	0.512164	0.352321	ADK, MAT2B, QTRT1, TPMT	620	46	13528	1.89734
Annotation Cluster 83	Enrichment Score: 0.6418490523763438
Category	Term	Count	%	PValue	Genes	List Total	Pop Hits	Pop Total	Fold Enrichment
GOTERM_BP_FAT	GO:0001894~tissue homeostasis	6	0.768246	0.160695	DFNB31, PLA2G4A, TEX15, TPP1, COL2A1, BBS10	620	63	13528	2.07803
GOTERM_BP_FAT	GO:0060249~anatomical structure homeostasis	8	1.02433	0.211709	DFNB31, PLA2G4A, TEX15, TPP1, TEP1, COL2A1, PFKM, BBS10	620	106	13528	1.64674
GOTERM_BP_FAT	GO:0048871~multicellular organismal homeostasis	6	0.768246	0.348908	DFNB31, PLA2G4A, TEX15, TPP1, COL2A1, BBS10	620	85	13528	1.54019
Annotation Cluster 84	Enrichment Score: 0.6362820287084935
Category	Term	Count	%	PValue	Genes	List Total	Pop Hits	Pop Total	Fold Enrichment
SMART	SM00005:DEATH	4	0.512164	0.165053	UNC5B, UNC5C, DAPK1, THOC1	377	34	9079	2.8332
UP_SEQ_FEATURE	domain:Death	4	0.512164	0.168464	UNC5B, UNC5C, DAPK1, THOC1	777	35	19113	2.81125
INTERPRO	IPR000488:Death	4	0.512164	0.182439	UNC5B, UNC5C, DAPK1, THOC1	725	34	16659	2.70329
INTERPRO	IPR011029:DEATH-like	4	0.512164	0.561855	UNC5B, UNC5C, DAPK1, THOC1	725	67	16659	1.37182
Annotation Cluster 85	Enrichment Score: 0.6213286601470286
Category	Term	Count	%	PValue	Genes	List Total	Pop Hits	Pop Total	Fold Enrichment
SMART	SM00443:G_patch	3	0.384123	0.230771	GPATCH1, GPATCH4, RBM10	377	22	9079	3.28394
UP_SEQ_FEATURE	domain:G-patch	3	0.384123	0.239322	GPATCH1, GPATCH4, RBM10	777	23	19113	3.20849
INTERPRO	IPR000467:D111/G-patch	3	0.384123	0.247656	GPATCH1, GPATCH4, RBM10	725	22	16659	3.13335
Annotation Cluster 86	Enrichment Score: 0.619727654242737
Category	Term	Count	%	PValue	Genes	List Total	Pop Hits	Pop Total	Fold Enrichment
GOTERM_CC_FAT	GO:0015630~microtubule cytoskeleton	32	4.09731	0.0624942	MAD1L1, CDC14A, NEK2, BBS9, LRRCC1, STAU2, FAM125A, KIFAP3, STRBP, MYC, APEX1, JAKMIP1, MAP2K5, DHX9, IFT80, FAM82A2, FLOT1, TPX2, VPS41, CENPJ, LRRC49, PKNOX2, G6PD, ATG4C, TBCD, MAPRE2, PDE4DIP, HAUS7, RUVBL1, WDR44, DYNC1I2, ACTR10	542	549	12782	1.3746
GOTERM_CC_FAT	GO:0005813~centrosome	14	1.79257	0.155281	MAD1L1, DHX9, CDC14A, NEK2, BBS9, FLOT1, LRRCC1, CENPJ, FAM125A, G6PD, PDE4DIP, HAUS7, RUVBL1, APEX1	542	224	12782	1.47394
GOTERM_CC_FAT	GO:0005815~microtubule organizing center	15	1.92061	0.185945	MAD1L1, DHX9, IFT80, CDC14A, NEK2, BBS9, FLOT1, LRRCC1, CENPJ, FAM125A, G6PD, PDE4DIP, HAUS7, RUVBL1, APEX1	542	253	12782	1.3982
GOTERM_CC_FAT	GO:0005856~cytoskeleton	62	7.93854	0.379418	CTTNBP2NL, MAD1L1, LIMA1, CDC14A, TLN2, FERMT2, IQGAP2, DFNB31, FAM125A, FRMD5, KIFAP3, MICAL1, MYC, MAP2K5, DLG1, JAKMIP1, H1F0, IFT80, FAM82A2, ACTA2, FLOT1, TPX2, VPS41, BASP1, CDK5, VASP, DAPK1, JUP, G6PD, PLEKHH3, ATG4C, CGN, TBCD, HAUS7, MAPRE2, PDE4DIP, RUVBL1, WDR44, DYNC1I2, NEK2, BBS9, SLC38A6, VIM, LRRCC1, IGF2BP2, TPM1, STAU2, AMPH, MYOM2, EXOC4, STRBP, APEX1, FGD6, ELMOD1, DHX9, CENP…	542	1381	12782	1.05876
GOTERM_CC_FAT	GO:0044430~cytoskeletal part	42	5.37772	0.477118	MAD1L1, LIMA1, CDC14A, NEK2, BBS9, VIM, FERMT2, LRRCC1, IGF2BP2, TPM1, STAU2, DFNB31, FAM125A, MYOM2, KIFAP3, EXOC4, MICAL1, APEX1, MYC, DLG1, MAP2K5, JAKMIP1, DHX9, IFT80, FAM82A2, FLOT1, TPX2, VPS41, LRRC49, CENPJ, G6PD, ATG4C, CGN, TBCD, AMOT, HAUS7, MAPRE2, PDE4DIP, RUVBL1, WDR44, DYNC1I2, ACTR10	542	952	12782	1.04043
SP_PIR_KEYWORDS	cytoskeleton	26	3.32907	0.585526	MAD1L1, LIMA1, CDC14A, TLN2, BBS9, FERMT2, LRRCC1, TPM1, AMPH, FAM125A, MICAL1, FGD6, JAKMIP1, IFT80, FAM82A2, ACTA2, TPX2, CENPJ, LRRC49, VASP, JUP, CORO1B, PDE4DIP, HAUS7, RUVBL1, ACTR10	778	636	19235	1.01072
Annotation Cluster 87	Enrichment Score: 0.6137484687275032
Category	Term	Count	%	PValue	Genes	List Total	Pop Hits	Pop Total	Fold Enrichment
KEGG_PATHWAY	hsa04720:Long-term potentiation	7	0.896287	0.100083	PRKCA, PLCB3, RPS6KA1, CAMK2D, CHP, PRKACB, PRKX	241	68	5085	2.17202
KEGG_PATHWAY	hsa04540:Gap junction	8	1.02433	0.125717	PRKCA, PLCB3, GJA1, GUCY1B3, PDGFC, PRKACB, PRKX, MAP2K5	241	89	5085	1.89659
KEGG_PATHWAY	hsa04270:Vascular smooth muscle contraction	7	0.896287	0.435771	PRKCA, PLCB3, PLA2G4A, ACTA2, GUCY1B3, PRKACB, PRKX	241	112	5085	1.31872
KEGG_PATHWAY	hsa04730:Long-term depression	4	0.512164	0.639725	PRKCA, PLCB3, PLA2G4A, GUCY1B3	241	69	5085	1.22316
Annotation Cluster 88	Enrichment Score: 0.611486733223255
Category	Term	Count	%	PValue	Genes	List Total	Pop Hits	Pop Total	Fold Enrichment
UP_SEQ_FEATURE	domain:Leucine-zipper	9	1.15237	0.0789815	JUN, MLX, HOMEZ, ATF6B, CREB5, FOSB, IKBKB, GRAMD4, MYC	777	110	19113	2.0126
INTERPRO	IPR011616:bZIP transcription factor, bZIP-1	4	0.512164	0.150241	JUN, ATF6B, CREB5, FOSB	725	31	16659	2.96489
SMART	SM00338:BRLZ	4	0.512164	0.377137	JUN, ATF6B, CREB5, FOSB	377	53	9079	1.81753
INTERPRO	IPR004827:Basic-leucine zipper (bZIP) transcription factor	4	0.512164	0.406737	JUN, ATF6B, CREB5, FOSB	725	53	16659	1.73418
UP_SEQ_FEATURE	DNA-binding region:Basic motif	8	1.02433	0.481327	HES1, HAND1, JUN, MLX, ATF6B, CREB5, FOSB, MYC	777	161	19113	1.22228
Annotation Cluster 89	Enrichment Score: 0.6075079965267802
Category	Term	Count	%	PValue	Genes	List Total	Pop Hits	Pop Total	Fold Enrichment
GOTERM_BP_FAT	GO:0009395~phospholipid catabolic process	4	0.512164	0.0769847	PLCB3, PLA2G4A, PLD1, PLCG2	620	22	13528	3.96716
GOTERM_BP_FAT	GO:0044242~cellular lipid catabolic process	7	0.896287	0.134127	PLCB3, PLA2G4A, PLD1, PLCG2, ETFDH, HSD17B4, CPS1	620	76	13528	2.00968
SP_PIR_KEYWORDS	lipid degradation	7	0.896287	0.134351	PLCB3, PLA2G4A, PLD1, NCEH1, PLCG2, PHLDB2, PNPLA6	778	86	19235	2.01239
UP_SEQ_FEATURE	domain:PI-PLC X-box	3	0.384123	0.164478	PLCB3, PLCG2, PHLDB2	777	18	19113	4.09974
GOTERM_BP_FAT	GO:0016042~lipid catabolic process	12	1.53649	0.169727	HSD17B11, PLCB3, PLA2G4A, PLD1, NCEH1, CYP39A1, PLCG2, ETFDH, HSD17B4, CPS1, PHLDB2, PNPLA6	620	173	13528	1.51348
SMART	SM00148:PLCXc	3	0.384123	0.184699	PLCB3, PLCG2, PHLDB2	377	19	9079	3.80246
INTERPRO	IPR000909:Phospholipase C, phosphatidylinositol-specific , X region	3	0.384123	0.198954	PLCB3, PLCG2, PHLDB2	725	19	16659	3.62809
GOTERM_MF_FAT	GO:0016298~lipase activity	7	0.896287	0.288991	PLCB3, PLA2G4A, PLD1, ABHD6, PLCG2, PHLDB2, PNPLA6	581	100	12983	1.56422
INTERPRO	IPR017946:PLC-like phosphodiesterase, TIM beta/alpha-barrel domain	3	0.384123	0.296693	PLCB3, PLCG2, PHLDB2	725	25	16659	2.75735
GOTERM_MF_FAT	GO:0004620~phospholipase activity	6	0.768246	0.312757	PLCB3, PLA2G4A, PLD1, PLCG2, PHLDB2, PNPLA6	581	83	12983	1.61537
GOTERM_MF_FAT	GO:0008081~phosphoric diester hydrolase activity	6	0.768246	0.321623	PLCB3, PLD1, PDE4A, PLCG2, APEX1, PHLDB2	581	84	12983	1.59614
GOTERM_MF_FAT	GO:0004629~phospholipase C activity	3	0.384123	0.406118	PLCB3, PLCG2, PHLDB2	581	31	12983	2.16251
GOTERM_MF_FAT	GO:0004091~carboxylesterase activity	5	0.640205	0.626981	PLA2G4A, NCEH1, ABHD6, ABHD3, PNPLA6	581	96	12983	1.16385
SP_PIR_KEYWORDS	transducer	8	1.02433	1	FZD8, PLCB3, GPR162, FZD10, PLCG2, GPR50, PHLDB2, GNG7	778	874	19235	0.226303
Annotation Cluster 90	Enrichment Score: 0.5884905295039192
Category	Term	Count	%	PValue	Genes	List Total	Pop Hits	Pop Total	Fold Enrichment
GOTERM_BP_FAT	GO:0006041~glucosamine metabolic process	3	0.384123	0.232215	CHST2, DPAGT1, NAGK	620	20	13528	3.2729
GOTERM_BP_FAT	GO:0006044~N-acetylglucosamine metabolic process	3	0.384123	0.232215	CHST2, DPAGT1, NAGK	620	20	13528	3.2729
GOTERM_BP_FAT	GO:0006040~amino sugar metabolic process	3	0.384123	0.318235	CHST2, DPAGT1, NAGK	620	25	13528	2.61832
Annotation Cluster 91	Enrichment Score: 0.556903498029908
Category	Term	Count	%	PValue	Genes	List Total	Pop Hits	Pop Total	Fold Enrichment
GOTERM_BP_FAT	GO:0009395~phospholipid catabolic process	4	0.512164	0.0769847	PLCB3, PLA2G4A, PLD1, PLCG2	620	22	13528	3.96716
UP_SEQ_FEATURE	domain:C2	6	0.768246	0.224826	PRKCA, PLCB3, PLA2G4A, CADPS2, PLCG2, ITSN1	777	80	19113	1.84488
INTERPRO	IPR018029:C2 membrane targeting protein	7	0.896287	0.313605	PRKCA, PLCB3, PLA2G4A, PLCG2, SYTL4, ITSN1, UNC13B	725	106	16659	1.51741
SMART	SM00239:C2	8	1.02433	0.33986	PRKCA, PLCB3, PLA2G4A, CADPS2, PLCG2, SYTL4, ITSN1, UNC13B	377	137	9079	1.40626
INTERPRO	IPR000008:C2 calcium-dependent membrane targeting	8	1.02433	0.386058	PRKCA, PLCB3, PLA2G4A, CADPS2, PLCG2, SYTL4, ITSN1, UNC13B	725	137	16659	1.34178
KEGG_PATHWAY	hsa04730:Long-term depression	4	0.512164	0.639725	PRKCA, PLCB3, PLA2G4A, GUCY1B3	241	69	5085	1.22316
Annotation Cluster 92	Enrichment Score: 0.5545187364026849
Category	Term	Count	%	PValue	Genes	List Total	Pop Hits	Pop Total	Fold Enrichment
GOTERM_BP_FAT	GO:0009612~response to mechanical stimulus	6	0.768246	0.112166	PRKCA, SLC1A3, JUN, STRBP, STAT1, MYC	620	56	13528	2.33779
GOTERM_BP_FAT	GO:0048660~regulation of smooth muscle cell proliferation	5	0.640205	0.157909	PRKCA, MNAT1, JUN, STAT1, TRIB1	620	46	13528	2.37167
GOTERM_BP_FAT	GO:0048661~positive regulation of smooth muscle cell proliferation	4	0.512164	0.16739	PRKCA, MNAT1, JUN, STAT1	620	31	13528	2.8154
BIOCARTA	h_TPOPathway:TPO Signaling Pathway	3	0.384123	0.207136	PRKCA, JUN, STAT1	62	20	1437	3.47661
GOTERM_BP_FAT	GO:0000302~response to reactive oxygen species	6	0.768246	0.258859	PRKCA, PLA2G4A, JUN, STAT1, TPM1, GLRX2	620	75	13528	1.74555
BIOCARTA	h_pdgfPathway:PDGF Signaling Pathway	3	0.384123	0.287249	PRKCA, JUN, STAT1	62	25	1437	2.78129
GOTERM_BP_FAT	GO:0034097~response to cytokine stimulus	6	0.768246	0.294359	PRKCA, HDAC4, ALDH1A2, JUN, PML, STAT1	620	79	13528	1.65717
BIOCARTA	h_egfPathway:EGF Signaling Pathway	3	0.384123	0.303303	PRKCA, JUN, STAT1	62	26	1437	2.67432
GOTERM_BP_FAT	GO:0006979~response to oxidative stress	10	1.28041	0.336494	PRKCA, PLA2G4A, G6PD, JUN, ETFDH, PML, STAT1, TPM1, NDUFA12, GLRX2	620	164	13528	1.33045
GOTERM_BP_FAT	GO:0014070~response to organic cyclic substance	6	0.768246	0.654771	PRKCA, JUN, ABAT, LEF1, STAT1, CDK5	620	121	13528	1.08195
GOTERM_BP_FAT	GO:0007568~aging	4	0.512164	0.884908	PRKCA, PLA2G4A, JUN, PML	620	110	13528	0.793431
Annotation Cluster 93	Enrichment Score: 0.5468560216039944
Category	Term	Count	%	PValue	Genes	List Total	Pop Hits	Pop Total	Fold Enrichment
GOTERM_BP_FAT	GO:0070647~protein modification by small protein conjugation or removal	13	1.66453	0.0634611	SUPT3H, COPS5, UBE4B, ATG3, SENP7, CTR9, G2E3, UHRF2, PIAS4, WDSUB1, USP21, FBXO3, USP33	620	160	13528	1.77282
GOTERM_MF_FAT	GO:0016879~ligase activity, forming carbon-nitrogen bonds	15	1.92061	0.153577	ADSS, UBE3B, UBE4B, HERC5, HERC4, CPS1, ATG3, PFAS, MTHFD1, G2E3, UHRF2, PIAS4, WDSUB1, HECTD3, FBXO3	581	231	12983	1.45104
GOTERM_CC_FAT	GO:0000151~ubiquitin ligase complex	7	0.896287	0.181288	WDSUB1, UBE4B, HECTD3, FBXO3, SUGT1, USP33, ATG3	542	90	12782	1.83424
GOTERM_BP_FAT	GO:0032446~protein modification by small protein conjugation	9	1.15237	0.257659	G2E3, UHRF2, PIAS4, WDSUB1, UBE4B, FBXO3, ATG3, SENP7, CTR9	620	132	13528	1.48768
GOTERM_MF_FAT	GO:0016881~acid-amino acid ligase activity	11	1.40845	0.409725	G2E3, UHRF2, UBE3B, PIAS4, WDSUB1, UBE4B, HERC5, HECTD3, HERC4, FBXO3, ATG3	581	201	12983	1.22291
GOTERM_BP_FAT	GO:0016567~protein ubiquitination	7	0.896287	0.463742	G2E3, UHRF2, WDSUB1, UBE4B, FBXO3, ATG3, CTR9	620	119	13528	1.28349
GOTERM_MF_FAT	GO:0019787~small conjugating protein ligase activity	8	1.02433	0.61601	G2E3, UHRF2, PIAS4, WDSUB1, UBE4B, HECTD3, FBXO3, ATG3	581	166	12983	1.07691
GOTERM_MF_FAT	GO:0004842~ubiquitin-protein ligase activity	6	0.768246	0.791675	G2E3, UHRF2, WDSUB1, UBE4B, HECTD3, FBXO3	581	147	12983	0.91208
Annotation Cluster 94	Enrichment Score: 0.5462283912270638
Category	Term	Count	%	PValue	Genes	List Total	Pop Hits	Pop Total	Fold Enrichment
GOTERM_CC_FAT	GO:0031228~intrinsic to Golgi membrane	5	0.640205	0.129023	ST6GAL1, A4GALT, CHST2, PCSK7, LFNG	542	46	12782	2.56337
GOTERM_CC_FAT	GO:0030173~integral to Golgi membrane	4	0.512164	0.27353	ST6GAL1, A4GALT, PCSK7, LFNG	542	43	12782	2.19377
GOTERM_CC_FAT	GO:0000139~Golgi membrane	10	1.28041	0.389067	ST6GAL1, A4GALT, CHST2, USO1, GJA1, PDGFC, PCSK7, SLC35A1, LFNG, SLC35A4	542	186	12782	1.2679
GOTERM_CC_FAT	GO:0044431~Golgi apparatus part	14	1.79257	0.475762	ST6GAL1, PLD1, A4GALT, CHST2, GJA1, VPS41, SLC35A1, SLC35A4, COG4, SULF2, USO1, PDGFC, PCSK7, LFNG	542	294	12782	1.123
Annotation Cluster 95	Enrichment Score: 0.5450358674811439
Category	Term	Count	%	PValue	Genes	List Total	Pop Hits	Pop Total	Fold Enrichment
UP_SEQ_FEATURE	repeat:WD 13	3	0.384123	0.164478	TEP1, WDR3, GEMIN5	777	18	19113	4.09974
UP_SEQ_FEATURE	repeat:WD 12	3	0.384123	0.224127	TEP1, WDR3, GEMIN5	777	22	19113	3.35433
UP_SEQ_FEATURE	repeat:WD 9	4	0.512164	0.264429	IFT172, TEP1, WDR3, GEMIN5	777	44	19113	2.23622
UP_SEQ_FEATURE	repeat:WD 11	3	0.384123	0.345528	TEP1, WDR3, GEMIN5	777	30	19113	2.45985
UP_SEQ_FEATURE	repeat:WD 10	3	0.384123	0.360406	TEP1, WDR3, GEMIN5	777	31	19113	2.3805
UP_SEQ_FEATURE	repeat:WD 8	4	0.512164	0.44218	IFT172, TEP1, WDR3, GEMIN5	777	60	19113	1.6399
Annotation Cluster 96	Enrichment Score: 0.5430807297993102
Category	Term	Count	%	PValue	Genes	List Total	Pop Hits	Pop Total	Fold Enrichment
INTERPRO	IPR019955:Ubiquitin supergroup	5	0.640205	0.18893	UBL7, UHRF2, RAD23A, USP48, IKBKB	725	52	16659	2.20942
UP_SEQ_FEATURE	domain:Ubiquitin-like	4	0.512164	0.242382	UBL7, UHRF2, RAD23A, USP48	777	42	19113	2.34271
SMART	SM00213:UBQ	4	0.512164	0.296958	UBL7, UHRF2, RAD23A, IKBKB	377	46	9079	2.09411
INTERPRO	IPR000626:Ubiquitin	4	0.512164	0.323029	UBL7, UHRF2, RAD23A, IKBKB	725	46	16659	1.99808
INTERPRO	IPR019954:Ubiquitin conserved site	3	0.384123	0.438386	UHRF2, RAD23A, USP48	725	34	16659	2.02746
Annotation Cluster 97	Enrichment Score: 0.5360264517563192
Category	Term	Count	%	PValue	Genes	List Total	Pop Hits	Pop Total	Fold Enrichment
GOTERM_BP_FAT	GO:0032269~negative regulation of cellular protein metabolic process	15	1.92061	0.0369265	PRKCA, HSP90AB1, PSMB10, PML, IGF2BP2, IGF2BP3, EIF2B1, CDK5, PSMB9, MEN1, G6PD, PSME2, JUN, EIF2B3, EIF2B4	620	180	13528	1.81828
GOTERM_BP_FAT	GO:0051248~negative regulation of protein metabolic process	15	1.92061	0.0482802	PRKCA, HSP90AB1, PSMB10, PML, IGF2BP2, IGF2BP3, EIF2B1, CDK5, PSMB9, MEN1, G6PD, PSME2, JUN, EIF2B3, EIF2B4	620	187	13528	1.75022
GOTERM_BP_FAT	GO:0031400~negative regulation of protein modification process	8	1.02433	0.302846	PRKCA, MEN1, PSMB10, G6PD, PSME2, JUN, CDK5, PSMB9	620	119	13528	1.46685
GOTERM_BP_FAT	GO:0032268~regulation of cellular protein metabolic process	22	2.8169	0.593379	PRKCA, PSMB10, HSP90AB1, NCBP1, PML, IGF2BP2, IGF2BP3, CDK5, EIF2B1, PSMB9, MEN1, HDAC4, G6PD, PIAS4, PSME2, JUN, EIF4A2, HRSP12, PDGFC, EEFSEC, EIF2B3, EIF2B4	620	474	13528	1.01271
GOTERM_BP_FAT	GO:0031401~positive regulation of protein modification process	8	1.02433	0.757924	PRKCA, MEN1, PSMB10, HDAC4, PIAS4, PSME2, PML, PSMB9	620	187	13528	0.933448
GOTERM_BP_FAT	GO:0031399~regulation of protein modification process	12	1.53649	0.797773	PRKCA, MEN1, PSMB10, HDAC4, G6PD, PIAS4, PSME2, JUN, PML, PDGFC, CDK5, PSMB9	620	295	13528	0.887567
GOTERM_BP_FAT	GO:0032270~positive regulation of cellular protein metabolic process	8	1.02433	0.913374	PRKCA, MEN1, PSMB10, HDAC4, PIAS4, PSME2, PML, PSMB9	620	233	13528	0.749162
Annotation Cluster 98	Enrichment Score: 0.5274759528303323
Category	Term	Count	%	PValue	Genes	List Total	Pop Hits	Pop Total	Fold Enrichment
GOTERM_BP_FAT	GO:0043193~positive regulation of gene-specific transcription	8	1.02433	0.103095	HDAC5, HES1, HDAC4, HAND1, TRIM16, SMARCA1, NR5A2, NR2F2	620	87	13528	2.00638
GOTERM_MF_FAT	GO:0010843~promoter binding	6	0.768246	0.110044	HDAC5, HDAC4, HAND1, JUN, NR5A2, NR2F2	581	57	12983	2.35221
GOTERM_BP_FAT	GO:0010553~negative regulation of specific transcription from RNA polymerase II promoter	4	0.512164	0.288898	HDAC5, HES1, HDAC4, HAND1	620	41	13528	2.12872
GOTERM_BP_FAT	GO:0032582~negative regulation of gene-specific transcription	4	0.512164	0.377579	HDAC5, HES1, HDAC4, HAND1	620	48	13528	1.81828
GOTERM_BP_FAT	GO:0032583~regulation of gene-specific transcription	8	1.02433	0.415338	HDAC5, HES1, HDAC4, HAND1, TRIM16, SMARCA1, NR5A2, NR2F2	620	134	13528	1.30265
GOTERM_BP_FAT	GO:0010552~positive regulation of specific transcription from RNA polymerase II promoter	4	0.512164	0.487485	HDAC5, HES1, HDAC4, HAND1	620	57	13528	1.53118
GOTERM_BP_FAT	GO:0010551~regulation of specific transcription from RNA polymerase II promoter	4	0.512164	0.810493	HDAC5, HES1, HDAC4, HAND1	620	94	13528	0.928483
Annotation Cluster 99	Enrichment Score: 0.5201982021720187
Category	Term	Count	%	PValue	Genes	List Total	Pop Hits	Pop Total	Fold Enrichment
GOTERM_BP_FAT	GO:0007093~mitotic cell cycle checkpoint	5	0.640205	0.132392	MAD1L1, PML, RPS27L, FOXO4, DLG1	620	43	13528	2.53713
GOTERM_BP_FAT	GO:0031575~G1/S transition checkpoint	3	0.384123	0.181248	PML, RPS27L, DLG1	620	17	13528	3.85047
GOTERM_BP_FAT	GO:0008629~induction of apoptosis by intracellular signals	5	0.640205	0.233258	PRKCA, PML, RPS27L, CHEK2, MYC	620	54	13528	2.02031
GOTERM_BP_FAT	GO:0000075~cell cycle checkpoint	7	0.896287	0.237244	MAD1L1, PML, RPS27L, INTS3, CHEK2, FOXO4, DLG1	620	91	13528	1.67841
GOTERM_BP_FAT	GO:0000077~DNA damage checkpoint	4	0.512164	0.377579	PML, RPS27L, CHEK2, FOXO4	620	48	13528	1.81828
GOTERM_BP_FAT	GO:0031570~DNA integrity checkpoint	4	0.512164	0.427376	PML, RPS27L, CHEK2, FOXO4	620	52	13528	1.67841
GOTERM_BP_FAT	GO:0008630~DNA damage response, signal transduction resulting in induction of apoptosis	3	0.384123	0.449681	PML, RPS27L, CHEK2	620	33	13528	1.98358
GOTERM_BP_FAT	GO:0042770~DNA damage response, signal transduction	4	0.512164	0.71536	PML, RPS27L, CHEK2, FOXO4	620	80	13528	1.09097
Annotation Cluster 100	Enrichment Score: 0.508186022055244
Category	Term	Count	%	PValue	Genes	List Total	Pop Hits	Pop Total	Fold Enrichment
SP_PIR_KEYWORDS	FAD	8	1.02433	0.178209	KDM1B, GCDH, MAOA, ETFDH, MICAL1, ACAD9, FLAD1, NQO2	778	114	19235	1.73499
UP_SEQ_FEATURE	nucleotide phosphate-binding region:FAD	5	0.640205	0.23488	KDM1B, GCDH, ETFDH, MICAL1, NQO2	777	61	19113	2.01627
SP_PIR_KEYWORDS	Flavoprotein	7	0.896287	0.264326	KDM1B, GCDH, MAOA, ETFDH, MICAL1, ACAD9, NQO2	778	107	19235	1.61744
GOTERM_MF_FAT	GO:0050660~FAD binding	3	0.384123	0.838189	GCDH, ETFDH, ACAD9	581	72	12983	0.931081
Annotation Cluster 101	Enrichment Score: 0.49828248677260795
Category	Term	Count	%	PValue	Genes	List Total	Pop Hits	Pop Total	Fold Enrichment
KEGG_PATHWAY	hsa04912:GnRH signaling pathway	9	1.15237	0.090156	PRKCA, PLCB3, PLA2G4A, PLD1, JUN, CAMK2D, PRKACB, PRKX, MAP2K6	241	98	5085	1.93772
KEGG_PATHWAY	hsa04720:Long-term potentiation	7	0.896287	0.100083	PRKCA, PLCB3, RPS6KA1, CAMK2D, CHP, PRKACB, PRKX	241	68	5085	2.17202
KEGG_PATHWAY	hsa04020:Calcium signaling pathway	9	1.15237	0.596263	PRKCA, PLCB3, PHKB, PPID, PLCG2, CAMK2D, CHP, PRKACB, PRKX	241	176	5085	1.07896
KEGG_PATHWAY	hsa04114:Oocyte meiosis	6	0.768246	0.599506	RPS6KA1, PPP2R5A, CAMK2D, CHP, PRKACB, PRKX	241	110	5085	1.15089
KEGG_PATHWAY	hsa04740:Olfactory transduction	3	0.384123	1	CAMK2D, PRKACB, PRKX	241	379	5085	0.167015
Annotation Cluster 102	Enrichment Score: 0.494355822804884
Category	Term	Count	%	PValue	Genes	List Total	Pop Hits	Pop Total	Fold Enrichment
GOTERM_BP_FAT	GO:0042475~odontogenesis of dentine-containing tooth	4	0.512164	0.263715	SOSTDC1, LEF1, FOXC1, CA2	620	39	13528	2.23788
GOTERM_BP_FAT	GO:0001822~kidney development	7	0.896287	0.275992	ALDH1A2, HOXA11, LEF1, PBX1, FOXC1, CA2, SLIT2	620	96	13528	1.59099
GOTERM_BP_FAT	GO:0042476~odontogenesis	4	0.512164	0.451755	SOSTDC1, LEF1, FOXC1, CA2	620	54	13528	1.61625
Annotation Cluster 103	Enrichment Score: 0.4843044869465649
Category	Term	Count	%	PValue	Genes	List Total	Pop Hits	Pop Total	Fold Enrichment
GOTERM_BP_FAT	GO:0006887~exocytosis	8	1.02433	0.273824	CADPS2, SCFD2, EXOC4, SYTL4, STXBP2, CHP, UNC13B, CDK5	620	115	13528	1.51787
GOTERM_BP_FAT	GO:0006904~vesicle docking during exocytosis	3	0.384123	0.301107	SCFD2, EXOC4, STXBP2	620	24	13528	2.72742
GOTERM_BP_FAT	GO:0048278~vesicle docking	3	0.384123	0.335261	SCFD2, EXOC4, STXBP2	620	26	13528	2.51762
GOTERM_BP_FAT	GO:0022406~membrane docking	3	0.384123	0.418028	SCFD2, EXOC4, STXBP2	620	31	13528	2.11155
Annotation Cluster 104	Enrichment Score: 0.48307164700092114
Category	Term	Count	%	PValue	Genes	List Total	Pop Hits	Pop Total	Fold Enrichment
BIOCARTA	h_keratinocytePathway:Keratinocyte Differentiation	4	0.512164	0.216238	PRKCA, JUN, IKBKB, MAP2K6	62	38	1437	2.43973
BIOCARTA	h_mapkPathway:MAPKinase Signaling Pathway	6	0.768246	0.248983	RPS6KA1, JUN, IKBKB, STAT1, MAP2K6, MAP2K5	62	80	1437	1.73831
BIOCARTA	h_stressPathway:TNF/Stress Related Signaling	3	0.384123	0.271165	JUN, IKBKB, MAP2K6	62	24	1437	2.89718
BIOCARTA	h_il1rPathway:Signal transduction through IL1R	3	0.384123	0.351035	JUN, IKBKB, MAP2K6	62	29	1437	2.39766
BIOCARTA	h_tollPathway:Toll-Like Receptor Pathway	3	0.384123	0.471875	JUN, IKBKB, MAP2K6	62	37	1437	1.87925
KEGG_PATHWAY	hsa04620:Toll-like receptor signaling pathway	6	0.768246	0.522464	JUN, IRF3, PIK3R3, IKBKB, STAT1, MAP2K6	241	101	5085	1.25344
Annotation Cluster 105	Enrichment Score: 0.4816322460870404
Category	Term	Count	%	PValue	Genes	List Total	Pop Hits	Pop Total	Fold Enrichment
UP_SEQ_FEATURE	domain:PDZ 3	4	0.512164	0.103188	DFNB31, TJP2, SCRIB, DLG1	777	28	19113	3.51407
UP_SEQ_FEATURE	domain:PDZ 1	4	0.512164	0.220661	DFNB31, TJP2, SCRIB, DLG1	777	40	19113	2.45985
UP_SEQ_FEATURE	domain:PDZ 2	4	0.512164	0.220661	DFNB31, TJP2, SCRIB, DLG1	777	40	19113	2.45985
SMART	SM00228:PDZ	5	0.640205	0.870932	DFNB31, MAST3, TJP2, SCRIB, DLG1	377	149	9079	0.808128
INTERPRO	IPR001478:PDZ/DHR/GLGF	5	0.640205	0.892835	DFNB31, MAST3, TJP2, SCRIB, DLG1	725	149	16659	0.771072
Annotation Cluster 106	Enrichment Score: 0.4814632842265993
Category	Term	Count	%	PValue	Genes	List Total	Pop Hits	Pop Total	Fold Enrichment
GOTERM_BP_FAT	GO:0010033~response to organic substance	42	5.37772	0.0876527	HSP90AB1, PML, TRIM16, EDEM3, HSPA1B, FOXO4, VARS, XRCC1, GLRX2, TRIB1, MSX2, HSPH1, ALDH1A2, ATF6B, PRKACB, PIK3R3, MYC, EIF2B3, EIF2B4, GNG7, EGR1, PRKCA, PLD1, KAT2B, LEF1, COLEC12, CLIC1, STAT1, CPS1, CDK5, EIF2B1, ABCG1, HDAC5, HDAC4, PLA2G4A, JUN, PLCG2, ABAT, IRF3, ID3, CA2, TJP2	620	721	13528	1.27103
GOTERM_BP_FAT	GO:0043434~response to peptide hormone stimulus	12	1.53649	0.0956178	PRKCA, HDAC5, PLD1, KAT2B, TRIM16, CPS1, PIK3R3, FOXO4, STAT1, EIF2B3, EIF2B1, EIF2B4	620	154	13528	1.70021
GOTERM_BP_FAT	GO:0032869~cellular response to insulin stimulus	5	0.640205	0.378314	HDAC5, KAT2B, PIK3R3, FOXO4, STAT1	620	68	13528	1.60436
GOTERM_BP_FAT	GO:0009725~response to hormone stimulus	18	2.30474	0.510672	PRKCA, PLD1, KAT2B, TRIM16, FOXO4, CPS1, STAT1, EIF2B1, ABCG1, HDAC5, ALDH1A2, PLA2G4A, CA2, PRKACB, PIK3R3, EIF2B3, EIF2B4, GNG7	620	367	13528	1.07016
GOTERM_BP_FAT	GO:0032870~cellular response to hormone stimulus	7	0.896287	0.57285	HDAC5, KAT2B, PRKACB, PIK3R3, FOXO4, STAT1, GNG7	620	133	13528	1.14839
GOTERM_BP_FAT	GO:0032868~response to insulin stimulus	5	0.640205	0.677337	HDAC5, KAT2B, PIK3R3, FOXO4, STAT1	620	100	13528	1.09097
GOTERM_BP_FAT	GO:0009719~response to endogenous stimulus	18	2.30474	0.678597	PRKCA, PLD1, KAT2B, TRIM16, FOXO4, CPS1, STAT1, EIF2B1, ABCG1, HDAC5, ALDH1A2, PLA2G4A, CA2, PRKACB, PIK3R3, EIF2B3, EIF2B4, GNG7	620	405	13528	0.969749
Annotation Cluster 107	Enrichment Score: 0.4747399434004749
Category	Term	Count	%	PValue	Genes	List Total	Pop Hits	Pop Total	Fold Enrichment
SP_PIR_KEYWORDS	thiol protease	9	1.15237	0.137926	USP28, PIGK, BLMH, ATG4C, USP5, USP21, USP48, USP33, SENP7	778	126	19235	1.76598
INTERPRO	IPR018200:Peptidase C19, ubiquitin carboxyl-terminal hydrolase 2, conserved site	5	0.640205	0.253872	USP28, USP5, USP21, USP48, USP33	725	59	16659	1.94728
INTERPRO	IPR001394:Peptidase C19, ubiquitin carboxyl-terminal hydrolase 2	5	0.640205	0.273229	USP28, USP5, USP21, USP48, USP33	725	61	16659	1.88344
GOTERM_MF_FAT	GO:0008234~cysteine-type peptidase activity	9	1.15237	0.295159	USP28, PIGK, BLMH, ATG4C, USP5, USP21, USP48, USP33, SENP7	581	141	12983	1.42634
GOTERM_BP_FAT	GO:0006511~ubiquitin-dependent protein catabolic process	13	1.66453	0.429687	PSMB10, RAD23A, USP5, UBE4B, EDEM3, PSMB9, USP28, UHRF2, PSME2, USP21, USP48, FAF1, USP33	620	242	13528	1.17211
GOTERM_MF_FAT	GO:0004221~ubiquitin thiolesterase activity	5	0.640205	0.432744	USP28, USP5, USP21, USP48, USP33	581	75	12983	1.48973
GOTERM_MF_FAT	GO:0016790~thiolester hydrolase activity	6	0.768246	0.481413	USP28, USP5, USP21, HIBCH, USP48, USP33	581	102	12983	1.31447
GOTERM_MF_FAT	GO:0004197~cysteine-type endopeptidase activity	4	0.512164	0.629993	PIGK, BLMH, ATG4C, USP5	581	72	12983	1.24144
Annotation Cluster 108	Enrichment Score: 0.46651140372556843
Category	Term	Count	%	PValue	Genes	List Total	Pop Hits	Pop Total	Fold Enrichment
SP_PIR_KEYWORDS	golgi apparatus	28	3.58515	0.271857	CDIPT, LMAN2L, VPS52, SLC35A1, SLC35A4, GALNT10, LPCAT1, CHST11, MANEA, PCSK7, PPAP2B, LFNG, GCNT1, NMNAT2, ST6GAL1, PLD1, B4GALT3, A4GALT, CHST2, ABCG1, COG4, TRAPPC9, SULF2, USO1, PDE4DIP, WDR44, GRB14, TRAPPC2	778	588	19235	1.17732
GOTERM_CC_FAT	GO:0005794~Golgi apparatus	41	5.24968	0.308131	STX8, KDM6A, CDIPT, LMAN2L, VPS52, GJA1, SLC35A1, ZNF75D, SLC35A4, FRMD5, G2E3, GALNT10, LPCAT1, CHST11, MANEA, PDGFC, PCSK7, FGD6, PPAP2B, LFNG, GCNT1, H1F0, NMNAT2, ST6GAL1, PLD1, B4GALT3, A4GALT, FLOT1, CHST2, VPS41, GRHL1, ABCG1, COG4, SULF2, TRAPPC9, USO1, PDE4DIP, WDR44, UNC13B, GRB14, TRAPPC2	542	872	12782	1.10883
GOTERM_CC_FAT	GO:0044431~Golgi apparatus part	14	1.79257	0.475762	ST6GAL1, PLD1, A4GALT, CHST2, GJA1, VPS41, SLC35A1, SLC35A4, COG4, SULF2, USO1, PDGFC, PCSK7, LFNG	542	294	12782	1.123
Annotation Cluster 109	Enrichment Score: 0.46071996846698654
Category	Term	Count	%	PValue	Genes	List Total	Pop Hits	Pop Total	Fold Enrichment
GOTERM_BP_FAT	GO:0043433~negative regulation of transcription factor activity	5	0.640205	0.149208	MEN1, HDAC4, PBX1, ID3, TRIB1	620	45	13528	2.42437
GOTERM_BP_FAT	GO:0051101~regulation of DNA binding	9	1.15237	0.189864	MEN1, HDAC5, HDAC4, PBX1, ID3, IKBKB, NR2F2, APEX1, TRIB1	620	121	13528	1.62293
GOTERM_BP_FAT	GO:0051090~regulation of transcription factor activity	8	1.02433	0.192274	MEN1, HDAC5, HDAC4, PBX1, ID3, IKBKB, NR2F2, TRIB1	620	103	13528	1.69471
GOTERM_BP_FAT	GO:0043392~negative regulation of DNA binding	5	0.640205	0.203952	MEN1, HDAC4, PBX1, ID3, TRIB1	620	51	13528	2.13915
GOTERM_BP_FAT	GO:0051100~negative regulation of binding	5	0.640205	0.284048	MEN1, HDAC4, PBX1, ID3, TRIB1	620	59	13528	1.8491
GOTERM_BP_FAT	GO:0051098~regulation of binding	9	1.15237	0.401342	MEN1, HDAC5, HDAC4, PBX1, ID3, IKBKB, NR2F2, APEX1, TRIB1	620	153	13528	1.28349
GOTERM_BP_FAT	GO:0051091~positive regulation of transcription factor activity	3	0.384123	0.767305	HDAC5, HDAC4, IKBKB	620	60	13528	1.09097
GOTERM_BP_FAT	GO:0043388~positive regulation of DNA binding	3	0.384123	0.836567	HDAC5, HDAC4, IKBKB	620	70	13528	0.935115
GOTERM_BP_FAT	GO:0051099~positive regulation of binding	3	0.384123	0.87793	HDAC5, HDAC4, IKBKB	620	78	13528	0.839206
Annotation Cluster 110	Enrichment Score: 0.44324180235043686
Category	Term	Count	%	PValue	Genes	List Total	Pop Hits	Pop Total	Fold Enrichment
GOTERM_BP_FAT	GO:0032496~response to lipopolysaccharide	7	0.896287	0.140221	PLA2G4A, JUN, PLCG2, IRF3, CPS1, STAT1, TRIB1	620	77	13528	1.98358
GOTERM_BP_FAT	GO:0002237~response to molecule of bacterial origin	7	0.896287	0.200355	PLA2G4A, JUN, PLCG2, IRF3, CPS1, STAT1, TRIB1	620	86	13528	1.77599
GOTERM_BP_FAT	GO:0042542~response to hydrogen peroxide	4	0.512164	0.475696	PLA2G4A, JUN, STAT1, GLRX2	620	56	13528	1.55853
GOTERM_BP_FAT	GO:0051591~response to cAMP	3	0.384123	0.578877	JUN, CPS1, STAT1	620	42	13528	1.55853
GOTERM_BP_FAT	GO:0009617~response to bacterium	8	1.02433	0.785709	PLA2G4A, PLD1, JUN, PLCG2, IRF3, CPS1, STAT1, TRIB1	620	193	13528	0.904429
Annotation Cluster 111	Enrichment Score: 0.42507856599080324
Category	Term	Count	%	PValue	Genes	List Total	Pop Hits	Pop Total	Fold Enrichment
GOTERM_CC_FAT	GO:0001725~stress fiber	4	0.512164	0.0790058	LIMA1, FERMT2, AMOT, TPM1	542	24	12782	3.9305
GOTERM_CC_FAT	GO:0032432~actin filament bundle	4	0.512164	0.0954858	LIMA1, FERMT2, AMOT, TPM1	542	26	12782	3.62816
GOTERM_CC_FAT	GO:0042641~actomyosin	4	0.512164	0.104208	LIMA1, FERMT2, AMOT, TPM1	542	27	12782	3.49378
GOTERM_CC_FAT	GO:0031252~cell leading edge	10	1.28041	0.131016	PLD1, TLN2, PDE4A, AMOT, ITSN1, FGD6, CDK5, TPM1, VASP, SCRIB	542	138	12782	1.70891
GOTERM_CC_FAT	GO:0030027~lamellipodium	6	0.768246	0.174237	PLD1, AMOT, ITSN1, FGD6, CDK5, VASP	542	70	12782	2.0214
GOTERM_CC_FAT	GO:0005884~actin filament	4	0.512164	0.250413	DFNB31, FERMT2, AMOT, TPM1	542	41	12782	2.30078
GOTERM_BP_FAT	GO:0030036~actin cytoskeleton organization	8	1.02433	0.897399	LIMA1, FERMT2, AMOT, FGD6, CDK5, TPM1, VASP, DLG1	620	226	13528	0.772367
GOTERM_BP_FAT	GO:0032956~regulation of actin cytoskeleton organization	3	0.384123	0.919161	LIMA1, AMOT, TPM1	620	89	13528	0.735484
GOTERM_BP_FAT	GO:0032970~regulation of actin filament-based process	3	0.384123	0.927893	LIMA1, AMOT, TPM1	620	92	13528	0.711501
GOTERM_BP_FAT	GO:0030029~actin filament-based process	8	1.02433	0.928967	LIMA1, FERMT2, AMOT, FGD6, CDK5, TPM1, VASP, DLG1	620	241	13528	0.724294
GOTERM_BP_FAT	GO:0051493~regulation of cytoskeleton organization	4	0.512164	0.951757	XPO1, LIMA1, AMOT, TPM1	620	136	13528	0.641746
GOTERM_BP_FAT	GO:0007010~cytoskeleton organization	13	1.66453	0.981704	LIMA1, NEK2, TLN2, FERMT2, TPM1, CENPJ, CDK5, VASP, AMOT, HAUS7, MICAL1, FGD6, DLG1	620	436	13528	0.650577
SP_PIR_KEYWORDS	actin-binding	4	0.512164	0.997644	CORO1B, LIMA1, TPM1, VASP	778	247	19235	0.400383
Annotation Cluster 112	Enrichment Score: 0.4206622873650205
Category	Term	Count	%	PValue	Genes	List Total	Pop Hits	Pop Total	Fold Enrichment
UP_SEQ_FEATURE	domain:FERM	4	0.512164	0.309115	FRMD5, PLEKHH3, TLN2, FERMT2	777	48	19113	2.04987
INTERPRO	IPR019748:FERM central domain	4	0.512164	0.335073	FRMD5, PLEKHH3, TLN2, FERMT2	725	47	16659	1.95557
SMART	SM00295:B41	4	0.512164	0.342847	FRMD5, PLEKHH3, TLN2, FERMT2	377	50	9079	1.92658
INTERPRO	IPR019747:FERM conserved site	4	0.512164	0.371095	FRMD5, PLEKHH3, TLN2, FERMT2	725	50	16659	1.83823
INTERPRO	IPR019749:Band 4.1 domain	4	0.512164	0.371095	FRMD5, PLEKHH3, TLN2, FERMT2	725	50	16659	1.83823
INTERPRO	IPR000299:FERM domain	3	0.384123	0.611924	FRMD5, PLEKHH3, TLN2	725	47	16659	1.46668
Annotation Cluster 113	Enrichment Score: 0.41428982649488527
Category	Term	Count	%	PValue	Genes	List Total	Pop Hits	Pop Total	Fold Enrichment
GOTERM_BP_FAT	GO:0009855~determination of bilateral symmetry	4	0.512164	0.314248	ALDH1A2, FTO, IFT172, ZIC3	620	43	13528	2.02971
GOTERM_BP_FAT	GO:0009799~determination of symmetry	4	0.512164	0.314248	ALDH1A2, FTO, IFT172, ZIC3	620	43	13528	2.02971
GOTERM_BP_FAT	GO:0007368~determination of left/right symmetry	3	0.384123	0.578877	FTO, IFT172, ZIC3	620	42	13528	1.55853
Annotation Cluster 114	Enrichment Score: 0.41071325877262427
Category	Term	Count	%	PValue	Genes	List Total	Pop Hits	Pop Total	Fold Enrichment
GOTERM_CC_FAT	GO:0031256~leading edge membrane	3	0.384123	0.25419	PDE4A, TPM1, VASP	542	23	12782	3.07605
GOTERM_CC_FAT	GO:0031253~cell projection membrane	5	0.640205	0.2958	BBS9, PDE4A, SLC5A6, TPM1, VASP	542	65	12782	1.81408
GOTERM_CC_FAT	GO:0044463~cell projection part	9	1.15237	0.779299	SLC1A3, IFT80, CRIPT, BBS9, PDE4A, EXOC4, SLC5A6, TPM1, VASP	542	234	12782	0.907039
Annotation Cluster 115	Enrichment Score: 0.40197580008700495
Category	Term	Count	%	PValue	Genes	List Total	Pop Hits	Pop Total	Fold Enrichment
GOTERM_BP_FAT	GO:0060048~cardiac muscle contraction	3	0.384123	0.215084	CAMK2D, TPM1, MAP2K6	620	19	13528	3.44516
GOTERM_BP_FAT	GO:0003015~heart process	3	0.384123	0.283907	CAMK2D, TPM1, MAP2K6	620	23	13528	2.846
GOTERM_BP_FAT	GO:0060047~heart contraction	3	0.384123	0.283907	CAMK2D, TPM1, MAP2K6	620	23	13528	2.846
GOTERM_BP_FAT	GO:0006941~striated muscle contraction	4	0.512164	0.352321	CAMK2D, IKBKB, TPM1, MAP2K6	620	46	13528	1.89734
GOTERM_BP_FAT	GO:0003012~muscle system process	9	1.15237	0.505505	HDAC5, HDAC4, MYOM2, ACTA2, CAMK2D, GJA1, IKBKB, TPM1, MAP2K6	620	168	13528	1.16889
SP_PIR_KEYWORDS	muscle protein	3	0.384123	0.703444	MYOM2, ACTA2, TPM1	778	60	19235	1.23618
GOTERM_BP_FAT	GO:0006936~muscle contraction	7	0.896287	0.706829	MYOM2, ACTA2, CAMK2D, GJA1, IKBKB, TPM1, MAP2K6	620	153	13528	0.998271
Annotation Cluster 116	Enrichment Score: 0.3981468463444255
Category	Term	Count	%	PValue	Genes	List Total	Pop Hits	Pop Total	Fold Enrichment
GOTERM_CC_FAT	GO:0070161~anchoring junction	10	1.28041	0.305208	JUP, LIMA1, TLN2, PKP4, FERMT2, GJA1, ABCB1, TJP2, VASP, SCRIB	542	172	12782	1.37111
GOTERM_CC_FAT	GO:0005912~adherens junction	9	1.15237	0.334215	JUP, LIMA1, TLN2, FERMT2, GJA1, ABCB1, TJP2, VASP, SCRIB	542	155	12782	1.36934
SP_PIR_KEYWORDS	cell junction	19	2.43278	0.347271	LIMA1, TLN2, CRIPT, FERMT2, GJA1, ARHGAP17, ITSN1, SCRIB, VASP, AMPH, JUP, CADPS2, CGN, PKP4, AMOT, UNC13B, TJP2, GAP43, DLG1	778	399	19235	1.17732
GOTERM_CC_FAT	GO:0005911~cell-cell junction	10	1.28041	0.413387	JUP, TLN2, CGN, PKP4, GJA1, AMOT, ARHGAP17, TJP2, SCRIB, DLG1	542	190	12782	1.24121
GOTERM_CC_FAT	GO:0030054~cell junction	21	2.68886	0.69762	LIMA1, TLN2, CRIPT, FERMT2, SLC38A6, GJA1, ABCB1, ARHGAP17, ITSN1, SCRIB, VASP, AMPH, JUP, CADPS2, CGN, PKP4, AMOT, UNC13B, TJP2, GAP43, DLG1	542	518	12782	0.956069
Annotation Cluster 117	Enrichment Score: 0.3895686925377579
Category	Term	Count	%	PValue	Genes	List Total	Pop Hits	Pop Total	Fold Enrichment
GOTERM_BP_FAT	GO:0022900~electron transport chain	9	1.15237	0.151257	SLC25A12, FRRS1, NDUFB3, NDUFB5, SLC1A3, ETFDH, NDUFAF1, NDUFA12, GLRX2	620	114	13528	1.72258
GOTERM_MF_FAT	GO:0016651~oxidoreductase activity, acting on NADH or NADPH	7	0.896287	0.166132	NDUFB3, NDUFB5, GMPR2, NXN, GMPR, NDUFA12, NQO2	581	83	12983	1.8846
SP_PIR_KEYWORDS	ubiquinone	3	0.384123	0.34325	NDUFB3, NDUFB5, ETFDH	778	30	19235	2.47237
SP_PIR_KEYWORDS	electron transport	6	0.768246	0.379014	FRRS1, NDUFB3, NDUFB5, ETFDH, NDUFA12, GLRX2	778	100	19235	1.48342
GOTERM_CC_FAT	GO:0070469~respiratory chain	5	0.640205	0.392679	NDUFB3, NDUFB5, BCS1L, NDUFAF1, NDUFA12	542	75	12782	1.5722
GOTERM_MF_FAT	GO:0003954~NADH dehydrogenase activity	3	0.384123	0.578523	NDUFB3, NDUFB5, NDUFA12	581	43	12983	1.55902
GOTERM_MF_FAT	GO:0050136~NADH dehydrogenase (quinone) activity	3	0.384123	0.578523	NDUFB3, NDUFB5, NDUFA12	581	43	12983	1.55902
GOTERM_MF_FAT	GO:0008137~NADH dehydrogenase (ubiquinone) activity	3	0.384123	0.578523	NDUFB3, NDUFB5, NDUFA12	581	43	12983	1.55902
GOTERM_MF_FAT	GO:0016655~oxidoreductase activity, acting on NADH or NADPH, quinone or similar compound as acceptor	3	0.384123	0.649942	NDUFB3, NDUFB5, NDUFA12	581	49	12983	1.36812
SP_PIR_KEYWORDS	respiratory chain	3	0.384123	0.787052	NDUFB3, NDUFB5, NDUFA12	778	71	19235	1.04466
Annotation Cluster 118	Enrichment Score: 0.3833391169519661
Category	Term	Count	%	PValue	Genes	List Total	Pop Hits	Pop Total	Fold Enrichment
GOTERM_BP_FAT	GO:0035270~endocrine system development	6	0.768246	0.207854	HES1, ALDH1A2, HOXA5, POU3F2, PBX1, ISL1	620	69	13528	1.89734
GOTERM_BP_FAT	GO:0001889~liver development	4	0.512164	0.439616	HES1, ALDH1A2, HLX, NKX2-8	620	53	13528	1.64674
GOTERM_BP_FAT	GO:0030324~lung development	6	0.768246	0.476256	HES1, ALDH1A2, HOXA5, NKX2-8, HHIP, C11ORF73	620	99	13528	1.32239
GOTERM_BP_FAT	GO:0030323~respiratory tube development	6	0.768246	0.502664	HES1, ALDH1A2, HOXA5, NKX2-8, HHIP, C11ORF73	620	102	13528	1.28349
GOTERM_BP_FAT	GO:0060541~respiratory system development	6	0.768246	0.553803	HES1, ALDH1A2, HOXA5, NKX2-8, HHIP, C11ORF73	620	108	13528	1.21219
Annotation Cluster 119	Enrichment Score: 0.38089370341275064
Category	Term	Count	%	PValue	Genes	List Total	Pop Hits	Pop Total	Fold Enrichment
GOTERM_BP_FAT	GO:0006928~cell motion	26	3.32907	0.262662	PLXNA2, VIM, KIT, TPM1, SCRIB, HOXA1, UNC5B, POU3F2, SEMA3A, STRBP, UNC5C, NR2F2, PPAP2B, NR2F1, PLAT, PRKCA, NRXN3, GAS1, ISL1, CDK5, VASP, SLIT2, AMOT, FOXC1, GAP43, PLAU	620	475	13528	1.19432
GOTERM_BP_FAT	GO:0016477~cell migration	15	1.92061	0.384745	PRKCA, PLAT, PLXNA2, KIT, ISL1, CDK5, SCRIB, SLIT2, AMOT, FOXC1, POU3F2, NR2F2, PPAP2B, PLAU, NR2F1	620	276	13528	1.18583
GOTERM_BP_FAT	GO:0051674~localization of cell	15	1.92061	0.544412	PRKCA, PLAT, PLXNA2, KIT, ISL1, CDK5, SCRIB, SLIT2, AMOT, FOXC1, POU3F2, NR2F2, PPAP2B, PLAU, NR2F1	620	307	13528	1.06609
GOTERM_BP_FAT	GO:0048870~cell motility	15	1.92061	0.544412	PRKCA, PLAT, PLXNA2, KIT, ISL1, CDK5, SCRIB, SLIT2, AMOT, FOXC1, POU3F2, NR2F2, PPAP2B, PLAU, NR2F1	620	307	13528	1.06609
Annotation Cluster 120	Enrichment Score: 0.37758853283645055
Category	Term	Count	%	PValue	Genes	List Total	Pop Hits	Pop Total	Fold Enrichment
GOTERM_BP_FAT	GO:0046474~glycerophospholipid biosynthetic process	6	0.768246	0.199692	PIGK, PLA2G4A, PLD1, PIGM, DPM2, PCYT1A	620	68	13528	1.92524
GOTERM_BP_FAT	GO:0045017~glycerolipid biosynthetic process	6	0.768246	0.303367	PIGK, PLA2G4A, PLD1, PIGM, DPM2, PCYT1A	620	80	13528	1.63645
KEGG_PATHWAY	hsa00563:Glycosylphosphatidylinositol(GPI)-anchor biosynthesis	3	0.384123	0.331768	PIGK, PIGM, DPM2	241	25	5085	2.53195
GOTERM_BP_FAT	GO:0030384~phosphoinositide metabolic process	5	0.640205	0.430454	PIGK, PIGM, DPM2, FIG4, PIP4K2A	620	73	13528	1.49448
GOTERM_BP_FAT	GO:0006497~protein amino acid lipidation	4	0.512164	0.439616	ZDHHC2, PIGK, PIGM, DPM2	620	53	13528	1.64674
GOTERM_BP_FAT	GO:0006506~GPI anchor biosynthetic process	3	0.384123	0.465138	PIGK, PIGM, DPM2	620	34	13528	1.92524
GOTERM_BP_FAT	GO:0006505~GPI anchor metabolic process	3	0.384123	0.480336	PIGK, PIGM, DPM2	620	35	13528	1.87023
GOTERM_BP_FAT	GO:0042158~lipoprotein biosynthetic process	4	0.512164	0.499144	ZDHHC2, PIGK, PIGM, DPM2	620	58	13528	1.50478
GOTERM_BP_FAT	GO:0046489~phosphoinositide biosynthetic process	3	0.384123	0.55217	PIGK, PIGM, DPM2	620	40	13528	1.63645
GOTERM_BP_FAT	GO:0042157~lipoprotein metabolic process	4	0.512164	0.71536	ZDHHC2, PIGK, PIGM, DPM2	620	80	13528	1.09097
Annotation Cluster 121	Enrichment Score: 0.3705446129939506
Category	Term	Count	%	PValue	Genes	List Total	Pop Hits	Pop Total	Fold Enrichment
GOTERM_BP_FAT	GO:0005976~polysaccharide metabolic process	8	1.02433	0.245591	CHID1, SPOCK3, PHKB, CHST11, FOXC1, MAT2B, CPS1, AGL	620	111	13528	1.57257
GOTERM_BP_FAT	GO:0015980~energy derivation by oxidation of organic compounds	9	1.15237	0.338468	SLC25A12, NDUFB3, NDUFB5, SLC1A3, PHKB, CPS1, SUCLA2, NDUFAF1, AGL	620	144	13528	1.36371
GOTERM_BP_FAT	GO:0044264~cellular polysaccharide metabolic process	4	0.512164	0.439616	PHKB, MAT2B, CPS1, AGL	620	53	13528	1.64674
GOTERM_BP_FAT	GO:0005977~glycogen metabolic process	3	0.384123	0.480336	PHKB, CPS1, AGL	620	35	13528	1.87023
GOTERM_BP_FAT	GO:0044042~glucan metabolic process	3	0.384123	0.495265	PHKB, CPS1, AGL	620	36	13528	1.81828
GOTERM_BP_FAT	GO:0006073~cellular glucan metabolic process	3	0.384123	0.495265	PHKB, CPS1, AGL	620	36	13528	1.81828
GOTERM_BP_FAT	GO:0006112~energy reserve metabolic process	3	0.384123	0.591786	PHKB, CPS1, AGL	620	43	13528	1.52228
Annotation Cluster 122	Enrichment Score: 0.3677046221736251
Category	Term	Count	%	PValue	Genes	List Total	Pop Hits	Pop Total	Fold Enrichment
GOTERM_BP_FAT	GO:0009057~macromolecule catabolic process	43	5.50576	0.158807	PSMB10, NCBP1, UBE3B, USP5, RAD23A, PABPC4, EDEM3, HSPA1B, SENP7, AUH, G2E3, TPP1, HECTD3, FBXO3, USP33, MYC, FBXL18, UBL7, EXOSC7, DFFA, UBE4B, HERC5, GTF2H4, HERC4, SUGT1, RNASEH2A, CPS1, CDK5, ATG3, ABCG1, PSMB9, USP28, MNAT1, UHRF2, CHID1, ATG4C, PIAS4, PSME2, USP21, KLHL13, CAND2, USP48, FAF1	620	781	13528	1.20132
GOTERM_BP_FAT	GO:0044265~cellular macromolecule catabolic process	38	4.86556	0.274601	PSMB10, NCBP1, UBE3B, USP5, RAD23A, PABPC4, EDEM3, HSPA1B, SENP7, AUH, G2E3, HECTD3, FBXO3, MYC, USP33, FBXL18, UBL7, EXOSC7, DFFA, UBE4B, HERC5, GTF2H4, HERC4, RNASEH2A, SUGT1, ATG3, PSMB9, MNAT1, USP28, UHRF2, ATG4C, PIAS4, PSME2, USP21, KLHL13, CAND2, USP48, FAF1	620	725	13528	1.14364
SP_PIR_KEYWORDS	ubl conjugation pathway	24	3.07298	0.319042	UBL7, UBE3B, USP5, UBE4B, HERC5, HERC4, SUGT1, ATG3, SENP7, DCAF13, USP28, G2E3, DCAF11, UHRF2, PIAS4, ATG4C, KLHL13, USP21, CAND2, HECTD3, USP48, FBXO3, USP33, FBXL18	778	509	19235	1.16575
GOTERM_MF_FAT	GO:0016881~acid-amino acid ligase activity	11	1.40845	0.409725	G2E3, UHRF2, UBE3B, PIAS4, WDSUB1, UBE4B, HERC5, HECTD3, HERC4, FBXO3, ATG3	581	201	12983	1.22291
GOTERM_BP_FAT	GO:0006511~ubiquitin-dependent protein catabolic process	13	1.66453	0.429687	PSMB10, RAD23A, USP5, UBE4B, EDEM3, PSMB9, USP28, UHRF2, PSME2, USP21, USP48, FAF1, USP33	620	242	13528	1.17211
GOTERM_BP_FAT	GO:0043632~modification-dependent macromolecule catabolic process	28	3.58515	0.468727	PSMB10, UBE3B, RAD23A, USP5, EDEM3, SENP7, G2E3, HECTD3, FBXO3, USP33, FBXL18, UBL7, UBE4B, HERC5, HERC4, SUGT1, ATG3, PSMB9, USP28, UHRF2, PIAS4, ATG4C, PSME2, KLHL13, USP21, CAND2, FAF1, USP48	620	574	13528	1.06436
GOTERM_BP_FAT	GO:0019941~modification-dependent protein catabolic process	28	3.58515	0.468727	PSMB10, UBE3B, RAD23A, USP5, EDEM3, SENP7, G2E3, HECTD3, FBXO3, USP33, FBXL18, UBL7, UBE4B, HERC5, HERC4, SUGT1, ATG3, PSMB9, USP28, UHRF2, PIAS4, ATG4C, PSME2, KLHL13, USP21, CAND2, FAF1, USP48	620	574	13528	1.06436
GOTERM_BP_FAT	GO:0030163~protein catabolic process	29	3.71319	0.56451	PSMB10, UBE3B, RAD23A, USP5, EDEM3, SENP7, G2E3, TPP1, HECTD3, FBXO3, USP33, FBXL18, UBL7, UBE4B, HERC5, HERC4, SUGT1, ATG3, PSMB9, USP28, UHRF2, PIAS4, ATG4C, PSME2, KLHL13, USP21, CAND2, FAF1, USP48	620	622	13528	1.0173
GOTERM_BP_FAT	GO:0051603~proteolysis involved in cellular protein catabolic process	28	3.58515	0.56506	PSMB10, UBE3B, RAD23A, USP5, EDEM3, SENP7, G2E3, HECTD3, FBXO3, USP33, FBXL18, UBL7, UBE4B, HERC5, HERC4, SUGT1, ATG3, PSMB9, USP28, UHRF2, PIAS4, ATG4C, PSME2, KLHL13, USP21, CAND2, FAF1, USP48	620	600	13528	1.01824
GOTERM_BP_FAT	GO:0044257~cellular protein catabolic process	28	3.58515	0.575771	PSMB10, UBE3B, RAD23A, USP5, EDEM3, SENP7, G2E3, HECTD3, FBXO3, USP33, FBXL18, UBL7, UBE4B, HERC5, HERC4, SUGT1, ATG3, PSMB9, USP28, UHRF2, PIAS4, ATG4C, PSME2, KLHL13, USP21, CAND2, FAF1, USP48	620	603	13528	1.01317
GOTERM_BP_FAT	GO:0006508~proteolysis	41	5.24968	0.912701	PSMB10, UBE3B, USP5, RAD23A, EDEM3, SENP7, PIGK, G2E3, TPP1, TPP2, HECTD3, FBXO3, PCSK7, USP33, OMA1, FBXL18, PLAT, UBL7, OSGEP, CR2, UBE4B, HERC5, HERC4, SUGT1, ATG3, C9ORF3, PSMB9, APEH, USP28, BLMH, UHRF2, ATG4C, PIAS4, PSME2, USP21, KLHL13, CAND2, TEP1, USP48, FAF1, PLAU	620	1054	13528	0.84876
Annotation Cluster 123	Enrichment Score: 0.3585732843371131
Category	Term	Count	%	PValue	Genes	List Total	Pop Hits	Pop Total	Fold Enrichment
UP_SEQ_FEATURE	domain:Sema	3	0.384123	0.360406	PLXNA2, SEMA3E, SEMA3A	777	31	19113	2.3805
SMART	SM00630:Sema	3	0.384123	0.369706	PLXNA2, SEMA3E, SEMA3A	377	31	9079	2.33054
INTERPRO	IPR001627:Semaphorin/CD100 antigen	3	0.384123	0.392612	PLXNA2, SEMA3E, SEMA3A	725	31	16659	2.22367
KEGG_PATHWAY	hsa04360:Axon guidance	8	1.02433	0.408305	UNC5B, PLXNA2, SEMA3E, SEMA3A, UNC5C, CHP, CDK5, SLIT2	241	129	5085	1.3085
SMART	SM00423:PSI	3	0.384123	0.561715	PLXNA2, SEMA3E, SEMA3A	377	45	9079	1.60548
INTERPRO	IPR003659:Plexin/semaphorin/integrin	3	0.384123	0.588095	PLXNA2, SEMA3E, SEMA3A	725	45	16659	1.53186
Annotation Cluster 124	Enrichment Score: 0.3546182953904347
Category	Term	Count	%	PValue	Genes	List Total	Pop Hits	Pop Total	Fold Enrichment
SP_PIR_KEYWORDS	helicase	9	1.15237	0.175219	DHX9, DDX49, PIF1, EIF4A2, GTF2F2, DHX34, RUVBL1, SMARCA1, HELLS	778	134	19235	1.66054
INTERPRO	IPR002464:DNA/RNA helicase, ATP-dependent, DEAH-box type, conserved site	4	0.512164	0.239473	DHX9, DHX34, EXOC4, SMARCA1	725	39	16659	2.35671
GOTERM_MF_FAT	GO:0004386~helicase activity	9	1.15237	0.288602	DHX9, DDX49, PIF1, EIF4A2, GTF2F2, DHX34, RUVBL1, SMARCA1, HELLS	581	140	12983	1.43653
UP_SEQ_FEATURE	domain:Helicase C-terminal	6	0.768246	0.423576	DHX9, DDX49, EIF4A2, DHX34, SMARCA1, HELLS	777	105	19113	1.40563
SMART	SM00490:HELICc	6	0.768246	0.448854	DHX9, DDX49, EIF4A2, DHX34, SMARCA1, HELLS	377	106	9079	1.36314
UP_SEQ_FEATURE	domain:Helicase ATP-binding	6	0.768246	0.463517	DHX9, DDX49, EIF4A2, DHX34, SMARCA1, HELLS	777	110	19113	1.34173
SMART	SM00487:DEXDc	6	0.768246	0.473189	DHX9, DDX49, EIF4A2, DHX34, SMARCA1, HELLS	377	109	9079	1.32563
INTERPRO	IPR001650:DNA/RNA helicase, C-terminal	6	0.768246	0.499215	DHX9, DDX49, EIF4A2, DHX34, SMARCA1, HELLS	725	107	16659	1.28848
INTERPRO	IPR014021:Helicase, superfamily 1 and 2, ATP-binding	6	0.768246	0.499215	DHX9, DDX49, EIF4A2, DHX34, SMARCA1, HELLS	725	107	16659	1.28848
INTERPRO	IPR014001:DEAD-like helicase, N-terminal	6	0.768246	0.515682	DHX9, DDX49, EIF4A2, DHX34, SMARCA1, HELLS	725	109	16659	1.26484
GOTERM_MF_FAT	GO:0003678~DNA helicase activity	3	0.384123	0.539005	DHX9, PIF1, RUVBL1	581	40	12983	1.67595
GOTERM_MF_FAT	GO:0008026~ATP-dependent helicase activity	5	0.640205	0.64315	DHX9, DDX49, PIF1, EIF4A2, GTF2F2	581	98	12983	1.1401
GOTERM_MF_FAT	GO:0070035~purine NTP-dependent helicase activity	5	0.640205	0.64315	DHX9, DDX49, PIF1, EIF4A2, GTF2F2	581	98	12983	1.1401
INTERPRO	IPR011545:DNA/RNA helicase, DEAD/DEAH box type, N-terminal	3	0.384123	0.749713	DHX9, DDX49, EIF4A2	725	61	16659	1.13006
Annotation Cluster 125	Enrichment Score: 0.3536479041626065
Category	Term	Count	%	PValue	Genes	List Total	Pop Hits	Pop Total	Fold Enrichment
GOTERM_BP_FAT	GO:0030097~hemopoiesis	15	1.92061	0.193978	EGR1, EOMES, PML, MINK1, BPGM, KIT, MEN1, HDAC5, HDAC4, G6PD, PKNOX1, PLCG2, RTKN2, HOXA9, PBX1	620	236	13528	1.38682
GOTERM_BP_FAT	GO:0002520~immune system development	16	2.04866	0.282885	EGR1, EOMES, PML, LIG3, MINK1, BPGM, KIT, MEN1, HDAC5, HDAC4, G6PD, PKNOX1, PLCG2, RTKN2, HOXA9, PBX1	620	276	13528	1.26489
GOTERM_BP_FAT	GO:0048534~hemopoietic or lymphoid organ development	15	1.92061	0.303631	EGR1, EOMES, PML, MINK1, BPGM, KIT, MEN1, HDAC5, HDAC4, G6PD, PKNOX1, PLCG2, RTKN2, HOXA9, PBX1	620	260	13528	1.25881
GOTERM_BP_FAT	GO:0030098~lymphocyte differentiation	7	0.896287	0.332372	EGR1, HDAC5, HDAC4, PKNOX1, PLCG2, EOMES, MINK1	620	103	13528	1.48287
GOTERM_BP_FAT	GO:0002521~leukocyte differentiation	8	1.02433	0.392665	EGR1, HDAC5, HDAC4, PKNOX1, PLCG2, EOMES, MINK1, KIT	620	131	13528	1.33248
GOTERM_BP_FAT	GO:0046649~lymphocyte activation	11	1.40845	0.42687	EGR1, HDAC5, HDAC4, PKNOX1, ULBP3, PLCG2, EOMES, MINK1, SKAP2, ICOSLG, HELLS	620	199	13528	1.20609
GOTERM_BP_FAT	GO:0042113~B cell activation	5	0.640205	0.461192	HDAC5, HDAC4, PLCG2, SKAP2, ICOSLG	620	76	13528	1.43548
GOTERM_BP_FAT	GO:0045321~leukocyte activation	12	1.53649	0.552935	EGR1, HDAC5, HDAC4, PKNOX1, ULBP3, PLCG2, EOMES, MINK1, STXBP2, SKAP2, ICOSLG, HELLS	620	242	13528	1.08195
GOTERM_BP_FAT	GO:0030217~T cell differentiation	4	0.512164	0.576685	EGR1, PKNOX1, EOMES, MINK1	620	65	13528	1.34273
GOTERM_BP_FAT	GO:0030183~B cell differentiation	3	0.384123	0.651881	HDAC5, HDAC4, PLCG2	620	48	13528	1.36371
GOTERM_BP_FAT	GO:0001775~cell activation	12	1.53649	0.768393	EGR1, HDAC5, HDAC4, PKNOX1, ULBP3, PLCG2, EOMES, MINK1, STXBP2, SKAP2, ICOSLG, HELLS	620	287	13528	0.912308
GOTERM_BP_FAT	GO:0042110~T cell activation	5	0.640205	0.834311	EGR1, PKNOX1, EOMES, MINK1, ICOSLG	620	126	13528	0.865847
Annotation Cluster 126	Enrichment Score: 0.34965788765877853
Category	Term	Count	%	PValue	Genes	List Total	Pop Hits	Pop Total	Fold Enrichment
GOTERM_BP_FAT	GO:0007043~cell-cell junction assembly	3	0.384123	0.198078	TLN2, GJA1, AMOT	620	18	13528	3.63656
GOTERM_BP_FAT	GO:0045216~cell-cell junction organization	3	0.384123	0.480336	TLN2, GJA1, AMOT	620	35	13528	1.87023
[truncated: 983 more rows]
