# Supplementary material for: REST is a hypoxia-responsive transcriptional repressor
Source: Sci Rep. 2016 Aug 17;6:31355. doi: 10.1038/srep31355 (PMC4987654; doi:10.1038/srep31355)
Supplement: Supplementary Table 3 [file srep31355-s5.xls]

## Sheet: Table S3
Supplementary Table S3. REST-dependent genes repressed in normoxia.
Significance and log base 2 (mean Fold over normoxic gene expression) values for each differentially expressed gene are shown. Only genes differentially expressed (q<0.05) in both EdgeR and CUffDiff were selected.
					21%-REST_RNAi
					EdgeR		CuffDiff
			Gene_ID		log2(FC)	q	log2(FC)	q
			ZCCHC3		0.38289	0.000227083	0.393824	0.00261295
			NUDCD3		0.431531	9.70547e-05	0.409794	0.00484022
			ZBTB5		0.443403	0.000375433	0.467225	0.00261295
			TRAF3		0.449002	0.00014177	0.421286	0.00685557
			BEX1		0.450396	0.000241936	0.499271	0.00261295
			PDE8A		0.455024	0.000174128	0.478112	0.00261295
			FGFR3		0.45602	3.86018e-05	0.492167	0.00261295
			ADAM15		0.468319	1.9443e-05	0.483934	0.00261295
			SNAI2		0.470308	3.36162e-05	0.463567	0.00261295
			STX12		0.475597	0.000182868	0.491601	0.00261295
			SPIRE2		0.483644	0.000119852	0.497432	0.00261295
			MADD		0.487578	8.47963e-06	0.411005	0.00261295
			SARM1		0.494681	3.64792e-06	0.76984	0.00484022
			ZW10		0.497182	1.61124e-05	0.499453	0.00261295
			BICD2		0.503324	6.89644e-05	0.473701	0.00261295
			JPH3		0.506682	2.00648e-05	0.4927	0.00261295
			TMEM180		0.515402	1.87929e-05	0.477206	0.00261295
			PLEKHG4		0.516239	7.74784e-05	0.535759	0.00261295
			RAB11FIP4		0.524345	3.51612e-06	0.639294	0.00261295
			ELOVL2		0.537321	0.000220713	0.470245	0.00261295
			OGFR		0.546904	0.000123398	0.527174	0.00261295
			ZNF589		0.548916	0.000185828	0.476262	0.00261295
			GANAB		0.556487	1.60798e-09	0.556404	0.00261295
			HSDL2		0.560009	3.99971e-07	0.524526	0.00261295
			PCNXL3		0.561478	7.2232e-07	0.499606	0.00261295
			SLC39A3		0.569726	3.18173e-05	0.548901	0.00261295
			SLC33A1		0.582102	0.000444703	0.639552	0.00261295
			NES		0.587619	0.000422163	0.569759	0.00261295
			NOLC1		0.599135	1.5687e-11	0.583647	0.00261295
			ANKRD13B		0.605147	7.5794e-07	0.456391	0.00261295
			MESDC2		0.606582	1.51192e-07	0.59893	0.00261295
			PRSS12		0.610293	1.96816e-05	0.528236	0.00484022
			SLC16A9		0.625908	4.50451e-06	0.560633	0.00261295
			SYT2		0.634717	3.71973e-05	0.72228	0.00261295
			PPP1R9A		0.637653	0.000222798	0.447647	0.0275825
			APLP1		0.640039	5.67829e-05	0.591311	0.00261295
			PDZD4		0.643065	9.72508e-06	0.526175	0.00261295
			MED11		0.665149	6.94768e-06	0.483572	0.0486764
			ARHGEF9		0.666036	4.13654e-06	0.625673	0.00261295
			ALPL		0.667771	3.11025e-05	0.567181	0.00261295
			NPTX2		0.66957	4.45945e-08	0.668261	0.00261295
			CRMP1		0.724383	8.63468e-11	0.741921	0.00261295
			EMILIN2		0.730356	1.38862e-07	0.641156	0.00261295
			TUBB3		0.742847	7.23954e-07	0.806968	0.00261295
			STMN3		0.763734	1.99569e-08	0.779429	0.00261295
			CAMKV		0.764727	7.78835e-11	0.733598	0.00261295
			NELL2		0.769508	8.69877e-13	0.779593	0.00261295
			HIC1		0.776388	3.51662e-06	0.769503	0.00261295
			GDAP1		0.777618	8.81766e-11	0.791091	0.00261295
			RAB3C		0.778393	7.52467e-06	0.96473	0.00261295
			ZNF267		0.778662	4.12119e-06	0.774775	0.00261295
			OGDHL		0.78082	2.27183e-10	0.795702	0.00261295
			SETD7		0.781762	1.24668e-05	0.822525	0.00261295
			SLC6A17		0.782982	3.14825e-05	0.981465	0.00261295
			ATP1A3		0.806314	8.17552e-13	0.798917	0.00261295
			GABBR2		0.810117	2.22219e-06	0.813489	0.00261295
			ZNF587B		0.81592	6.1583e-05	0.531862	0.0226714
			FBXO41		0.862916	2.52996e-09	0.876807	0.00261295
			LRRC16B		0.866184	1.79966e-06	1.04437	0.00261295
			HCN3		0.868258	1.21027e-06	0.95442	0.00261295
			SYT7		0.890451	2.11845e-11	0.871373	0.00261295
			GPRIN1		0.893705	1.22628e-15	0.872476	0.00261295
			PHF21B		0.900207	2.62284e-12	1.00153	0.00261295
			RAP1GAP		0.90927	9.00407e-11	0.940516	0.00261295
			MAPK8IP1		0.911622	4.48337e-13	0.85146	0.00261295
			G3BP2		0.911758	3.62213e-13	0.910728	0.00261295
			C3orf14		0.930024	1.31687e-10	0.815563	0.00261295
			KCNC1		0.945162	6.27713e-12	0.921648	0.00261295
			ZNF616		0.946552	7.5844e-06	1.06031	0.00261295
			HABP4		0.960268	4.76113e-12	1.02694	0.00261295
			ACSL6		0.979288	1.36554e-07	0.915439	0.00261295
			INA		0.992434	2.28651e-15	0.988892	0.00261295
			KREMEN2		1.00411	2.6695e-08	0.793492	0.00261295
			NFASC		1.00622	3.88941e-08	0.8168	0.00484022
			C6orf174		1.00997	5.47647e-05	1.07604	0.00261295
			RTN2		1.01154	4.11035e-12	0.61835	0.00261295
			CASP7		1.03177	8.24904e-15	0.976789	0.00261295
			UNC5A		1.04413	1.45108e-08	0.974899	0.00261295
			MAPK8IP2		1.04776	2.16509e-19	1.01595	0.00261295
			GNG4		1.05399	4.40704e-23	1.01639	0.00261295
			SLC5A5		1.05555	6.14466e-05	0.911563	0.00261295
			SEZ6L2		1.09254	2.22924e-19	1.04875	0.00261295
			TPM4		1.09901	1.41739e-26	1.10321	0.00261295
			SCN8A		1.10509	9.40591e-09	1.12934	0.00261295
			FSTL4		1.1073	4.72907e-06	1.12674	0.00261295
			PRUNE2		1.12229	7.66036e-08	1.18864	0.00261295
			PGBD5		1.12777	1.30087e-22	1.13928	0.00261295
			FGF12		1.15684	2.5872e-06	1.37741	0.00261295
			CABP1		1.16955	9.78629e-10	1.09071	0.00261295
			SCAMP5		1.20594	4.45956e-26	1.19241	0.00261295
			GNAO1		1.22398	9.73636e-22	1.20435	0.00261295
			STXBP5L		1.25612	5.07359e-07	1.29303	0.00261295
			CECR6		1.30226	7.02682e-14	1.28806	0.00261295
			PHYHIPL		1.30856	7.12682e-06	2.40242	0.00261295
			RAB39A		1.3275	4.55121e-05	1.249	0.00261295
			VSTM2L		1.33775	1.27225e-08	1.36387	0.00261295
			NEFM		1.39588	1.01191e-32	1.38212	0.00261295
			FAM155A		1.47947	4.78689e-08	1.57095	0.00261295
			SYT14		1.52126	1.20847e-06	1.3614	0.00261295
			SRRM3		1.52301	6.43757e-24	1.55917	0.00261295
			KCNC3		1.54926	2.20051e-10	1.51008	0.00261295
			DISP2		1.55348	2.87089e-19	1.63039	0.00261295
			SPTBN4		1.57545	8.45377e-18	1.91168	0.00261295
			CELSR3		1.61407	4.64524e-22	1.5571	0.00261295
			ANK1		1.64673	1.48577e-18	1.63418	0.00261295
			TMEM198		1.65116	9.52755e-28	1.76466	0.00261295
			SLC8A2		1.68537	7.68862e-09	1.89326	0.00261295
			DLGAP3		1.69679	9.12241e-20	1.71347	0.00261295
			SYP		1.70923	1.44648e-39	1.6999	0.00261295
			POU4F2		1.7467	1.47756e-06	1.57323	0.00261295
			RIMS2		1.77339	4.03989e-12	1.76682	0.00261295
			TMEM179		1.77778	1.00957e-06	2.06216	0.00261295
			NCAN		1.8072	1.0883e-14	1.62407	0.00261295
			CAMK2N2		1.82682	1.48232e-24	1.57336	0.00261295
			TMEM145		1.84862	1.34628e-32	1.86188	0.00261295
			HPCA		1.87567	6.41464e-11	3.42045	0.0106469
			SCN3B		1.89039	6.33723e-18	1.81313	0.00261295
			MMP24		1.89314	4.76246e-42	1.94438	0.00261295
			CCDC64		1.9179	1.69459e-29	1.77847	0.00261295
			KCNB1		1.91844	1.56343e-11	2.31712	0.00261295
			RLTPR		1.94262	1.64932e-46	1.97648	0.00261295
			GABRD		1.97373	1.22779e-21	2.07902	0.00261295
			CELF4		1.99159	3.94504e-11	2.00015	0.00261295
			BSN		2.02	2.88032e-16	1.98891	0.00261295
			STMN2		2.1125	1.22449e-10	2.33538	0.00261295
			CACNA1B		2.12676	5.31397e-34	2.17356	0.00261295
			PTCHD2		2.14945	4.35035e-15	1.97751	0.00261295
			KCNK12		2.1622	4.76217e-07	2.39715	0.00261295
			PTPRN2		2.24013	7.06543e-17	2.04725	0.00261295
			KCNH4		2.2736	5.46529e-10	2.37951	0.00261295
			GRM2		2.36964	2.87554e-07	2.41284	0.0167689
			PSD		2.40366	5.18016e-26	2.28648	0.00261295
			VSTM2A		2.40488	1.3103e-06	2.28833	0.00877391
			VGF		2.42531	5.77332e-31	2.52359	0.00261295
			SMPD3		2.46318	5.65777e-24	2.46087	0.00261295
			CPLX1		2.56174	9.99528e-88	2.4868	0.00261295
			AP3B2		2.59943	1.72895e-77	2.6157	0.00261295
			TMEM151A		2.62348	2.00095e-15	2.03273	0.00261295
			CDK5R2		2.6546	4.69574e-23	2.60906	0.00261295
			SYN1		2.672	1.91997e-49	2.8651	0.00261295
			SVOP		2.91818	1.01008e-11	3.16269	0.00685557
			L1CAM		2.97994	3.84197e-56	2.98956	0.00261295
			ASPHD1		3.07619	1.31511e-55	3.14516	0.00261295
			SNAP25		3.22864	1.1013e-26	3.14275	0.0479574
			CELF3		3.301	1.6438e-35	3.43426	0.00261295
			GOLGA7B		3.68337	2.94063e-29	3.47324	0.00261295
			SCRT1		3.71946	7.64478e-14	4.17053	0.00261295
			SLITRK1		3.76168	2.35414e-31	3.83491	0.00261295
			RUNDC3A		3.76594	2.46198e-45	3.544	0.00261295
			DRD2		3.79577	2.02585e-23	3.86382	0.00261295
			FSTL5		3.90891	1.0871e-22	4.01898	0.00261295
			CPNE4		3.98779	1.78769e-20	3.69957	0.00261295
			HRH3		4.03131	4.41694e-27	4.29277	0.00261295
			FAM123C		4.09722	1.97374e-26	4.4311	0.00877391
			PAX5		4.32039	7.74325e-32	4.40834	0.00261295
			GPR158		4.48777	9.37498e-31	4.47072	0.00261295
			LOC254559		4.56062	4.59788e-58	4.76844	0.00261295
			UNC13A		4.64047	1.52114e-166	4.76434	0.00261295
			SCG3		4.7223	1.24109e-139	4.66475	0.00261295
			CHGB		4.8989	3.82691e-90	4.95198	0.00261295
			ACTL6B		5.0088	3.40009e-82	5.51567	0.00261295
			CHGA		5.26008	2.90938e-176	5.29449	0.00261295
			MIR7-3HG		5.8682	7.31787e-08	#NAME?	0.00261295
			CPLX2		6.66409	9.66908e-205	6.55256	0.00261295
