# Supplementary material for: REST is a hypoxia-responsive transcriptional repressor
Source: Sci Rep. 2016 Aug 17;6:31355. doi: 10.1038/srep31355 (PMC4987654; doi:10.1038/srep31355)
Supplement: Supplementary Table 4 [file srep31355-s6.xls]

## Sheet: Sheet5
					Supplementary Table S4. Overlap of REST repressed genes in normoxia and hypoxia in the HEK293 cell line (current study) with REST ChIP-seq or ChIP-PET hits on 5 different cell types.												Notes:	HEK293: REST repressed genes in hypoxia, identified in this study.
																		ESC: ChIP-Seq-based REST target genes in human ESC (Satoh et al. 2013).
					Match in at least:	1 dataset					Match in at least:	1 dataset						Jurkat: ChIP-seq based REST target genes overlapping between human ESC and Jurkat T cells (Satoh et al. 2013, Johnson et al. 2007)
					Total matches:	105					Total matches:	36						E14: ChIP-PET based REST target genes on ESC (Johnson et al. 2008).
					Total % overlap:	64.0244					Total % overlap:	17.9104						NS5: ChIP-PET based REST target genes on NS5 neuronal stem cells (Johnson et al. 2008).
																	References:	Satoh et al. 2013 Bioinformatics and Biology insights ChIP-Seq Data Mining: Remarkable Differences in NRSF/REST Target Genes between Human ESC and ESC-Derived Neurons, using ENCODE data generated by Dr Richard Myers, HudsonAlpha Institute for Biotechnology (HAIB) (http://encodeproject.org/ENCODE/).
					Common:	63	39	71	59		Common:	63	39	71	59			Johnson et al. 2007 Science Genome-wide mapping of in vivo protein-DNA interactions.
					%	38.4146	23.7805	43.2927	35.9756		%	31.3433	19.403	35.3234	29.3532			Johnson et al. 2008 PLoS Biology REST Regulates Distinct Transcriptional Networks in Embryonic and Neural Stem Cells
					REST targets in 21%	ESC	Jurkat	E14	NS5		REST targets in 1%	ESC	Jurkat	E14	NS5
					gene symbol	Match (in green)					gene symbol	Match (in green)
					ZCCHC3	#N/A	#N/A	#N/A	#N/A		RAB3C	1	#N/A	887	712
					NUDCD3	#N/A	#N/A	#N/A	#N/A		DLX5	#N/A	#N/A	#N/A	#N/A
					ZBTB5	#N/A	#N/A	#N/A	#N/A		FMO4	1000	#N/A	#N/A	#N/A
					TRAF3	#N/A	#N/A	#N/A	#N/A		SCLY	#N/A	#N/A	#N/A	#N/A		Summary:	REST normoxic genes:		164
					BEX1	#N/A	#N/A	#N/A	#N/A		MYCBP	#N/A	#N/A	#N/A	#N/A			REST hypoxic genes:		201
					PDE8A	#N/A	#N/A	#N/A	#N/A		SOX5	#N/A	#N/A	#N/A	#N/A			normoxic ChIP:		105
					FGFR3	1938	#N/A	#N/A	#N/A		DUSP18	#N/A	#N/A	#N/A	#N/A			hypoxic ChIP:		36
					ADAM15	#N/A	#N/A	#N/A	#N/A		LOC100506433	#N/A	#N/A	#N/A	#N/A
					SNAI2	#N/A	#N/A	#N/A	#N/A		CYP1B1	#N/A	#N/A	#N/A	#N/A
					STX12	#N/A	#N/A	#N/A	#N/A		TRADD	#N/A	#N/A	#N/A	#N/A
					SPIRE2	368	354	1715	320		GALNT14	#N/A	#N/A	#N/A	#N/A
					MADD	353	207	682	17		LBX1	#N/A	#N/A	614	#N/A
					SARM1	#N/A	#N/A	#N/A	#N/A		BCHE	1611	#N/A	#N/A	#N/A
					ZW10	#N/A	#N/A	#N/A	#N/A		PTPRG	#N/A	#N/A	#N/A	#N/A
					BICD2	#N/A	#N/A	#N/A	#N/A		OSBPL10	#N/A	#N/A	#N/A	#N/A
					JPH3	1894	177	1570	318		RFX3	#N/A	#N/A	#N/A	#N/A
					TMEM180	#N/A	#N/A	#N/A	#N/A		NES	487	#N/A	#N/A	#N/A
					PLEKHG4	#N/A	#N/A	#N/A	#N/A		MDGA2	#N/A	#N/A	#N/A	#N/A
					RAB11FIP4	#N/A	#N/A	416	#N/A		ITGA8	#N/A	#N/A	#N/A	#N/A
					ELOVL2	670	#N/A	2047	#N/A		DEPTOR	#N/A	#N/A	#N/A	#N/A
					OGFR	#N/A	#N/A	#N/A	#N/A		TBC1D19	#N/A	#N/A	#N/A	#N/A
					ZNF589	#N/A	#N/A	#N/A	#N/A		IGSF21	683	#N/A	2004	28
					GANAB	#N/A	#N/A	#N/A	#N/A		LOC100506334	#N/A	#N/A	#N/A	#N/A
					HSDL2	#N/A	#N/A	#N/A	#N/A		LPAR3	#N/A	#N/A	#N/A	#N/A
					PCNXL3	#N/A	#N/A	#N/A	#N/A		USP44	#N/A	#N/A	#N/A	#N/A
					SLC39A3	#N/A	#N/A	2341	815		HS6ST3	#N/A	#N/A	#N/A	#N/A
					SLC33A1	#N/A	#N/A	#N/A	#N/A		PLXDC2	#N/A	#N/A	49	#N/A
					NES	487	#N/A	#N/A	#N/A		TLL1	365	375	#N/A	#N/A
					NOLC1	#N/A	#N/A	#N/A	#N/A		PAQR8	#N/A	#N/A	#N/A	#N/A
					ANKRD13B	#N/A	#N/A	#N/A	#N/A		TSLP	#N/A	#N/A	#N/A	#N/A
					MESDC2	#N/A	#N/A	#N/A	#N/A		NR6A1	#N/A	#N/A	#N/A	#N/A
					PRSS12	#N/A	#N/A	#N/A	#N/A		TNIK	#N/A	#N/A	#N/A	#N/A
					SLC16A9	#N/A	#N/A	359	#N/A		CHSY3	1834	#N/A	#N/A	#N/A
					SYT2	484	#N/A	#N/A	2		LAMA4	#N/A	#N/A	#N/A	#N/A
					PPP1R9A	#N/A	#N/A	#N/A	#N/A		MLYCD	#N/A	#N/A	#N/A	#N/A
					APLP1	#N/A	#N/A	243	#N/A		TTLL1	#N/A	#N/A	1215	#N/A
					PDZD4	77	#N/A	#N/A	#N/A		TMEM216	#N/A	#N/A	#N/A	#N/A
					MED11	#N/A	#N/A	#N/A	#N/A		C10orf114	#N/A	#N/A	#N/A	#N/A
					ARHGEF9	#N/A	#N/A	#N/A	#N/A		DPYD	#N/A	#N/A	#N/A	#N/A
					ALPL	#N/A	#N/A	#N/A	#N/A		SYNJ1	286	365	#N/A	#N/A
					NPTX2	#N/A	#N/A	#N/A	#N/A		SLC8A1	1458	#N/A	1985	662
					CRMP1	#N/A	#N/A	736	756		DISP2	#N/A	#N/A	2328	#N/A
					EMILIN2	641	#N/A	#N/A	#N/A		MRM1	#N/A	#N/A	#N/A	#N/A
					TUBB3	#N/A	#N/A	1716	413		MED12	#N/A	#N/A	#N/A	#N/A
					STMN3	#N/A	#N/A	1913	14		COL14A1	#N/A	#N/A	#N/A	#N/A
					CAMKV	342	40	#N/A	#N/A		PDSS2	#N/A	#N/A	#N/A	#N/A
					NELL2	686	#N/A	1984	#N/A		SRGAP1	#N/A	#N/A	#N/A	#N/A
					HIC1	#N/A	#N/A	2393	592		C17orf104	#N/A	#N/A	#N/A	#N/A
					GDAP1	#N/A	#N/A	1992	#N/A		LIN7A	#N/A	#N/A	#N/A	#N/A
					RAB3C	#N/A	#N/A	887	712		FCHO1	#N/A	#N/A	#N/A	#N/A
					ZNF267	#N/A	#N/A	#N/A	#N/A		SLC44A5	#N/A	#N/A	#N/A	#N/A
					OGDHL	270	248	#N/A	#N/A		FITM2	#N/A	#N/A	#N/A	#N/A
					SETD7	#N/A	#N/A	#N/A	#N/A		DDN	#N/A	#N/A	#N/A	#N/A
					SLC6A17	#N/A	#N/A	1514	#N/A		MAP1A	#N/A	#N/A	#N/A	#N/A
					ATP1A3	#N/A	#N/A	2337	315		ATF7IP	#N/A	#N/A	#N/A	#N/A
					GABBR2	#N/A	#N/A	#N/A	#N/A		TMEM54	#N/A	#N/A	#N/A	#N/A
					ZNF587B	#N/A	#N/A	#N/A	#N/A		JOSD2	#N/A	#N/A	#N/A	#N/A
					FBXO41	#N/A	#N/A	1547	47		TCF24	#N/A	#N/A	#N/A	#N/A
					LRRC16B	#N/A	#N/A	#N/A	#N/A		SEMA3D	#N/A	#N/A	#N/A	#N/A
					HCN3	#N/A	#N/A	2251	181		ADRBK2	#N/A	#N/A	#N/A	#N/A
					SYT7	#N/A	#N/A	#N/A	#N/A		GPR176	#N/A	#N/A	#N/A	#N/A
					GPRIN1	273	145	2234	625		NEDD4	#N/A	#N/A	#N/A	#N/A
					PHF21B	173	#N/A	#N/A	#N/A		KIAA0564	#N/A	#N/A	#N/A	#N/A
					RAP1GAP	#N/A	#N/A	#N/A	#N/A		COL25A1	#N/A	#N/A	#N/A	#N/A
					MAPK8IP1	234	210	1997	18		ANKRD26	#N/A	#N/A	#N/A	#N/A
					G3BP2	#N/A	#N/A	#N/A	#N/A		SYT1	#N/A	#N/A	824	420
					C3orf14	606	29	#N/A	#N/A		KIAA0513	1838	#N/A	#N/A	#N/A
					KCNC1	198	179	#N/A	#N/A		TUBGCP4	855	#N/A	#N/A	#N/A
					ZNF616	#N/A	#N/A	#N/A	#N/A		ARFGEF1	#N/A	#N/A	#N/A	#N/A
					HABP4	#N/A	#N/A	#N/A	#N/A		CBX7	#N/A	#N/A	#N/A	#N/A
					ACSL6	#N/A	#N/A	1870	#N/A		TRIM44	92	382	#N/A	#N/A
					INA	#N/A	#N/A	616	364		SOX2	1960	#N/A	#N/A	#N/A
					KREMEN2	#N/A	#N/A	#N/A	#N/A		SORBS1	90	352	1989	#N/A
					NFASC	#N/A	#N/A	643	444		LRBA	#N/A	#N/A	#N/A	#N/A
					C6orf174	#N/A	#N/A	#N/A	#N/A		XYLB	316	400	1135	#N/A
					RTN2	478	318	1367	470		FAM188A	#N/A	#N/A	#N/A	#N/A
					CASP7	1605	#N/A	#N/A	#N/A		ALDH6A1	#N/A	#N/A	#N/A	#N/A
					UNC5A	#N/A	#N/A	2444	246		DNAJB4	#N/A	#N/A	#N/A	#N/A
					MAPK8IP2	#N/A	#N/A	#N/A	#N/A		MET	#N/A	#N/A	#N/A	#N/A
					GNG4	#N/A	#N/A	2046	#N/A		TTPAL	#N/A	#N/A	#N/A	#N/A
					SLC5A5	#N/A	#N/A	2161	414		LACTB	#N/A	#N/A	#N/A	#N/A
					SEZ6L2	363	336	#N/A	#N/A		PPP1R12B	732	#N/A	#N/A	#N/A
					TPM4	#N/A	#N/A	#N/A	#N/A		RNFT1	#N/A	#N/A	#N/A	#N/A
					SCN8A	#N/A	#N/A	#N/A	#N/A		DOCK4	#N/A	#N/A	444	#N/A
					FSTL4	151	130	1163	#N/A		ZFYVE21	#N/A	#N/A	#N/A	#N/A
					PRUNE2	657	292	#N/A	#N/A		ERLIN2	#N/A	#N/A	#N/A	#N/A
					PGBD5	574	#N/A	2160	738		GPC6	74	#N/A	#N/A	#N/A
					FGF12	718	#N/A	943	597		EXOC2	#N/A	#N/A	#N/A	#N/A
					CABP1	#N/A	#N/A	1528	#N/A		PARS2	#N/A	#N/A	#N/A	#N/A
					SCAMP5	632	#N/A	1967	72		MBOAT2	#N/A	#N/A	#N/A	#N/A
					GNAO1	2015	141	1389	#N/A		TBX3	1983	#N/A	#N/A	#N/A
					STXBP5L	634	362	#N/A	#N/A		NAB1	#N/A	#N/A	#N/A	#N/A
					CECR6	88	56	1946	45		CACNA1H	2072	33	2056	558
					PHYHIPL	6	273	1861	588		KIF21A	1916	#N/A	#N/A	#N/A
					RAB39A	#N/A	#N/A	#N/A	#N/A		FAM120A	#N/A	#N/A	#N/A	#N/A
					VSTM2L	#N/A	#N/A	#N/A	#N/A		ACACA	#N/A	#N/A	#N/A	#N/A
					NEFM	#N/A	#N/A	#N/A	#N/A		RB1	#N/A	#N/A	#N/A	#N/A
					FAM155A	#N/A	#N/A	#N/A	#N/A		SELRC1	#N/A	#N/A	#N/A	#N/A
					SYT14	26	368	19	715		AGPS	#N/A	#N/A	#N/A	#N/A
					SRRM3	#N/A	#N/A	#N/A	#N/A		GOLIM4	1330	#N/A	#N/A	#N/A
					KCNC3	#N/A	#N/A	#N/A	#N/A		SEC14L1	#N/A	#N/A	#N/A	#N/A
					DISP2	#N/A	#N/A	2328	#N/A		KIAA1468	#N/A	#N/A	#N/A	#N/A
					SPTBN4	106	355	#N/A	#N/A		DENND4A	#N/A	#N/A	#N/A	#N/A
					CELSR3	592	60	2440	844		VDR	#N/A	#N/A	#N/A	#N/A
					ANK1	#N/A	#N/A	273	706		ADAMTS3	#N/A	#N/A	#N/A	#N/A
					TMEM198	172	#N/A	#N/A	#N/A		CACHD1	1427	#N/A	#N/A	#N/A
					SLC8A2	931	#N/A	1955	469		PLS1	#N/A	#N/A	#N/A	#N/A
					DLGAP3	482	#N/A	2423	833		PRKCB	#N/A	#N/A	#N/A	#N/A
					SYP	73	366	629	#N/A		CCDC53	#N/A	#N/A	#N/A	#N/A
					POU4F2	20	281	1123	584		CUX2	646	84	#N/A	#N/A
					RIMS2	#N/A	#N/A	2053	747		HSDL2	#N/A	#N/A	#N/A	#N/A
					TMEM179	95	#N/A	#N/A	#N/A		ZKSCAN4	#N/A	#N/A	#N/A	#N/A
					NCAN	#N/A	#N/A	#N/A	#N/A		ZMYM4	#N/A	#N/A	#N/A	#N/A
					CAMK2N2	264	38	#N/A	#N/A		MIPOL1	#N/A	#N/A	#N/A	#N/A
					TMEM145	54	#N/A	#N/A	#N/A		PLRG1	#N/A	#N/A	#N/A	#N/A
					HPCA	#N/A	#N/A	2332	777		ARID3A	#N/A	#N/A	#N/A	#N/A
					SCN3B	166	329	1964	214		GIPC3	#N/A	#N/A	#N/A	#N/A
					MMP24	#N/A	#N/A	2329	752		MPND	#N/A	#N/A	#N/A	#N/A
					CCDC64	#N/A	#N/A	#N/A	#N/A		SLMAP	488	#N/A	#N/A	#N/A
					KCNB1	1981	178	2348	517		HEATR1	#N/A	#N/A	#N/A	#N/A
					RLTPR	205	#N/A	#N/A	#N/A		TMEM194A	#N/A	#N/A	#N/A	#N/A
					GABRD	#N/A	#N/A	2278	576		ANKIB1	#N/A	#N/A	#N/A	#N/A
					CELF4	103	57	#N/A	#N/A		TCF12	#N/A	#N/A	#N/A	#N/A
					BSN	#N/A	#N/A	306	678		CDK19	#N/A	#N/A	#N/A	#N/A
					STMN2	1087	361	#N/A	#N/A		COL4A5	#N/A	#N/A	#N/A	#N/A
					CACNA1B	498	32	2247	802		SLITRK3	#N/A	#N/A	#N/A	#N/A
					PTCHD2	1433	297	#N/A	#N/A		TYRO3	#N/A	#N/A	#N/A	#N/A
					KCNK12	325	184	2060	258		NNT	#N/A	#N/A	#N/A	#N/A
					PTPRN2	#N/A	#N/A	2231	682		C4orf32	#N/A	#N/A	#N/A	#N/A
					KCNH4	336	180	#N/A	#N/A		AMMECR1	#N/A	#N/A	#N/A	#N/A
					GRM2	#N/A	#N/A	#N/A	#N/A		ZBTB17	#N/A	#N/A	#N/A	#N/A
					PSD	849	#N/A	2346	140		GBF1	63	135	#N/A	#N/A
					VSTM2A	#N/A	#N/A	#N/A	#N/A		ZADH2	#N/A	#N/A	#N/A	#N/A
					VGF	#N/A	#N/A	#N/A	#N/A		ARHGEF26	#N/A	#N/A	#N/A	#N/A
					SMPD3	614	#N/A	#N/A	412		PIGN	#N/A	#N/A	#N/A	#N/A
					CPLX1	#N/A	#N/A	1938	190		MAP3K4	#N/A	#N/A	#N/A	#N/A
					AP3B2	458	11	2102	317		TAOK3	724	#N/A	#N/A	#N/A
					TMEM151A	#N/A	#N/A	#N/A	#N/A		GANAB	#N/A	#N/A	#N/A	#N/A
					CDK5R2	582	50	2296	6		ISG20L2	#N/A	#N/A	#N/A	#N/A
					SYN1	313	363	#N/A	#N/A		SRSF8	#N/A	#N/A	#N/A	#N/A
					SVOP	#N/A	#N/A	2087	795		MMS19	#N/A	#N/A	#N/A	#N/A
					L1CAM	15	193	2195	604		SFXN3	#N/A	#N/A	#N/A	#N/A
					ASPHD1	364	#N/A	#N/A	#N/A		PTPRK	#N/A	#N/A	#N/A	#N/A
					SNAP25	#N/A	#N/A	2422	835		SNX29	#N/A	#N/A	#N/A	#N/A
					CELF3	#N/A	#N/A	#N/A	#N/A		EPB41	#N/A	#N/A	#N/A	#N/A
					GOLGA7B	#N/A	#N/A	#N/A	#N/A		DHX37	#N/A	#N/A	#N/A	#N/A
					SCRT1	#N/A	#N/A	2446	829		PPM1H	#N/A	#N/A	#N/A	#N/A
					SLITRK1	#N/A	#N/A	479	#N/A		TRAPPC11	#N/A	#N/A	#N/A	#N/A
					RUNDC3A	281	#N/A	#N/A	#N/A		PPP2R5E	#N/A	#N/A	#N/A	#N/A
					DRD2	#N/A	#N/A	#N/A	416		BECN1	#N/A	#N/A	#N/A	#N/A
					FSTL5	#N/A	#N/A	1035	386		DYM	#N/A	#N/A	#N/A	#N/A
					CPNE4	#N/A	#N/A	2103	#N/A		MEF2C	1972	#N/A	#N/A	#N/A
					HRH3	121	166	2399	774		ICAM5	#N/A	#N/A	#N/A	#N/A
					FAM123C	#N/A	#N/A	#N/A	#N/A		DPP9	#N/A	#N/A	2438	838
					PAX5	#N/A	#N/A	#N/A	#N/A		RDX	#N/A	#N/A	#N/A	#N/A
					GPR158	#N/A	#N/A	#N/A	#N/A		PXK	#N/A	#N/A	#N/A	#N/A
					LOC254559	#N/A	#N/A	#N/A	#N/A		LRP5	#N/A	#N/A	#N/A	#N/A
					UNC13A	354	394	1962	757		TTC37	#N/A	#N/A	#N/A	#N/A
					SCG3	897	325	2221	418		EFR3A	#N/A	#N/A	#N/A	#N/A
					CHGB	#N/A	#N/A	2244	827		MSRB3	1134	#N/A	#N/A	#N/A
					ACTL6B	37	#N/A	2150	643		CABLES1	#N/A	#N/A	#N/A	#N/A
					CHGA	773	#N/A	2357	710		MAST1	#N/A	#N/A	294	#N/A
					MIR7-3HG	#N/A	#N/A	#N/A	#N/A		C9orf78	#N/A	#N/A	#N/A	#N/A
					CPLX2	461	81	2233	793		ADCY9	380	#N/A	#N/A	#N/A
											RBM45	937	306	#N/A	#N/A
											PPIP5K2	#N/A	#N/A	#N/A	#N/A
											HDAC1	#N/A	#N/A	#N/A	#N/A
											MEX3A	#N/A	#N/A	#N/A	#N/A
											TTF2	#N/A	#N/A	#N/A	#N/A
											NUP160	#N/A	#N/A	#N/A	#N/A
											DIP2A	#N/A	#N/A	#N/A	#N/A
											LAMB1	#N/A	#N/A	#N/A	#N/A
											PARP4	#N/A	#N/A	#N/A	#N/A
											NIPAL3	#N/A	#N/A	#N/A	#N/A
											FBXO18	#N/A	#N/A	#N/A	#N/A
											ESYT1	#N/A	#N/A	#N/A	#N/A
											SRGAP2	#N/A	#N/A	#N/A	#N/A
											LAMC1	2055	#N/A	#N/A	#N/A
											FAM114A2	#N/A	#N/A	#N/A	#N/A
											RNH1	#N/A	#N/A	#N/A	#N/A
											WDHD1	#N/A	#N/A	#N/A	#N/A
											OXCT1	#N/A	#N/A	#N/A	#N/A
											TMEM175	#N/A	#N/A	#N/A	#N/A
											GPAM	#N/A	#N/A	#N/A	#N/A
											TRIP12	#N/A	#N/A	#N/A	#N/A
											WNT5A	#N/A	#N/A	#N/A	#N/A
											HSPA4L	#N/A	#N/A	#N/A	#N/A
											CNKSR3	#N/A	#N/A	#N/A	#N/A
											RRNAD1	#N/A	#N/A	#N/A	#N/A
											SHB	#N/A	#N/A	#N/A	#N/A
											ZNF252	#N/A	#N/A	#N/A	#N/A
											ARAP1	#N/A	#N/A	#N/A	#N/A
											WDR59	#N/A	#N/A	#N/A	#N/A
											SEC24C	#N/A	#N/A	#N/A	#N/A
											TBC1D4	#N/A	#N/A	#N/A	#N/A
											SDHB	#N/A	#N/A	#N/A	#N/A
											IPO8	#N/A	#N/A	#N/A	#N/A
											SKIV2L2	#N/A	#N/A	#N/A	#N/A
											DNMT3B	#N/A	#N/A	#N/A	#N/A
											CDC42BPB	#N/A	#N/A	#N/A	#N/A
											MBD1	#N/A	#N/A	#N/A	#N/A
