# Supplementary material for: REST is a hypoxia-responsive transcriptional repressor
Source: Sci Rep. 2016 Aug 17;6:31355. doi: 10.1038/srep31355 (PMC4987654; doi:10.1038/srep31355)
Supplement: Supplementary Table 5 [file srep31355-s7.xls]

## Sheet: Table S5
Supplementary Table S5. REST-Dependent genes induced in hypoxia.
Significance and log base 2 (mean Fold change over 21% or 1% Ctrl-RNAi gene expression) values for each differentially expressed gene are shown. Only genes differentially expressed (q<0.05) in both EdgeR and Cuffdiff in Hypoxia, and further induced when siREST was applied in hypoxia, were selected.
	1%-Ctrl_RNAi vs 21%-Ctrl_RNAi				1%-REST_RNAi vs 21%-Ctrl_RNAi				1%-REST-RNAi vs 1%-Ctrl-RNAi
	EdgeR		CuffDiff		EdgeR		CuffDiff		EdgeR		CuffDiff
gene_id	log2(FC)	q	log2(FC)	q	log2(FC)	q	log2(FC)	q	log2(FC)	q	log2(FC)	q
ACSL6	0.693035	0.00353789	0.780701	0.000726368	1.4013	2.03242e-12	1.35732	0.000296959	0.652839	0.00368833	0.620602	0.031992
BSN	1.11246	0.000909465	1.09928	0.000218268	2.63006	2.17776e-23	2.63468	0.000296959	1.51028	0.00368833	1.53078	2.83144e-08
CACNA1B	0.671965	0.00403448	0.747851	0.00295938	2.78808	8.26189e-59	2.8776	0.000296959	2.1949	0.00368833	2.04023	2.51782e-37
CDK5R2	0.906606	0.010604	0.995753	0.0321245	2.74719	1.45756e-22	2.69818	0.000296959	1.78161	0.00368833	1.75144	3.8418e-12
DLGAP3	0.752587	0.000909465	0.694043	0.00961457	2.15598	2.84391e-30	2.09444	0.000296959	1.3321	0.00368833	1.46194	4.78386e-16
FBXO41	1.03105	0.000909465	0.948953	5.45937e-09	1.58774	1.20064e-26	1.6326	0.000296959	0.590333	0.00368833	0.638783	0.000241335
FNDC5	0.899575	0.000909465	0.906137	5.3809e-05	1.72291	8.80356e-22	1.69674	0.000296959	0.78639	0.00368833	0.81677	7.93796e-06
FSTL4	0.673053	0.0131102	0.739232	0.0323798	1.90076	6.09091e-16	1.88138	0.000296959	1.19687	0.00368833	1.16152	6.26463e-07
GABBR2	0.640786	0.00454554	0.64572	0.00311969	1.40662	4.25526e-15	1.34725	0.000296959	0.69542	0.00368833	0.760901	0.000235124
GPR153	0.705581	0.000909465	0.667895	3.10588e-05	1.2542	9.33697e-20	1.18264	0.000296959	0.466654	0.0298078	0.586308	0.000242162
GPRIN1	0.478252	0.0223219	0.477798	0.00055942	1.23941	2.81564e-26	1.21924	0.000296959	0.730595	0.00368833	0.761617	6.95523e-10
KCNB1	1.31914	0.000909465	0.900296	0.0416902	2.82643	7.98548e-25	3.12326	0.000296959	1.79333	0.00368833	1.92613	2.67522e-14
KCNC3	1.43523	0.000909465	1.37184	1.56868e-06	2.44179	2.66287e-22	2.43875	0.000296959	0.991693	0.00368833	1.06995	9.47192e-05
KCNH2	0.579627	0.00865253	0.490217	0.0222733	1.01377	5.16838e-09	1.08432	0.000296959	0.494435	0.0258662	0.523554	0.0420601
KCNK12	1.3353	0.0357746	1.46366	0.0217	3.26209	1.24637e-16	3.3807	0.000296959	2.03502	0.00368833	1.79843	1.95462e-07
MMP24	0.474043	0.0488779	0.51598	0.0113258	2.43529	1.10012e-68	2.52971	0.000296959	2.04556	0.00368833	1.91931	8.88396e-48
OGDHL	0.695533	0.000909465	0.588846	7.98969e-05	1.14468	6.68862e-19	1.20615	0.000296959	0.500505	0.0127673	0.555831	0.00024313
PCDH10	0.940026	0.000909465	0.90161	4.52986e-08	1.55192	3.23794e-24	1.5769	0.000296959	0.625683	0.00368833	0.650308	0.000540458
PHF21B	0.956119	0.000909465	0.91072	2.39622e-10	1.53346	1.873e-32	1.62192	0.000296959	0.655629	0.00368833	0.622744	9.21182e-06
SCAMP5	0.624796	0.000909465	0.641946	2.54439e-06	1.5222	2.0343e-38	1.51348	0.000296959	0.878038	0.00368833	0.880257	1.3265e-13
SCN3B	0.872131	0.000909465	0.927798	0.00214397	2.21831	1.02676e-22	2.18769	0.000296959	1.30494	0.00368833	1.29052	4.2038e-09
SLC16A9	0.499922	0.0255289	0.433671	0.0186762	1.14773	3.69573e-16	1.1156	0.000296959	0.604635	0.00368833	0.714061	2.53554e-06
SLC2A3	1.30654	0.000909465	1.32087	5.70223e-19	1.7752	6.54391e-38	1.81367	0.000296959	0.49661	0.0101102	0.454331	0.0084106
SLC6A17	0.817272	0.000909465	0.611181	0.0161783	1.27307	8.44034e-11	1.46602	0.000296959	0.637613	0.00368833	0.661889	0.00652887
SYP	0.528723	0.0112456	0.545551	0.00113655	1.87586	1.7247e-44	1.888	0.000296959	1.34915	0.00368833	1.33031	1.01053e-23
TMEM145	0.7167	0.00296644	0.648081	0.00249829	1.9588	6.12883e-34	1.97304	0.000296959	1.24575	0.00368833	1.31072	5.50409e-17
TMEM179	1.3185	0.00824627	1.22762	0.0179463	2.37204	2.43359e-10	2.59425	0.000296959	1.26434	0.00368833	1.14442	0.00684963
TMEM198	0.529671	0.0225537	0.558512	0.00856136	1.75202	1.32983e-28	1.72965	0.000296959	1.18973	0.00368833	1.19351	1.93255e-14
VSTM2L	0.994718	0.000909465	0.89429	0.00394065	2.00428	9.40507e-17	2.06225	0.000296959	1.05788	0.00368833	1.10999	1.14092e-05
